# Supplementary material for: Proximity-based proteomics reveals the thylakoid lumen proteome in the cyanobacterium Synechococcus sp. PCC 7002
Source: Photosynth Res. 2020 Dec 6;147(2):177–95. doi: 10.1007/s11120-020-00806-y (PMC7880944; doi:10.1007/s11120-020-00806-y)
Supplement: Supplementary file 1 — Supplementary file1 (XLSX 1320 KB) [file 11120_2020_806_MOESM1_ESM.xlsx]

## Sheet: 6-18-20 apex lumenal proteomics
gene locus	gene name	unitprot identifier	intensity GFP-APEX2 A	LFQ intensity GFP-APEX2 B	LFQ intensity PsbU-APEX2 A	LFQ intensity PsbU-APEX2 B	MS/MS GFP-APEX2 A	MS/MS GFP-APEX2 B	MS/MS PsbU-APEX2 A	MS/MS PsbU-APEX2 B	molecular weight	peptides (GFP-APEX2 A)	peptides (GFP-APEX2 B)	peptides (PsbU-APEX2 A)	peptides (PsbU-APEX2 B)	gene product	main role	subrole	Localization from annotated list	GFP-APEX2 B modified LFQ intensity	PsbU-APEX2 A modified LFQ intensity	PsbU-APEX2 B modified LFQ intensity	PsbU-APEX2 abundance by spectral counts	GFP-APEX2 abundance by spectral counts	log2 of LFQ ratios (PsbU-APEX2 A/GFP-APEX2 B) (enrichment)	log2 of LFQ ratios (PsbU-APEX2 B/GFP-APEX2 B) (enrichment)	log2 ratio spectral count PsbU-APEX A/GFP-APEX B (enrichment)	log2 ratio spectral count PsbU-APEX B/GFP-APEX B (enrichment)	Retained for further analysis	Identified in GFP-APEX2 A	Identified in GFP-APEX2 B	Identified in PsbU-APEX2 A	Identified in PsbU-APEX2 B	Identified in any sample	Identified in both GFP-APEX2 samples	Identified in both PsbU-APEX2 samples	Removed from Venn Diagram because of unclear localization	In PsbU-APEX2 only section of Venn Diagram?	In GFP-APEX2 only section of Venn Diagram?	In All samples section of Venn Diagram?
A1834	psaM	B1XQ40		0	0	1540000000		1	16	16	3.304		1	1	1	photosystem I subunit XII PsaM	Energy metabolism	Photosynthesis		0	0	0	4.84262	0.302663	0	0	4.47781	4.4699	FALSE	FALSE	FALSE	FALSE	FALSE	FALSE	FALSE	FALSE	FALSE	FALSE	FALSE	FALSE
A0988	rmpH	B1XJD1		0	22800000	0		0	1	0	5.2762		0	1	0	LSU ribosomal protein L34 RpmH	Translation	Ribosomal proteins: synthesis and modification		0	0	0	0.0947652	0	0	0	2.60125	1.00825	FALSE	FALSE	FALSE	FALSE	FALSE	FALSE	FALSE	FALSE	FALSE	FALSE	FALSE	FALSE
A2563	smtA	B1XL53	0				1				5.7525	1				metallothionein SmtA	Defense and invasion systems	Detoxification and inactivation		0	0	0	0	0	0	0	1.01615	1.00825	FALSE	FALSE	FALSE	FALSE	FALSE	FALSE	FALSE	FALSE	FALSE	FALSE	FALSE	FALSE
A2241		B1XJ54		887000	0	0		1	0	0	6.1441		1	0	0	uncharacterized protein	Unknown function	General		0	0	0	0	0.162758	0	0	-0.568888	-0.576787	FALSE	FALSE	FALSE	FALSE	FALSE	FALSE	FALSE	FALSE	FALSE	FALSE	FALSE	FALSE
A0298	ndhS	B1XMX1	521000	11100000	0	0	1	2	0	0	6.2992	1	2	0	0	NADH-plastoquinone oxidoreductase subunit NdhS	Energy metabolism	Oxidative phosphorylation		11100000	0	0	0	0.317501	-1.68706	-1.68706	-1.30592	-1.31382	FALSE	FALSE	TRUE	FALSE	FALSE	TRUE	FALSE	FALSE	FALSE	FALSE	FALSE	FALSE
A0081	copZ	B1XLD7	2360000	123000000	452000000	347000000	4	6	10	10	6.8067	2	3	4	4	copper-binding metallochaperone Atx1	Intracellular trafficking_ assembly_ and processing	Chaperone and folding catalysis	FP	123000000	452000000	347000000	1.46914	0.881484	1.83605	1.45943	1.70904	1.70113	TRUE	TRUE	TRUE	TRUE	TRUE	TRUE	TRUE	TRUE	FALSE	FALSE	FALSE	TRUE
C0011		B1XQS5	1133400				1				6.947	1				hypothetical protein	Cell structure_ growth_ and death	Toxin-antitoxin systems		0	0	0	0	0	0	0	1.01615	1.00825	FALSE	FALSE	FALSE	FALSE	FALSE	FALSE	FALSE	FALSE	FALSE	FALSE	FALSE	FALSE
A2261	petP	B1XJ74	2990000	32800000	0	0	8	1	0	0	7.077	3	2	0	0	cytochrome b6f complex regulatory protein PetP	Regulatory functions	Protein interactions	FP	32800000	0	0	0	0.141303	-2.91839	-2.91839	-0.568888	-0.576787	FALSE	TRUE	FALSE	FALSE	FALSE	TRUE	FALSE	FALSE	FALSE	FALSE	FALSE	FALSE
A2648	bchB	B1XLV1	2220000	55200000	0	0	4	7	0	0	7.2811	2	2	0	0	protochlorophillide reductase 57 kD subunit BchB	Prosthetic groups_ cofactors_ and carriers	Porphyrin and chlorophyll metabolism		55200000	0	0	0	0.961393	-3.58976	-3.58976	-2.89124	-2.89914	TRUE	TRUE	TRUE	FALSE	FALSE	TRUE	TRUE	FALSE	FALSE	FALSE	TRUE	FALSE
A0572	rpmG	B1XPV1	4280000	0	0	67300000	1	5	2	2	7.3354	1	1	1	1	LSU ribosomal protein L33 RpmG	Translation	Ribosomal proteins: synthesis and modification		0	0	0	0.27265	0.681626	0	0	-0.121426	-0.129326	FALSE	FALSE	FALSE	FALSE	FALSE	FALSE	FALSE	FALSE	FALSE	FALSE	FALSE	FALSE
A0277		B1XMV0		0	0	12100000		1	1	1	7.3414		1	1	1	uncharacterized protein	Unknown function	General		0	0	0	0.136214	0.136214	0	0	1.01622	1.00832	FALSE	FALSE	FALSE	FALSE	FALSE	FALSE	FALSE	FALSE	FALSE	FALSE	FALSE	FALSE
A1393	psaE	P31969	10400000	75800000	0	0	6	5	1	1	7.6676	4	2	1	1	photosystem I subunit IV PsaE	Energy metabolism	Photosynthesis		75800000	0	0	0.130419	0.652095	-4.01436	-4.01436	-0.858535	-0.866435	TRUE	TRUE	TRUE	FALSE	FALSE	TRUE	TRUE	FALSE	FALSE	FALSE	TRUE	FALSE
A1928	apcC	O68971	79500000	1020000000	2730000000	3000000000	7	35	24	28	7.7941	3	4	4	4	phycobilisome small core linker polypeptide ApcC	Energy metabolism	Photosynthesis - antenna proteins		1020000000	2730000000	3000000000	3.33586	4.49058	1.41592	1.55174	0.482074	0.692912	TRUE	TRUE	TRUE	TRUE	TRUE	TRUE	TRUE	TRUE	FALSE	FALSE	FALSE	TRUE
A1429		B1XMD4	5120000	31900000	0	0	4	10	0	0	7.795	3	4	0	0	hypothetical protein	Unknown function	General		31900000	0	0	0	1.28287	-2.88362	-2.88362	-3.37688	-3.38478	TRUE	TRUE	TRUE	FALSE	FALSE	TRUE	TRUE	FALSE	FALSE	FALSE	TRUE	FALSE
A2713		B1XMH0	1690000	7850000	0	0	3	2	0	0	7.8468	1	2	0	0	hypothetical protein	Unknown function	General		7850000	0	0	0	0.254881	-1.36177	-1.36177	-1.30592	-1.31382	FALSE	FALSE	TRUE	FALSE	FALSE	TRUE	FALSE	FALSE	FALSE	FALSE	FALSE	FALSE
A2511	ftrV	B1XKL4	2020000	26400000	0	0	8	4	0	0	7.8611	2	2	0	0	ferredoxin-thioredoxin reductase alpha subunit FtrV	Regulatory functions	Protein interactions	FP	26400000	0	0	0	0.508835	-2.65076	-2.65076	-2.15406	-2.16196	TRUE	TRUE	TRUE	FALSE	FALSE	TRUE	TRUE	FALSE	FALSE	FALSE	TRUE	FALSE
A1239		B1XKY2	1200000				4				7.948	1				4Fe-4S type iron-sulfur protein	Unknown function	Enzymes of unknown specificity		0	0	0	0	0	0	0	1.01615	1.00825	FALSE	FALSE	FALSE	FALSE	FALSE	FALSE	FALSE	FALSE	FALSE	FALSE	FALSE	FALSE
A1643	hfq	B1XP40	812000	25600000	0	0	1	6	1	1	8.0003	2	3	1	1	RNA chaperone Hfq	Cell structure_ growth_ and death	Chromosome and assoicated proteins		25600000	0	0	0.124995	0.749972	-2.61353	-2.61353	-1.09961	-1.10751	FALSE	FALSE	TRUE	FALSE	FALSE	TRUE	FALSE	FALSE	FALSE	FALSE	FALSE	FALSE
A0480		B1XPD1	0				2				8.0113	2				protein of unknown function DUF2839	Unknown function	General		0	0	0	0	0	0	0	1.01615	1.00825	FALSE	TRUE	FALSE	FALSE	FALSE	TRUE	FALSE	FALSE	FALSE	FALSE	FALSE	FALSE
A1428		B1XMD3	2100000	3060000	0	0	2	1	0	0	8.217	1	1	0	0	protein of unknown function DUF2555	Unknown function	General		0	0	0	0	0.121699	0	0	-0.568888	-0.576787	FALSE	FALSE	FALSE	FALSE	FALSE	FALSE	FALSE	FALSE	FALSE	FALSE	FALSE	FALSE
A0205	hypC	Q8KX19		4040000	0	0		1	0	0	8.2174		2	0	0	[NiFe] hydrogenase metallocenter assembly protein HypC	Intracellular trafficking_ assembly_ and processing	Enzyme assembly		4040000	0	0	0	0.121693	-0.854395	-0.854395	-0.568888	-0.576787	FALSE	FALSE	FALSE	FALSE	FALSE	FALSE	FALSE	FALSE	FALSE	FALSE	FALSE	FALSE
A1264	cp12	B1XL07	3060000	236000000	0	0	2	3	0	3	8.2708	2	3	0	1	light-responsive redox sensor mediating association/dissociation of PRK/CP12/GAPDH complex CP12	Regulatory functions	Protein interactions	FP	236000000	0	0	0.181361	0.362722	-5.59096	-5.59096	-1.79142	1.00846	TRUE	TRUE	TRUE	FALSE	FALSE	TRUE	TRUE	FALSE	FALSE	FALSE	TRUE	FALSE
A1031	secE	B1XJH4	589000	0	55500000	0	1	0	2	3	8.3206	1	0	2	2	preprotein translocase subunit SecE	Intracellular trafficking_ assembly_ and processing	Protein export_ secretion_ and sorting		0	55500000	0	0.300459	0	3.59694	0	3.33836	3.81603	TRUE	FALSE	FALSE	TRUE	TRUE	TRUE	FALSE	TRUE	FALSE	TRUE	FALSE	FALSE
A0573	rpsR	B1XPV2	5490000	102000000	0	0	8	13	0	0	8.3238	3	4	0	0	SSU ribosomal protein S18 RpsR	Translation	Ribosomal proteins: synthesis and modification		102000000	0	0	0	1.56179	-4.41954	-4.41954	-3.73967	-3.74757	TRUE	TRUE	TRUE	FALSE	FALSE	TRUE	TRUE	FALSE	FALSE	FALSE	TRUE	FALSE
A1413	nfU	B1XMB8	20700000	753000000	3330000000	2800000000	13	9	11	12	8.5588	5	5	4	4	iron-sulfur cluster assembly scaffold protein Nfu	Prosthetic groups_ cofactors_ and carriers	Iron sulfur clusters		753000000	3330000000	2800000000	1.34365	1.05155	2.13742	1.88773	1.29272	1.40525	TRUE	TRUE	TRUE	TRUE	TRUE	TRUE	TRUE	TRUE	FALSE	FALSE	FALSE	TRUE
A1045	infA	B1XJI7	7850000	80500000	0	0	13	8	0	0	8.5649	4	3	0	0	translation initiation factor InfA	Translation	Translation factors		80500000	0	0	0	0.934045	-4.09592	-4.09592	-3.07189	-3.07979	TRUE	TRUE	TRUE	FALSE	FALSE	TRUE	TRUE	FALSE	FALSE	FALSE	TRUE	FALSE
A1037	rpmE	B1XJH9	2840000	3300000	0	0	1	2	1	0	8.6837	1	2	1	0	LSU ribosomal protein L31 RpmE	Translation	Ribosomal proteins: synthesis and modification		3300000	0	0	0.0575791	0.230317	-0.731183	-0.731183	0.279182	-1.31382	FALSE	FALSE	TRUE	FALSE	FALSE	TRUE	FALSE	FALSE	FALSE	FALSE	FALSE	FALSE
A0614	rpoZ	B1XPZ2	1070000	17600000	0	0	2	2	0	0	8.7949	2	1	0	0	DNA-directed RNA polymerase omega subunit RpoZ	Transcription	RNA polymerase		0	0	0	0	0.227405	0	0	-1.30592	-1.31382	FALSE	TRUE	FALSE	FALSE	FALSE	TRUE	FALSE	FALSE	FALSE	FALSE	FALSE	FALSE
A1589	psaC	P31087	9340000	292000000	5110000000	6870000000	13	7	38	32	8.8142	4	4	8	7	photosystem I iron-sulfur center subunit VII PsaC	Energy metabolism	Photosynthesis		292000000	5110000000	6870000000	3.97087	0.794173	4.1062	4.53282	3.38103	3.12782	TRUE	TRUE	TRUE	TRUE	TRUE	TRUE	TRUE	TRUE	FALSE	FALSE	FALSE	TRUE
A1024	acpP	B1XJG7	45500000	288000000	0	0	11	15	2	2	8.8897	4	3	1	1	acyl carrier protein AcpP	Fatty acid and lipid metabolism	Biosynthesis	FP	288000000	0	0	0.224979	1.68735	-5.87283	-5.87283	-1.6169	-1.6248	TRUE	TRUE	TRUE	FALSE	FALSE	TRUE	TRUE	FALSE	FALSE	FALSE	TRUE	FALSE
A0267		Q6Q302	849000	0	4400000	0	1	2	1	0	8.9562	1	1	1	0	uncharacterized protein	Unknown function	General		0	0	0	0.0558272	0.223309	0	0	0.279182	-1.31382	FALSE	FALSE	FALSE	FALSE	FALSE	FALSE	FALSE	FALSE	FALSE	FALSE	FALSE	FALSE
A2212	cpcD	P31966	12300000	24300000	23500000	24000000	7	7	5	3	9.055	5	3	3	2	phycocyanin-associated rod-terminating linker protein CpcD	Energy metabolism	Photosynthesis - antenna proteins		24300000	23500000	24000000	0.441745	0.773054	-0.0399387	-0.0148478	0.568908	-0.0913573	TRUE	TRUE	TRUE	TRUE	TRUE	TRUE	TRUE	TRUE	FALSE	FALSE	FALSE	TRUE
A1546	purS	B1XN57		1890000	0	0		1	0	0	9.0572		1	0	0	phosphoribosylformylglycinamidine synthase subunit PurS	Nucleic acid metabolism	Purine metabolism		0	0	0	0	0.110409	0	0	-0.568888	-0.576787	FALSE	FALSE	FALSE	FALSE	FALSE	FALSE	FALSE	FALSE	FALSE	FALSE	FALSE	FALSE
A0846	rpmB	B1XIH9	9230000	79300000	200000000	203000000	3	4	3	2	9.0716	3	2	3	2	LSU ribosomal protein L28 RpmB	Translation	Ribosomal proteins: synthesis and modification		79300000	200000000	203000000	0.275585	0.440937	1.28202	1.30298	0.653723	0.160252	TRUE	TRUE	TRUE	TRUE	TRUE	TRUE	TRUE	TRUE	FALSE	FALSE	FALSE	TRUE
A2411		B1XK34	864000	10200000	0	0	1	2	0	0	9.1117	1	1	0	0	protein of unknown function DUF3134	Unknown function	General	FP	0	0	0	0	0.219498	0	0	-1.30592	-1.31382	FALSE	FALSE	FALSE	FALSE	FALSE	FALSE	FALSE	FALSE	FALSE	FALSE	FALSE	FALSE
A1056	rpsQ	B1XJT0	744000	0	0	52000000	3	6	2	3	9.1767	2	2	2	2	SSU ribosomal protein S17 RpsQ	Translation	Ribosomal proteins: synthesis and modification		0	0	52000000	0.272429	0.65383	0	3.51096	-0.362505	0.115165	TRUE	TRUE	TRUE	TRUE	TRUE	TRUE	TRUE	TRUE	FALSE	FALSE	FALSE	TRUE
A0546		B1XPS5		5290000	0	0		0	0	0	9.2454		1	0	0	BolA family protein	Unknown function	General		0	0	0	0	0	0	0	1.01615	1.00825	FALSE	FALSE	FALSE	FALSE	FALSE	FALSE	FALSE	FALSE	FALSE	FALSE	FALSE	FALSE
A1693		B1XP89		4740000	0	0		1	0	0	9.2495		1	0	0	hypothetical protein	Unknown function	General		0	0	0	0	0.108114	0	0	-0.568888	-0.576787	FALSE	FALSE	FALSE	FALSE	FALSE	FALSE	FALSE	FALSE	FALSE	FALSE	FALSE	FALSE
C0014		B1XQS8		4680000	0	0		1	0	0	9.2901		1	0	0	protein of unknown function DUF2283	Unknown function	General		0	0	0	0	0.107641	0	0	-0.568888	-0.576787	FALSE	FALSE	FALSE	FALSE	FALSE	FALSE	FALSE	FALSE	FALSE	FALSE	FALSE	FALSE
A0230	psbE	Q8RSW3		0	178000000	191000000		1	6	3	9.3214		1	4	2	photosystem II cytochrome b559 alpha subunit PsbE	Energy metabolism	Photosynthesis	TP	0	178000000	191000000	0.48276	0.10728	5.19377	5.29278	3.13242	2.231	TRUE	FALSE	FALSE	TRUE	TRUE	TRUE	FALSE	TRUE	FALSE	TRUE	FALSE	FALSE
A0692		B1XQF5	674000				2				9.3778	2				predicted redox regulator of disulfide bond formation SirA family	Intracellular trafficking_ assembly_ and processing	Chaperone and folding catalysis		0	0	0	0	0	0	0	1.01615	1.00825	FALSE	TRUE	FALSE	FALSE	FALSE	TRUE	FALSE	FALSE	FALSE	FALSE	FALSE	FALSE
A2080	ycf34	B1XI81	2310000				1				9.4556	1				hypothetical chloroplast protein family YCF34	Unknown function	General		0	0	0	0	0	0	0	1.01615	1.00825	FALSE	FALSE	FALSE	FALSE	FALSE	FALSE	FALSE	FALSE	FALSE	FALSE	FALSE	FALSE
A0489	rpmA	B1XPD9		12200000	21900000	29000000		2	2	2	9.5246		2	2	2	LSU ribosomal protein L27 RpmA	Translation	Ribosomal proteins: synthesis and modification	FP	12200000	21900000	29000000	0.209983	0.209983	0.645198	0.983126	1.01629	1.00839	TRUE	FALSE	TRUE	TRUE	TRUE	TRUE	FALSE	TRUE	TRUE	FALSE	FALSE	FALSE
F0101		B1XRA1		3170000	0	0		3	0	0	9.5716		1	0	0	toxin-antitoxin system Xre family antidote	Cell structure_ growth_ and death	Toxin-antitoxin systems		0	0	0	0	0.313427	0	0	-1.79142	-1.79932	FALSE	FALSE	FALSE	FALSE	FALSE	FALSE	FALSE	FALSE	FALSE	FALSE	FALSE	FALSE
A0406		B1XNX3		0	0	2510000		1	0	1	9.606		1	0	1	toxin-antitoxin system MazE family antidote	Cell structure_ growth_ and death	Toxin-antitoxin systems		0	0	0	0.0520508	0.104102	0	0	-0.568888	1.00832	FALSE	FALSE	FALSE	FALSE	FALSE	FALSE	FALSE	FALSE	FALSE	FALSE	FALSE	FALSE
A0153		B1XM20	25300000	252000000	0	0	11	17	0	1	9.6529	6	5	0	1	protein of unknown function UPF0367	Unknown function	General		252000000	0	0	0.0517979	1.76113	-5.6837	-5.6837	-4.11435	-2.53714	TRUE	TRUE	TRUE	FALSE	FALSE	TRUE	TRUE	FALSE	FALSE	FALSE	TRUE	FALSE
A0392		B1XNV9	1460000	40500000	0	0	3	3	0	0	9.6809	2	3	0	0	hypothetical protein	Unknown function	General		40500000	0	0	0	0.309889	-3.18587	-3.18587	-1.79142	-1.79932	TRUE	TRUE	TRUE	FALSE	FALSE	TRUE	TRUE	FALSE	FALSE	FALSE	TRUE	FALSE
A2085		B1XI85		15600000	0	0		2	0	0	9.6951		2	0	0	hypothetical protein	Unknown function	General		15600000	0	0	0	0.20629	-2.04264	-2.04264	-1.30592	-1.31382	FALSE	FALSE	TRUE	FALSE	FALSE	TRUE	FALSE	FALSE	FALSE	FALSE	FALSE	FALSE
A0951		B1XJ12	640000	19900000	0	0	2	2	1	1	9.7239	1	2	1	1	hypothetical protein	Unknown function	General		19900000	0	0	0.102839	0.205679	-2.31615	-2.31615	0.279182	0.271282	FALSE	FALSE	TRUE	FALSE	FALSE	TRUE	FALSE	FALSE	FALSE	FALSE	FALSE	FALSE
A0272	rbpA	B1XMU5	38900000	99900000	0	0	15	18	0	0	9.8088	4	4	0	0	RNA-binding protein RbpA	Transcription	Transcription factors		99900000	0	0	0	1.83509	-4.39094	-4.39094	-4.19459	-4.20249	TRUE	TRUE	TRUE	FALSE	FALSE	TRUE	TRUE	FALSE	FALSE	FALSE	TRUE	FALSE
A0285		B1XMV8	42400000	371000000	93100000	92200000	12	31	9	7	9.8301	7	7	4	4	ThiS domain-containing protein	Prosthetic groups_ cofactors_ and carriers	Sulfur relay system	FP	371000000	93100000	92200000	0.813827	3.15358	-1.93841	-1.9517	-0.714119	-1.06335	TRUE	TRUE	TRUE	TRUE	TRUE	TRUE	TRUE	TRUE	FALSE	FALSE	FALSE	TRUE
A1845		B1XQ51	1090000	73800000	0	0	1	8	1	0	9.8393	1	3	1	0	protein of unknown function DUF370	Unknown function	General		73800000	0	0	0.0508166	0.813066	-3.9782	-3.9782	-1.48678	-3.07979	FALSE	FALSE	TRUE	FALSE	FALSE	TRUE	FALSE	FALSE	FALSE	FALSE	FALSE	FALSE
A0641	ompR	B1XQA4	665000	22600000	43600000	44000000	1	4	2	3	9.88	1	2	2	3	thioredoxin-responsive transcriptional regulator of photosynthesis and carbon fixation PedR	Regulatory functions	DNA interactions		22600000	43600000	44000000	0.253036	0.404858	0.816288	0.828113	0.168152	0.645822	TRUE	FALSE	TRUE	TRUE	TRUE	TRUE	FALSE	TRUE	TRUE	FALSE	FALSE	FALSE
A1581		B1XNP7	499000	4920000	0	0	1	2	0	0	9.884	1	1	0	0	uncharacterized protein	Unknown function	General		0	0	0	0	0.202347	0	0	-1.30592	-1.31382	FALSE	FALSE	FALSE	FALSE	FALSE	FALSE	FALSE	FALSE	FALSE	FALSE	FALSE	FALSE
A1965	hupB	B1XQQ7	4090000	25900000	0	0	5	2	0	0	9.9153	2	1	0	0	DNA-binding protein HupB	Nucleic acid metabolism	DNA replication_ recombination_ and repair	FP	0	0	0	0	0.201708	0	0	-1.30592	-1.31382	FALSE	TRUE	FALSE	FALSE	FALSE	TRUE	FALSE	FALSE	FALSE	FALSE	FALSE	FALSE
A2640		B1XLU3		2780000	0	0		3	0	0	9.9537		2	0	0	toxin-antitoxin system RelE family toxin	Cell structure_ growth_ and death	Toxin-antitoxin systems		2780000	0	0	0	0.301395	-0.637842	-0.637842	-1.79142	-1.79932	FALSE	FALSE	TRUE	FALSE	FALSE	TRUE	FALSE	FALSE	FALSE	FALSE	FALSE	FALSE
A2251		B1XJ64	1150000	2100000	0	0	3	1	0	0	10.008	1	1	0	0	uncharacterized protein	Unknown function	General		0	0	0	0	0.0999201	0	0	-0.568888	-0.576787	FALSE	FALSE	FALSE	FALSE	FALSE	FALSE	FALSE	FALSE	FALSE	FALSE	FALSE	FALSE
A0282	grxC	B1XMV5	7290000	0	50100000	42500000	4	2	4	3	10.012	2	1	2	2	dithiolic glutaredoxin 3 GrxC	Defense and invasion systems	Detoxification and inactivation		0	50100000	42500000	0.349581	0.19976	3.46205	3.24793	1.86458	1.49396	TRUE	TRUE	FALSE	TRUE	TRUE	TRUE	FALSE	TRUE	TRUE	FALSE	FALSE	FALSE
A1571		B1XNN7	841000	38500000	0	0	1	4	0	0	10.183	1	4	0	0	FMN-dependent protein of unknown function DUF2470	Unknown function	Enzymes of unknown specificity		38500000	0	0	0	0.392812	-3.12102	-3.12102	-2.15406	-2.16196	FALSE	FALSE	TRUE	FALSE	FALSE	TRUE	FALSE	FALSE	FALSE	FALSE	FALSE	FALSE
A2326	petF	P31965	20200000	119000000	0	0	5	3	0	0	10.389	1	3	0	0	2Fe-2S ferredoxin PetF	Energy metabolism	Photosynthesis	FP	119000000	0	0	0	0.288767	-4.63227	-4.63227	-1.79142	-1.79932	FALSE	FALSE	TRUE	FALSE	FALSE	TRUE	FALSE	FALSE	FALSE	FALSE	FALSE	FALSE
B0003		Q52151		2110000	0	0		1	0	0	10.484		1	0	0	hypothetical protein	Unknown function	General		0	0	0	0	0.0953834	0	0	-0.568888	-0.576787	FALSE	FALSE	FALSE	FALSE	FALSE	FALSE	FALSE	FALSE	FALSE	FALSE	FALSE	FALSE
A0543		B1XPJ3	2300000	3880000	0	0	3	2	0	0	10.513	3	1	0	0	hypothetical protein	Unknown function	General		0	0	0	0	0.190241	0	0	-1.30592	-1.31382	FALSE	TRUE	FALSE	FALSE	FALSE	TRUE	FALSE	FALSE	FALSE	FALSE	FALSE	FALSE
A2325	petF	B1XJL7	10100000	83700000	0	0	4	5	0	0	10.526	2	1	0	0	2Fe-2S ferredoxin PetF	Energy metabolism	Photosynthesis		0	0	0	0	0.475014	0	0	-2.44364	-2.45154	FALSE	TRUE	FALSE	FALSE	FALSE	TRUE	FALSE	FALSE	FALSE	FALSE	FALSE	FALSE
A0386		B1XNV3		8080000	0	0		1	0	0	10.609		1	0	0	protein of unknown function DUF1816	Unknown function	General		0	0	0	0	0.0942596	0	0	-0.568888	-0.576787	FALSE	FALSE	FALSE	FALSE	FALSE	FALSE	FALSE	FALSE	FALSE	FALSE	FALSE	FALSE
G0009		B1XRM9	1230000	23100000	0	0	1	2	1	2	10.625	1	2	1	1	protein of unknown function DUF427	Unknown function	General		23100000	0	0	0.141176	0.188235	-2.49057	-2.49057	0.279182	1.00839	FALSE	FALSE	TRUE	FALSE	FALSE	TRUE	FALSE	FALSE	FALSE	FALSE	FALSE	FALSE
A2152		B1XIN1	10700000	105000000	0	0	9	8	0	1	10.639	4	5	0	1	ferredoxin (2Fe-2S)	Energy metabolism	Electron transport		105000000	0	0	0.0469969	0.75195	-4.45943	-4.45943	-3.07189	-1.49468	TRUE	TRUE	TRUE	FALSE	FALSE	TRUE	TRUE	FALSE	FALSE	FALSE	TRUE	FALSE
A1801	ccmL	O30710	6990000	155000000	0	0	14	10	1	0	10.667	2	3	1	0	carboxysome minor structural protein CcmL	Cell structure_ growth_ and death	Microcompartments		155000000	0	0	0.0468735	0.937471	-5	-5	-1.79178	-3.38478	TRUE	TRUE	TRUE	FALSE	FALSE	TRUE	TRUE	FALSE	FALSE	FALSE	TRUE	FALSE
A1916	pipX	B1XQK8	189000				1				10.71	1				co-activator of the NtcA global nitrogen control transcription factor PipX	Regulatory functions	Protein interactions		0	0	0	0	0	0	0	1.01615	1.00825	FALSE	FALSE	FALSE	FALSE	FALSE	FALSE	FALSE	FALSE	FALSE	FALSE	FALSE	FALSE
A1629	rbpA	B1XNU4	13200000	516000000	0	0	4	9	1	1	10.774	3	3	1	1	RNA-binding protein RbpD	Transcription	Transcription factors	FP	516000000	0	0	0.092816	0.835344	-6.70321	-6.70321	-1.64732	-1.65522	TRUE	TRUE	TRUE	FALSE	FALSE	TRUE	TRUE	FALSE	FALSE	FALSE	TRUE	FALSE
A2457	groES	B1XK80	23900000	441000000	0	0	15	21	0	0	10.838	7	6	0	0	chaperonin GroES	Intracellular trafficking_ assembly_ and processing	Chaperone and folding catalysis		441000000	0	0	0	1.93763	-6.47897	-6.47897	-4.41162	-4.41951	TRUE	TRUE	TRUE	FALSE	FALSE	TRUE	TRUE	FALSE	FALSE	FALSE	TRUE	FALSE
A0883	rplY	B1XIL6	14700000	137000000	178000000	213000000	11	14	10	13	10.88	6	9	6	9	LSU ribosomal protein L25 RplY	Translation	Ribosomal proteins: synthesis and modification		137000000	178000000	213000000	1.05699	1.28676	0.365953	0.618437	0.550926	0.90602	TRUE	TRUE	TRUE	TRUE	TRUE	TRUE	TRUE	TRUE	FALSE	FALSE	FALSE	TRUE
A2290		B1XJA3		11900000	0	0		3	0	0	10.976		3	0	0	protein of unknown function DUF3181	Unknown function	General		11900000	0	0	0	0.273324	-1.75702	-1.75702	-1.79142	-1.79932	FALSE	FALSE	TRUE	FALSE	FALSE	TRUE	FALSE	FALSE	FALSE	FALSE	FALSE	FALSE
A2126		B1XIC3		2510000	0	0		6	0	0	11.118		1	0	0	hypothetical protein	Unknown function	General		0	0	0	0	0.539665	0	0	-2.68472	-2.69262	FALSE	FALSE	FALSE	FALSE	FALSE	FALSE	FALSE	FALSE	FALSE	FALSE	FALSE	FALSE
A1565	gatC	B1XNN1	3700000	33100000	0	0	6	6	1	1	11.144	4	2	1	1	bifunctional aspartyl/glutamyl-tRNA amidotransferase subunit GatC	Translation	Aminoacyl-tRNA biosynthesis		33100000	0	0	0.0897344	0.538406	-2.92979	-2.92979	-1.09961	-1.10751	TRUE	TRUE	TRUE	FALSE	FALSE	TRUE	TRUE	FALSE	FALSE	FALSE	TRUE	FALSE
A1803	ccmK2	B1XQ09	32200000	442000000	0	24100000	16	52	1	2	11.145	7	9	1	2	carboxysome major structural protein CcmK2	Cell structure_ growth_ and death	Microcompartments		442000000	0	24100000	0.13459	4.66577	-6.4822	-3.94118	-4.1167	-3.38749	TRUE	TRUE	TRUE	FALSE	TRUE	TRUE	TRUE	FALSE	TRUE	FALSE	FALSE	FALSE
A0472	sbtB	B1XPC3	36100000	1350000000	901000000	977000000	15	58	31	25	11.182	6	7	6	5	uncharacterized protein SbtB	Unknown function	General		1350000000	901000000	977000000	2.50402	5.18691	-0.58071	-0.464498	0.123396	-0.190243	TRUE	TRUE	TRUE	TRUE	TRUE	TRUE	TRUE	TRUE	FALSE	FALSE	FALSE	TRUE
A1478		B1XMY9	7480000	125000000	0	0	7	12	1	2	11.211	4	3	1	2	hypothetical protein	Unknown function	General		125000000	0	0	0.133797	1.07038	-4.70044	-4.70044	-2.04346	-1.31425	TRUE	TRUE	TRUE	FALSE	TRUE	TRUE	TRUE	FALSE	TRUE	FALSE	FALSE	FALSE
A1135		B1XK89	341000	0	0	8340000	4	3	1	1	11.323	2	1	1	1	SAM-dependent enzyme	Unknown function	Enzymes of unknown specificity		0	0	0	0.0883158	0.264947	0	0	-0.206316	-0.214216	FALSE	TRUE	FALSE	FALSE	FALSE	TRUE	FALSE	FALSE	FALSE	FALSE	FALSE	FALSE
A2723		B1XMH9	0				1				11.366	1				None	None	None		0	0	0	0	0	0	0	1.01615	1.00825	FALSE	FALSE	FALSE	FALSE	FALSE	FALSE	FALSE	FALSE	FALSE	FALSE	FALSE	FALSE
A0923	ndhE	Q8KX57		0	0	51000000		0	1	3	11.441		0	1	1	NADH-plastoquinone oxidoreductase K subunit NdhE	Energy metabolism	Oxidative phosphorylation		0	0	0	0.17481	0	0	0	2.60125	3.81603	FALSE	FALSE	FALSE	FALSE	FALSE	FALSE	FALSE	FALSE	FALSE	FALSE	FALSE	FALSE
A2192	petF	B1XIS1	9200000	186000000	0	0	7	3	0	0	11.532	2	2	0	0	2Fe-2S ferredoxin PetF	Energy metabolism	Photosynthesis		186000000	0	0	0	0.260146	-5.2555	-5.2555	-1.79142	-1.79932	TRUE	TRUE	TRUE	FALSE	FALSE	TRUE	TRUE	FALSE	FALSE	FALSE	TRUE	FALSE
A1336		B1XLP0		0	8550000	0		0	2	0	11.55		0	2	0	TIGR03792 family uncharacterized protein	Unknown function	General		0	8550000	0	0.0865801	0	1.43829	0	3.33836	1.00825	FALSE	FALSE	FALSE	TRUE	FALSE	TRUE	FALSE	FALSE	FALSE	FALSE	FALSE	FALSE
A0837		B1XIH0	1930000				3				11.624	1				toxin-antitoxin system Phd family antidote	Cell structure_ growth_ and death	Toxin-antitoxin systems		0	0	0	0	0	0	0	1.01615	1.00825	FALSE	FALSE	FALSE	FALSE	FALSE	FALSE	FALSE	FALSE	FALSE	FALSE	FALSE	FALSE
A2613	ccmK4	B1XLA3	4610000	126000000	87200000	91300000	5	9	4	7	11.628	4	5	3	4	carboxysome major structural protein CcmK4	Cell structure_ growth_ and death	Microcompartments	FP	126000000	87200000	91300000	0.472996	0.773994	-0.506728	-0.443959	-0.0619217	0.667572	TRUE	TRUE	TRUE	TRUE	TRUE	TRUE	TRUE	TRUE	FALSE	FALSE	FALSE	TRUE
A1614	trx	B1XNS9	47700000	738000000	899000000	802000000	27	27	19	21	11.66	8	6	6	6	m-type thioredoxin TrxA	Regulatory functions	Protein interactions		738000000	899000000	802000000	1.71527	2.31561	0.282961	0.119206	0.521003	0.654239	TRUE	TRUE	TRUE	TRUE	TRUE	TRUE	TRUE	TRUE	FALSE	FALSE	FALSE	TRUE
A0103		B1XLF8	4540000	112000000	34600000	0	10	11	2	1	11.668	4	7	2	1	DNA-binding protein YbaB/EbfC family	Unknown function	General	FP	112000000	34600000	0	0.128557	0.942749	-1.56294	-4.54844	-1.18598	-1.93099	TRUE	TRUE	TRUE	TRUE	FALSE	TRUE	TRUE	FALSE	TRUE	FALSE	FALSE	FALSE
A0391	rpsN	B1XNV8	3720000	5620000	0	0	7	3	0	1	11.669	4	2	0	1	SSU ribosomal protein S14 RpsN	Translation	Ribosomal proteins: synthesis and modification	FP	5620000	0	0	0.0428486	0.257091	-1.08678	-1.08678	-1.79142	-0.214216	TRUE	TRUE	TRUE	FALSE	FALSE	TRUE	TRUE	FALSE	FALSE	FALSE	TRUE	FALSE
A0288	kaiB	Q6L8L6	6870000	65500000	0	0	3	5	1	1	11.808	2	3	1	1	circadian clock system KaiB	Signal transduction	General		65500000	0	0	0.0846883	0.423442	-3.81762	-3.81762	-0.858535	-0.866435	TRUE	TRUE	TRUE	FALSE	FALSE	TRUE	TRUE	FALSE	FALSE	FALSE	TRUE	FALSE
A2368	trx	B1XJR0	735000	15500000	0	32300000	2	3	1	2	11.887	1	2	1	2	y-type thioredoxinTrxQ	Regulatory functions	Protein interactions		15500000	0	32300000	0.126188	0.252377	-2.03562	0.863552	-0.206316	0.522893	FALSE	FALSE	TRUE	FALSE	TRUE	TRUE	FALSE	FALSE	FALSE	FALSE	FALSE	FALSE
A0167	petJ	O30881		0	1150000000	1130000000		0	31	32	11.915		0	5	4	cytochrome c6c (soluble cytochrome f) PetJ	Energy metabolism	Electron transport		0	1150000000	1130000000	2.64373	0	7.85175	7.82655	6.9979	7.03521	TRUE	FALSE	FALSE	TRUE	TRUE	TRUE	FALSE	TRUE	FALSE	TRUE	FALSE	FALSE
A0293	trxB	B1XMW6	1380000	32200000	0	50600000	4	4	2	2	11.969	2	4	2	2	x-type thioredoxin TrxB	Signal transduction	General		32200000	0	50600000	0.167098	0.334197	-2.8953	0.579782	0.168152	0.160252	TRUE	TRUE	TRUE	TRUE	TRUE	TRUE	TRUE	TRUE	FALSE	FALSE	FALSE	TRUE
F0005		B1XR05		1870000	0	0		1	0	0	12.024		1	0	0	toxin-antitoxin system HicB family antidote	Cell structure_ growth_ and death	Toxin-antitoxin systems		0	0	0	0	0.083167	0	0	-0.568888	-0.576787	FALSE	FALSE	FALSE	FALSE	FALSE	FALSE	FALSE	FALSE	FALSE	FALSE	FALSE	FALSE
A1802	ccmK1	O30709	5350000	1550000000	0	125000000	7	24	1	2	12.033	4	7	1	3	carboxysome major structural protein CcmK1	Cell structure_ growth_ and death	Microcompartments		1550000000	0	125000000	0.124657	1.99452	-8.28077	-3.58033	-3.01517	-2.28596	TRUE	TRUE	TRUE	FALSE	TRUE	TRUE	TRUE	FALSE	TRUE	FALSE	FALSE	FALSE
A1063	rplW	B1XJT7		22600000	114000000	128000000		3	3	6	12.063		2	2	5	LSU ribosomal protein L23 RplW	Translation	Ribosomal proteins: synthesis and modification	FP	22600000	114000000	128000000	0.373042	0.248694	2.10822	2.26869	1.01636	1.90198	TRUE	FALSE	TRUE	TRUE	TRUE	TRUE	FALSE	TRUE	TRUE	FALSE	FALSE	FALSE
A2060	rpsJ	B1XI62	4990000	97600000	107000000	110000000	3	4	5	6	12.095	3	3	5	5	SSU ribosomal protein S10 RpsJ	Translation	Ribosomal proteins: synthesis and modification	FP	97600000	107000000	110000000	0.454733	0.330715	0.126468	0.164603	1.30609	1.53934	TRUE	TRUE	TRUE	TRUE	TRUE	TRUE	TRUE	TRUE	FALSE	FALSE	FALSE	TRUE
A1035		B1XJH7	8870000	40900000	44100000	39100000	12	10	3	4	12.127	5	2	2	2	hypothetical protein	Unknown function	General		40900000	44100000	39100000	0.288612	0.824606	0.0972289	-0.0577155	-0.569097	-0.214284	TRUE	TRUE	TRUE	TRUE	TRUE	TRUE	TRUE	TRUE	FALSE	FALSE	FALSE	TRUE
A2535		B1XKN7	3430000				4				12.174	1				hypothetical protein	Unknown function	General		0	0	0	0	0	0	0	1.01615	1.00825	FALSE	FALSE	FALSE	FALSE	FALSE	FALSE	FALSE	FALSE	FALSE	FALSE	FALSE	FALSE
A0590		B1XPW9		2290000	0	0		1	0	0	12.243		1	0	0	transcriptional regulator of arsenate resistance ArsR	Regulatory functions	DNA interactions		0	0	0	0	0.0816793	0	0	-0.568888	-0.576787	FALSE	FALSE	FALSE	FALSE	FALSE	FALSE	FALSE	FALSE	FALSE	FALSE	FALSE	FALSE
A0184		B1XM50	21800000	90000000	0	0	6	1	0	0	12.283	2	1	0	0	hypothetical protein	Unknown function	General		0	0	0	0	0.0814133	0	0	-0.568888	-0.576787	FALSE	TRUE	FALSE	FALSE	FALSE	TRUE	FALSE	FALSE	FALSE	FALSE	FALSE	FALSE
A2395		B1XK18	1040000	0	0	0	2	1	0	0	12.355	1	1	0	0	protein of unknown function DUF1830	Unknown function	General		0	0	0	0	0.0809389	0	0	-0.568888	-0.576787	FALSE	FALSE	FALSE	FALSE	FALSE	FALSE	FALSE	FALSE	FALSE	FALSE	FALSE	FALSE
A0856		B1XII9		10300000	0	0		3	0	0	12.383		2	0	0	uncharacterized protein	Unknown function	General		10300000	0	0	0	0.242268	-1.61353	-1.61353	-1.79142	-1.79932	FALSE	FALSE	TRUE	FALSE	FALSE	TRUE	FALSE	FALSE	FALSE	FALSE	FALSE	FALSE
A0545	grxD	B1XPS4	2980000	27200000	0	0	5	8	1	1	12.421	2	2	1	1	monothiol glutaredoxin GrxD	Defense and invasion systems	Detoxification and inactivation		27200000	0	0	0.0805088	0.644071	-2.68706	-2.68706	-1.48678	-1.49468	TRUE	TRUE	TRUE	FALSE	FALSE	TRUE	TRUE	FALSE	FALSE	FALSE	TRUE	FALSE
A1285	glnB	Q9LAQ3	129000000	1840000000	66400000	29800000	37	75	15	6	12.432	12	11	4	3	nitrogen regulatory protein P-II GlnB	Regulatory functions	Protein interactions		1840000000	66400000	29800000	0.844595	6.03282	-4.69155	-5.72839	-1.27125	-2.53421	TRUE	TRUE	TRUE	TRUE	TRUE	TRUE	TRUE	TRUE	FALSE	FALSE	FALSE	TRUE
A2373	mnhC	B1XJR5		0	0	17800000		0	1	1	12.457		0	1	1	Na+/H+ antiporter complex subunit C MrpC	Transport and binding proteins	Cations and iron carrying compounds		0	0	0	0.0802762	0	0	0	2.60125	2.59335	FALSE	FALSE	FALSE	FALSE	FALSE	FALSE	FALSE	FALSE	FALSE	FALSE	FALSE	FALSE
A0228	rubA	Q8RSW5	33300000	83300000	182000000	198000000	7	5	5	4	12.489	3	2	2	2	photosystem I assembly protein membrane-associated rubredoxin RubA	Intracellular trafficking_ assembly_ and processing	Enzyme assembly		83300000	182000000	198000000	0.360317	0.400352	1.08255	1.20099	1.01651	0.718957	TRUE	TRUE	TRUE	TRUE	TRUE	TRUE	TRUE	TRUE	FALSE	FALSE	FALSE	TRUE
A2244		B1XJ57		9130000	0	0		2	0	0	12.496		1	0	0	protein of unknown function DUF1825	Unknown function	General		0	0	0	0	0.160051	0	0	-1.30592	-1.31382	FALSE	FALSE	FALSE	FALSE	FALSE	FALSE	FALSE	FALSE	FALSE	FALSE	FALSE	FALSE
A1258	psb28	B1XL01	7880000	236000000	0	0	5	7	1	1	12.516	1	3	1	1	photosystem II reaction center protein Psb28	Energy metabolism	Photosynthesis		236000000	0	0	0.0798977	0.559284	-5.59096	-5.59096	-1.30614	-1.31404	FALSE	FALSE	TRUE	FALSE	FALSE	TRUE	FALSE	FALSE	FALSE	FALSE	FALSE	FALSE
A0567		B1XPU6	16500000	129000000	58400000	0	9	13	2	0	12.54	3	4	1	0	ATLS1-like light-inducible protein	Unknown function	General		129000000	0	0	0.0797448	1.03668	-4.74416	-4.74416	-1.41745	-3.74757	TRUE	TRUE	TRUE	FALSE	FALSE	TRUE	TRUE	FALSE	FALSE	FALSE	TRUE	FALSE
A1986		B1XHQ4		1410000	0	0		1	0	0	12.609		1	0	0	hypothetical protein	Unknown function	General		0	0	0	0	0.0793084	0	0	-0.568888	-0.576787	FALSE	FALSE	FALSE	FALSE	FALSE	FALSE	FALSE	FALSE	FALSE	FALSE	FALSE	FALSE
A2493		B1XKJ6	391000	23700000	0	0	3	3	1	1	12.658	1	3	1	1	Mo-dependent nitrogenase C-terminal domain protein	Unknown function	General		23700000	0	0	0.0790014	0.237004	-2.52105	-2.52105	-0.206316	-0.214216	FALSE	FALSE	TRUE	FALSE	FALSE	TRUE	FALSE	FALSE	FALSE	FALSE	FALSE	FALSE
A0383		B1XNV0	513000	0	0	9250000	2	1	1	1	12.709	1	1	1	1	anti-anti-sigma factor	Regulatory functions	Protein interactions	FP	0	0	0	0.0786844	0.0786844	0	0	1.01622	1.00832	FALSE	FALSE	FALSE	FALSE	FALSE	FALSE	FALSE	FALSE	FALSE	FALSE	FALSE	FALSE
A1180		B1XKD3	581000	16400000	0	0	4	3	0	0	12.858	2	2	0	0	protein of unknown function DUF1257	Unknown function	General		16400000	0	0	0	0.233318	-2.09761	-2.09761	-1.79142	-1.79932	TRUE	TRUE	TRUE	FALSE	FALSE	TRUE	TRUE	FALSE	FALSE	FALSE	TRUE	FALSE
A0920	kaiB	B1XIY2	934000				3				12.881	2				circadian clock protein KaiB	Signal transduction	General		0	0	0	0	0	0	0	1.01615	1.00825	FALSE	TRUE	FALSE	FALSE	FALSE	TRUE	FALSE	FALSE	FALSE	FALSE	FALSE	FALSE
A0490	rplU	B1XPE0		0	0	18300000		1	1	2	12.882		1	1	2	LSU ribosomal protein L21 RplU	Translation	Ribosomal proteins: synthesis and modification	FP	0	0	18300000	0.116442	0.0776277	0	2.22033	1.01622	1.74543	FALSE	FALSE	FALSE	FALSE	TRUE	TRUE	FALSE	FALSE	FALSE	FALSE	FALSE	FALSE
A0443	rpsF	B1XP08	2580000	7230000	0	0	4	2	0	0	12.955	1	1	0	0	SSU ribosomal protein S6 RpsF	Translation	Ribosomal proteins: synthesis and modification		0	0	0	0	0.154381	0	0	-1.30592	-1.31382	FALSE	FALSE	FALSE	FALSE	FALSE	FALSE	FALSE	FALSE	FALSE	FALSE	FALSE	FALSE
A0226	sufA	B1XMQ1	5020000	83700000	67100000	0	4	6	2	2	13.019	2	3	2	1	putative redox sensory protein SufA	Prosthetic groups_ cofactors_ and carriers	Sulfur relay system		83700000	67100000	0	0.153622	0.460865	-0.298935	-4.14893	-0.362505	-0.370405	TRUE	TRUE	TRUE	TRUE	FALSE	TRUE	TRUE	FALSE	TRUE	FALSE	FALSE	FALSE
A2346		B1XJN8		2850000	0	0		1	0	0	13.036		1	0	0	uncharacterized protein in light-independent protochlorphyllide reductase operon	Unknown function	General		0	0	0	0	0.0767106	0	0	-0.568888	-0.576787	FALSE	FALSE	FALSE	FALSE	FALSE	FALSE	FALSE	FALSE	FALSE	FALSE	FALSE	FALSE
A0051		B1XKU9	1310000				6				13.041	3				Fur-regulated ArsR family transcriptional regulator	Regulatory functions	DNA interactions		0	0	0	0	0	0	0	1.01615	1.00825	FALSE	TRUE	FALSE	FALSE	FALSE	TRUE	FALSE	FALSE	FALSE	FALSE	FALSE	FALSE
A1564		B1XNN0		3290000	0	0		3	0	0	13.105		1	0	0	toxin-antitoxin system antidote HicB family	Cell structure_ growth_ and death	Toxin-antitoxin systems		0	0	0	0	0.22892	0	0	-1.79142	-1.79932	FALSE	FALSE	FALSE	FALSE	FALSE	FALSE	FALSE	FALSE	FALSE	FALSE	FALSE	FALSE
A2254		B1XJ67	1380000				5				13.116	2				hypothetical protein	Unknown function	General	FP	0	0	0	0	0	0	0	1.01615	1.00825	FALSE	TRUE	FALSE	FALSE	FALSE	TRUE	FALSE	FALSE	FALSE	FALSE	FALSE	FALSE
A1041	rplQ	B1XJI3	3570000	65300000	128000000	120000000	6	6	5	5	13.145	3	3	2	2	LSU ribosomal protein L17 RplQ	Translation	Ribosomal proteins: synthesis and modification		65300000	128000000	120000000	0.380373	0.456447	0.91983	0.830332	0.77543	0.767528	TRUE	TRUE	TRUE	TRUE	TRUE	TRUE	TRUE	TRUE	FALSE	FALSE	FALSE	TRUE
A0119	ssb	B1XLH4	31400000	428000000	50900000	61600000	10	33	6	5	13.181	6	10	4	4	single-strand DNA-binding protein Ssb	Nucleic acid metabolism	DNA replication_ recombination_ and repair	FP	428000000	50900000	61600000	0.417267	2.5036	-2.95345	-2.70077	-1.35099	-1.60005	TRUE	TRUE	TRUE	TRUE	TRUE	TRUE	TRUE	TRUE	FALSE	FALSE	FALSE	TRUE
A0008	manA	B1XKQ7	542000				1				13.194	1				mannose-6-phosphate isomerase ManA	Carbohydrate metabolism	Fructose and mannose metabolism		0	0	0	0	0	0	0	1.01615	1.00825	FALSE	FALSE	FALSE	FALSE	FALSE	FALSE	FALSE	FALSE	FALSE	FALSE	FALSE	FALSE
A1796	rbcS	Q44178	207000000	10900000000	1720000000	1590000000	43	153	16	13	13.212	7	8	5	5	ribulose bisphosphate carboxylase small subunit RbcS	Energy metabolism	Carbon fixation in prokaryotes		10900000000	1720000000	1590000000	1.09749	11.5804	-2.66032	-2.77336	-2.21018	-2.50803	TRUE	TRUE	TRUE	TRUE	TRUE	TRUE	TRUE	TRUE	FALSE	FALSE	FALSE	TRUE
A0046	pixH	B1XKU4	8720000	558000000	0	0	13	6	1	0	13.215	4	5	1	0	positive phototaxis two component signal transduction system response regulator PixH	Signal transduction	Taxis		558000000	0	0	0.0378358	0.45403	-6.81506	-6.81506	-1.09961	-2.69262	TRUE	TRUE	TRUE	FALSE	FALSE	TRUE	TRUE	FALSE	FALSE	FALSE	TRUE	FALSE
A0535		B1XPI5		0	0	6810000		0	0	1	13.242		0	0	1	hypothetical protein	Unknown function	General		0	0	0	0.0377586	0	0	0	1.01615	2.59335	FALSE	FALSE	FALSE	FALSE	FALSE	FALSE	FALSE	FALSE	FALSE	FALSE	FALSE	FALSE
A1257		B1XL00	5610000	131000000	0	26900000	5	12	1	2	13.243	4	6	1	2	hypothetical protein	Unknown function	General		131000000	0	26900000	0.113267	0.906139	-4.76553	-2.09198	-2.04346	-1.31425	TRUE	TRUE	TRUE	FALSE	TRUE	TRUE	TRUE	FALSE	TRUE	FALSE	FALSE	FALSE
A1060	rplV	B1XJT4	4100000	165000000	272000000	298000000	7	6	4	5	13.259	3	4	4	5	LSU ribosomal protein L22 RplV	Translation	Ribosomal proteins: synthesis and modification		165000000	272000000	298000000	0.339392	0.452523	0.704351	0.833783	0.48578	0.767528	TRUE	TRUE	TRUE	TRUE	TRUE	TRUE	TRUE	TRUE	FALSE	FALSE	FALSE	TRUE
A0913		B1XIX5	3380000	42200000	0	0	7	6	0	0	13.29	4	3	0	0	uncharacterized protein	Unknown function	General		42200000	0	0	0	0.451467	-3.23879	-3.23879	-2.68472	-2.69262	TRUE	TRUE	TRUE	FALSE	FALSE	TRUE	TRUE	FALSE	FALSE	FALSE	TRUE	FALSE
A2002		B1XHS0		2800000	0	0		1	0	0	13.292		1	0	0	rhodanese-like domain-containing protein	Unknown function	Enzymes of unknown specificity		0	0	0	0	0.0752332	0	0	-0.568888	-0.576787	FALSE	FALSE	FALSE	FALSE	FALSE	FALSE	FALSE	FALSE	FALSE	FALSE	FALSE	FALSE
A0248		B1XMS2		2560000	0	0		1	0	0	13.335		1	0	0	protein of unknown function DUF2237	Unknown function	General		0	0	0	0	0.0749906	0	0	-0.568888	-0.576787	FALSE	FALSE	FALSE	FALSE	FALSE	FALSE	FALSE	FALSE	FALSE	FALSE	FALSE	FALSE
A1055	rplN	B1XJS9	3790000	50800000	58700000	64900000	5	9	5	4	13.339	3	3	4	2	LSU ribosomal protein L14 RplN	Translation	Ribosomal proteins: synthesis and modification	FP	50800000	58700000	64900000	0.337357	0.674713	0.191028	0.325027	0.227729	-0.0698233	TRUE	TRUE	TRUE	TRUE	TRUE	TRUE	TRUE	TRUE	FALSE	FALSE	FALSE	TRUE
A1026	rplL	B1XJG9		9090000	0	0		1	0	0	13.376		1	0	0	LSU ribosomal protein L7/L12 RplL	Translation	Ribosomal proteins: synthesis and modification		0	0	0	0	0.0747608	0	0	-0.568888	-0.576787	FALSE	FALSE	FALSE	FALSE	FALSE	FALSE	FALSE	FALSE	FALSE	FALSE	FALSE	FALSE
A1095	calA	B1XJW9	26400000	644000000	675000000	736000000	9	12	9	5	13.395	4	6	4	4	transcriptional repressor CalA	Regulatory functions	DNA interactions	FP	644000000	675000000	736000000	0.522583	0.895857	0.0673163	0.191255	0.620659	-0.176316	TRUE	TRUE	TRUE	TRUE	TRUE	TRUE	TRUE	TRUE	FALSE	FALSE	FALSE	TRUE
A0042		B1XKU0		0	0	7230000		0	1	1	13.4		0	1	1	uncharacterized protein	Unknown function	General		0	0	0	0.0746269	0	0	0	2.60125	2.59335	FALSE	FALSE	FALSE	FALSE	FALSE	FALSE	FALSE	FALSE	FALSE	FALSE	FALSE	FALSE
A1851	ftrC	B1XQ57	33600000	392000000	0	0	17	3	0	0	13.444	5	2	0	0	ferredoxin-thioredoxin reductase beta subunit FtrC	Regulatory functions	Protein interactions	FP	392000000	0	0	0	0.223148	-6.31107	-6.31107	-1.79142	-1.79932	TRUE	TRUE	TRUE	FALSE	FALSE	TRUE	TRUE	FALSE	FALSE	FALSE	TRUE	FALSE
A0307	folB	B1XND9	514000	0	19400000	0	1	1	2	1	13.475	2	1	2	1	dihydroneopterin aldolase FolB	Prosthetic groups_ cofactors_ and carriers	Folate biosynthesis	FP	0	19400000	0	0.111317	0.0742115	2.28688	0	1.75333	1.00832	FALSE	FALSE	FALSE	TRUE	FALSE	TRUE	FALSE	FALSE	FALSE	FALSE	FALSE	FALSE
A2180	rplT	B1XIQ9	2570000	142000000	522000000	527000000	6	4	9	12	13.48	1	2	4	5	LSU ribosomal protein L20 RplT	Translation	Ribosomal proteins: synthesis and modification		142000000	522000000	527000000	0.778932	0.296736	1.84199	1.85561	2.09516	2.48361	TRUE	FALSE	TRUE	TRUE	TRUE	TRUE	FALSE	TRUE	TRUE	FALSE	FALSE	FALSE
A0617		B1XPZ5	1000000	20300000	0	0	2	4	0	0	13.58	2	3	0	0	endoribonuclease L-PSP	Nucleic acid metabolism	RNA degradation		20300000	0	0	0	0.294551	-2.33914	-2.33914	-2.15406	-2.16196	TRUE	TRUE	TRUE	FALSE	FALSE	TRUE	TRUE	FALSE	FALSE	FALSE	TRUE	FALSE
A0631		B1XQ94	0				1				13.63	1				toxin-antitoxin system VapC family toxin	Cell structure_ growth_ and death	Toxin-antitoxin systems		0	0	0	0	0	0	0	1.01615	1.00825	FALSE	FALSE	FALSE	FALSE	FALSE	FALSE	FALSE	FALSE	FALSE	FALSE	FALSE	FALSE
A1043	rpsK	B1XJI5	13300000	186000000	1340000000	1140000000	10	17	15	13	13.662	5	5	5	4	SSU ribosomal protein S11 RpsK	Translation	Ribosomal proteins: synthesis and modification	FP	186000000	1340000000	1140000000	1.02474	1.24433	2.81596	2.5837	0.84201	0.634504	TRUE	TRUE	TRUE	TRUE	TRUE	TRUE	TRUE	TRUE	FALSE	FALSE	FALSE	TRUE
A1033	rplS	B1XJH5	2690000	22200000	55700000	57000000	6	4	4	4	13.735	3	4	3	3	LSU ribosomal protein L19 RplS	Translation	Ribosomal proteins: synthesis and modification	FP	22200000	55700000	57000000	0.291227	0.291227	1.15809	1.18866	1.01644	1.00854	TRUE	TRUE	TRUE	TRUE	TRUE	TRUE	TRUE	TRUE	FALSE	FALSE	FALSE	TRUE
A0569	ndhM	B1XPU8	11700000	31600000	0	0	15	10	0	0	13.838	4	5	0	0	NADH-plastoquinone oxidoreductase subunit NdhM	Energy metabolism	Oxidative phosphorylation		31600000	0	0	0	0.722648	-2.87184	-2.87184	-3.37688	-3.38478	TRUE	TRUE	TRUE	FALSE	FALSE	TRUE	TRUE	FALSE	FALSE	FALSE	TRUE	FALSE
A0624	petF	B1XQ02	0	46100000	0	0	1	5	1	1	13.871	1	3	1	1	2Fe-2S ferredoxin PetF	Energy metabolism	Photosynthesis		46100000	0	0	0.0720929	0.360464	-3.35332	-3.35332	-0.858535	-0.866435	FALSE	FALSE	TRUE	FALSE	FALSE	TRUE	FALSE	FALSE	FALSE	FALSE	FALSE	FALSE
A2601	cheY	B1XL91	2310000	17600000	0	0	3	4	0	1	13.904	2	2	0	1	chemotaxis signal transduction system response regulator CheY	Signal transduction	Taxis		17600000	0	0	0.0359609	0.287687	-2.17632	-2.17632	-2.15406	-0.576857	TRUE	TRUE	TRUE	FALSE	FALSE	TRUE	TRUE	FALSE	FALSE	FALSE	TRUE	FALSE
A0175	cupS	O33752		2920000	0	0		1	0	0	13.921		1	0	0	NDH-1 complex sensory subunit CupS	Regulatory functions	Protein interactions		0	0	0	0	0.0718339	0	0	-0.568888	-0.576787	FALSE	FALSE	FALSE	FALSE	FALSE	FALSE	FALSE	FALSE	FALSE	FALSE	FALSE	FALSE
A2064	rpsL	B1XI66	38600000	2110000000	3780000000	3030000000	3	41	57	32	14.006	2	5	6	5	SSU ribosomal protein S12 RpsL	Translation	Ribosomal proteins: synthesis and modification		2110000000	3780000000	3030000000	3.17721	2.92732	0.839636	0.521039	1.49191	0.657244	TRUE	TRUE	TRUE	TRUE	TRUE	TRUE	TRUE	TRUE	FALSE	FALSE	FALSE	TRUE
A0129		B1XLI4	4800000	23300000	0	29300000	9	12	0	2	14.032	5	4	0	2	AbrB family CO2 responsive transcriptional repressor of low CO2-dependent gene expression	Regulatory functions	DNA interactions		23300000	0	29300000	0.0712657	0.855188	-2.5008	0.277407	-3.62857	-1.31425	TRUE	TRUE	TRUE	FALSE	TRUE	TRUE	TRUE	FALSE	TRUE	FALSE	FALSE	FALSE
A2817		B1XN76	3450000	21400000	0	0	6	2	0	0	14.053	4	2	0	0	uncharacterized protein	Unknown function	General		21400000	0	0	0	0.142318	-2.40054	-2.40054	-1.30592	-1.31382	TRUE	TRUE	TRUE	FALSE	FALSE	TRUE	TRUE	FALSE	FALSE	FALSE	TRUE	FALSE
A1240		B1XKY3	1600000	5250000	0	0	5	2	0	0	14.064	3	2	0	0	hypothetical protein	Unknown function	General		5250000	0	0	0	0.142207	-1.03562	-1.03562	-1.30592	-1.31382	TRUE	TRUE	TRUE	FALSE	FALSE	TRUE	TRUE	FALSE	FALSE	FALSE	TRUE	FALSE
A0745		B1XHZ9	1030000	8280000	0	0	4	3	0	0	14.162	3	4	0	0	hypothetical protein	Unknown function	General		8280000	0	0	0	0.211834	-1.40926	-1.40926	-1.79142	-1.79932	TRUE	TRUE	TRUE	FALSE	FALSE	TRUE	TRUE	FALSE	FALSE	FALSE	TRUE	FALSE
A0597	folP	B1XPX6	7230000	127000000	51800000	41100000	4	11	2	5	14.164	4	8	3	3	pterin-binding enzyme	Unknown function	Enzymes of unknown specificity		127000000	51800000	41100000	0.247105	0.776617	-1.21658	-1.5177	-1.18598	-0.0559503	TRUE	TRUE	TRUE	TRUE	TRUE	TRUE	TRUE	TRUE	FALSE	FALSE	FALSE	TRUE
A2295		B1XJA7	1700000				7				14.234	2				protein of unknown function DUF805	Unknown function	General		0	0	0	0	0	0	0	1.01615	1.00825	FALSE	TRUE	FALSE	FALSE	FALSE	TRUE	FALSE	FALSE	FALSE	FALSE	FALSE	FALSE
A1044	rpsM	B1XJI6	464000	23100000	38200000	43400000	3	6	4	3	14.301	2	4	4	3	SSU ribosomal protein S13 RpsM	Translation	Ribosomal proteins: synthesis and modification	FP	23100000	38200000	43400000	0.244738	0.419551	0.620461	0.784437	0.48578	0.115165	TRUE	TRUE	TRUE	TRUE	TRUE	TRUE	TRUE	TRUE	FALSE	FALSE	FALSE	TRUE
A1993	chlR	B1XHR1	2010000				1				14.375	1				oxygen-responsive transcriptional activator of pigment biosynthesis ChlR	Regulatory functions	DNA interactions		0	0	0	0	0	0	0	1.01615	1.00825	FALSE	FALSE	FALSE	FALSE	FALSE	FALSE	FALSE	FALSE	FALSE	FALSE	FALSE	FALSE
A2544		B1XKP6	367000	0	5910000000	5630000000	2	1	22	20	14.406	1	1	2	1	hypothetical protein	Unknown function	General		0	5910000000	0	1.45773	0.0694155	10.2082	0	4.92614	4.78363	FALSE	FALSE	FALSE	TRUE	FALSE	TRUE	FALSE	FALSE	FALSE	FALSE	FALSE	FALSE
A1937	devR	B1XQM9		9920000	0	0		3	0	0	14.431		3	0	0	two component signal transduction system response regulator DivK	Signal transduction	Two-component systems		9920000	0	0	0	0.207886	-1.57725	-1.57725	-1.79142	-1.79932	FALSE	FALSE	TRUE	FALSE	FALSE	TRUE	FALSE	FALSE	FALSE	FALSE	FALSE	FALSE
A0990		B1XJD3	5950000	77300000	68100000	71400000	6	8	4	3	14.459	3	6	4	2	uncharacterized protein	Unknown function	General		77300000	68100000	71400000	0.242064	0.553289	-0.171021	-0.10732	0.0986142	-0.272001	TRUE	TRUE	TRUE	TRUE	TRUE	TRUE	TRUE	TRUE	FALSE	FALSE	FALSE	TRUE
A1182		B1XKD5	2620000	30500000	0	0	3	7	1	1	14.508	2	4	1	1	hypothetical protein	Unknown function	General		30500000	0	0	0.0689275	0.482492	-2.82782	-2.82782	-1.30614	-1.31404	TRUE	TRUE	TRUE	FALSE	FALSE	TRUE	TRUE	FALSE	FALSE	FALSE	TRUE	FALSE
A0312		B1XNE4	749000	8980000	0	0	1	5	0	0	14.53	1	2	0	0	uncharacterized protein	Unknown function	General		8980000	0	0	0	0.344116	-1.48336	-1.48336	-2.44364	-2.45154	FALSE	FALSE	TRUE	FALSE	FALSE	TRUE	FALSE	FALSE	FALSE	FALSE	FALSE	FALSE
A1587		B1XNQ3	709000	32000000	19400000	24500000	2	6	3	3	14.56	1	3	3	3	universal stress protein	Defense and invasion systems	Detoxification and inactivation		32000000	19400000	24500000	0.206044	0.412088	-0.600644	-0.32681	0.123066	0.115165	TRUE	FALSE	TRUE	TRUE	TRUE	TRUE	FALSE	TRUE	TRUE	FALSE	FALSE	FALSE
A1323		B1XLM7	0	6290000	13100000	14300000	1	3	2	3	14.594	1	2	2	3	toxin-antitoxin system HepN family toxin	Cell structure_ growth_ and death	Toxin-antitoxin systems		6290000	13100000	14300000	0.171303	0.205564	0.680944	0.773555	0.530793	1.00846	TRUE	FALSE	TRUE	TRUE	TRUE	TRUE	FALSE	TRUE	TRUE	FALSE	FALSE	FALSE
A1374	pilH	B1XLS7	9270000	148000000	39800000	37600000	19	15	2	2	14.598	6	5	2	1	two component signal transduction system twitching motility response regualator PilH	Signal transduction	Taxis		148000000	39800000	0	0.137005	1.02754	-1.77196	-4.93546	-1.6169	-1.6248	TRUE	TRUE	TRUE	TRUE	FALSE	TRUE	TRUE	FALSE	TRUE	FALSE	FALSE	FALSE
A0474		B1XPC5	3170000				3				14.698	2				FHA domain-containing protein	Unknown function	General		0	0	0	0	0	0	0	1.01615	1.00825	FALSE	TRUE	FALSE	FALSE	FALSE	TRUE	FALSE	FALSE	FALSE	FALSE	FALSE	FALSE
A0127		B1XLI2		793000	0	0		1	0	0	14.706		1	0	0	glutathione-dependent formaldehyde-activating protein	Defense and invasion systems	Detoxification and inactivation		0	0	0	0	0.0679995	0	0	-0.568888	-0.576787	FALSE	FALSE	FALSE	FALSE	FALSE	FALSE	FALSE	FALSE	FALSE	FALSE	FALSE	FALSE
A0337	gloA	B1XNG9	3650000	9230000	0	0	3	3	0	0	14.728	2	1	0	0	lactoylglutathione lyase GloA	Defense and invasion systems	Detoxification and inactivation	FP	0	0	0	0	0.203694	0	0	-1.79142	-1.79932	FALSE	TRUE	FALSE	FALSE	FALSE	TRUE	FALSE	FALSE	FALSE	FALSE	FALSE	FALSE
F0024		B1XR24		6360000	0	0		1	0	0	14.748		2	0	0	toxin-antitoxin system Xre family antidote	Cell structure_ growth_ and death	Toxin-antitoxin systems		6360000	0	0	0	0.0678058	-1.18396	-1.18396	-0.568888	-0.576787	FALSE	FALSE	FALSE	FALSE	FALSE	FALSE	FALSE	FALSE	FALSE	FALSE	FALSE	FALSE
A0078		B1XLD5	330000	1860000	0	0	2	1	1	0	14.751	1	1	1	0	uncharacterized protein	Unknown function	General		0	0	0	0.033896	0.067792	0	0	1.01622	-0.576787	FALSE	FALSE	FALSE	FALSE	FALSE	FALSE	FALSE	FALSE	FALSE	FALSE	FALSE	FALSE
F0079		B1XR79	515000	8360000	0	0	1	1	0	0	14.797	2	1	0	0	toxin-antitoxin system PIN family toxin	Cell structure_ growth_ and death	Toxin-antitoxin systems		0	0	0	0	0.0675813	0	0	-0.568888	-0.576787	FALSE	FALSE	FALSE	FALSE	FALSE	FALSE	FALSE	FALSE	FALSE	FALSE	FALSE	FALSE
A0802	ycf35	Q9WWK4	1680000				2				14.798	2				protein of unknown function DUF1257 Ycf35	Unknown function	General		0	0	0	0	0	0	0	1.01615	1.00825	FALSE	TRUE	FALSE	FALSE	FALSE	TRUE	FALSE	FALSE	FALSE	FALSE	FALSE	FALSE
A2051		B1XHW9		1630000	0	0		1	0	0	14.811		1	0	0	hypothetical protein	Unknown function	General		0	0	0	0	0.0675174	0	0	-0.568888	-0.576787	FALSE	FALSE	FALSE	FALSE	FALSE	FALSE	FALSE	FALSE	FALSE	FALSE	FALSE	FALSE
A0351	gcvH	B1XNI3	449000	8010000	0	0	1	3	0	0	14.814	1	2	0	0	glycine cleavage system protein GcvH	Amino acid metabolism	Glycine_ serine and threonine metabolism	FP	8010000	0	0	0	0.202511	-1.37962	-1.37962	-1.79142	-1.79932	FALSE	FALSE	TRUE	FALSE	FALSE	TRUE	FALSE	FALSE	FALSE	FALSE	FALSE	FALSE
A1029	rplK	B1XJH2	0	47300000	95200000	121000000	2	7	5	5	14.829	2	5	4	4	LSU ribosomal protein L11 RlpK	Translation	Ribosomal proteins: synthesis and modification		47300000	95200000	121000000	0.337177	0.472048	0.938	1.26854	0.568908	0.561006	TRUE	TRUE	TRUE	TRUE	TRUE	TRUE	TRUE	TRUE	FALSE	FALSE	FALSE	TRUE
A0384		B1XNV1		2520000	0	0		1	0	0	14.836		1	0	0	ribonuclease III family protein	Nucleic acid metabolism	RNA degradation		0	0	0	0	0.0674036	0	0	-0.568888	-0.576787	FALSE	FALSE	FALSE	FALSE	FALSE	FALSE	FALSE	FALSE	FALSE	FALSE	FALSE	FALSE
		REV__B1XQU4	0				1				14.836	1											0	0	0	0	1.01615	1.00825	FALSE	FALSE	FALSE	FALSE	FALSE	FALSE	FALSE	FALSE	FALSE	FALSE	FALSE	FALSE
A0060	mutT	B1XKV8	1170000	13400000	0	0	2	5	0	0	14.844	2	2	0	0	7_8-dihydro-8-oxoguanine-triphosphatase MutT	Nucleic acid metabolism	DNA replication_ recombination_ and repair		13400000	0	0	0	0.336836	-1.87971	-1.87971	-2.44364	-2.45154	TRUE	TRUE	TRUE	FALSE	FALSE	TRUE	TRUE	FALSE	FALSE	FALSE	TRUE	FALSE
A2533	psbZ	B1XKN5		0	1020000000	1010000000		0	24	20	14.926		0	6	6	photosystem II reaction center protein Psb27	Energy metabolism	Photosynthesis	TP	0	1020000000	1010000000	1.47394	0	7.67948	7.66534	6.63432	6.36867	TRUE	FALSE	FALSE	TRUE	TRUE	TRUE	FALSE	TRUE	FALSE	TRUE	FALSE	FALSE
A0074	rbfA	B1XLD1	1960000	10100000	0	0	6	2	0	0	14.933	2	1	0	0	ribosome-binding factor RbfA	Translation	Ribosomal proteins: synthesis and modification		0	0	0	0	0.133932	0	0	-1.30592	-1.31382	FALSE	TRUE	FALSE	FALSE	FALSE	TRUE	FALSE	FALSE	FALSE	FALSE	FALSE	FALSE
A0672	msrB	B1XQD5	26400000	52500000	0	0	21	8	0	0	14.938	7	5	0	0	methionine-R-sulfoxide reductase MsrB	Defense and invasion systems	Detoxification and inactivation		52500000	0	0	0	0.535547	-3.52356	-3.52356	-3.07189	-3.07979	TRUE	TRUE	TRUE	FALSE	FALSE	TRUE	TRUE	FALSE	FALSE	FALSE	TRUE	FALSE
A0776		B1XI30		0	203000000	248000000		0	9	11	14.959		0	4	4	hypothetical protein	Unknown function	General		0	203000000	248000000	0.668494	0	5.37851	5.66107	5.26537	5.53339	TRUE	FALSE	FALSE	TRUE	TRUE	TRUE	FALSE	TRUE	FALSE	TRUE	FALSE	FALSE
A1052	rpsH	B1XJS6	25700000	57800000	288000000	281000000	19	26	24	21	14.968	5	5	5	4	SSU ribosomal protein S8 RpsH	Translation	Ribosomal proteins: synthesis and modification	FP	57800000	288000000	281000000	1.50321	1.73704	2.22206	2.18718	0.904543	0.70775	TRUE	TRUE	TRUE	TRUE	TRUE	TRUE	TRUE	TRUE	FALSE	FALSE	FALSE	TRUE
A0131		B1XLI6		0	0	7050000		0	1	1	15.022		1	1	1	MerR family transcriptional regulator	Regulatory functions	DNA interactions		0	0	0	0.066569	0	0	0	2.60125	2.59335	FALSE	FALSE	FALSE	FALSE	FALSE	FALSE	FALSE	FALSE	FALSE	FALSE	FALSE	FALSE
A0400		B1XNW7	733000				2				15.03	1				hypothetical protein	Unknown function	General		0	0	0	0	0	0	0	1.01615	1.00825	FALSE	FALSE	FALSE	FALSE	FALSE	FALSE	FALSE	FALSE	FALSE	FALSE	FALSE	FALSE
A2448		B1XK71		2910000	0	0		1	0	0	15.047		1	0	0	hypothetical protein	Unknown function	General	TP	0	0	0	0	0.0664584	0	0	-0.568888	-0.576787	FALSE	FALSE	FALSE	FALSE	FALSE	FALSE	FALSE	FALSE	FALSE	FALSE	FALSE	FALSE
A1673		Q93UL8		4020000	0	0		1	0	0	15.048		1	0	0	protein of unknown function UPF0081	Unknown function	General		0	0	0	0	0.066454	0	0	-0.568888	-0.576787	FALSE	FALSE	FALSE	FALSE	FALSE	FALSE	FALSE	FALSE	FALSE	FALSE	FALSE	FALSE
A1541		B1XN52	9400000	126000000	0	0	7	5	1	0	15.054	4	3	1	0	protein of unknown function DUF1824	Unknown function	General		126000000	0	0	0.0332138	0.332138	-4.71149	-4.71149	-0.858535	-2.45154	TRUE	TRUE	TRUE	FALSE	FALSE	TRUE	TRUE	FALSE	FALSE	FALSE	TRUE	FALSE
A1048	rplO	B1XJJ0	8850000	147000000	508000000	615000000	6	11	10	10	15.074	4	5	4	4	LSU ribosomal protein L15 RplO	Translation	Ribosomal proteins: synthesis and modification		147000000	508000000	615000000	0.663394	0.729733	1.75489	2.0282	0.885558	0.877652	TRUE	TRUE	TRUE	TRUE	TRUE	TRUE	TRUE	TRUE	FALSE	FALSE	FALSE	TRUE
F0060		B1XR60		4590000	0	0		2	0	0	15.136		2	0	0	hypothetical protein	Unknown function	General		4590000	0	0	0	0.132135	-0.939603	-0.939603	-1.30592	-1.31382	FALSE	FALSE	TRUE	FALSE	FALSE	TRUE	FALSE	FALSE	FALSE	FALSE	FALSE	FALSE
A1038	rpsI	B1XJI0	6030000	92400000	0	0	7	3	2	1	15.192	4	2	2	1	SSU ribosomal protein S9 RpsI	Translation	Ribosomal proteins: synthesis and modification	FP	92400000	0	0	0.0987362	0.197472	-4.28392	-4.28392	0.530793	-0.214216	TRUE	TRUE	TRUE	TRUE	FALSE	TRUE	TRUE	FALSE	TRUE	FALSE	FALSE	FALSE
D0003		B1XQT4		5780000	0	0		1	0	0	15.228		2	0	0	toxin-antitoxin system PIN family toxin	Cell structure_ growth_ and death	Toxin-antitoxin systems		5780000	0	0	0	0.0656685	-1.10836	-1.10836	-0.568888	-0.576787	FALSE	FALSE	FALSE	FALSE	FALSE	FALSE	FALSE	FALSE	FALSE	FALSE	FALSE	FALSE
A1563	queF1	B1XNM9	3050000	11700000	0	0	9	2	0	0	15.262	3	2	0	0	7-cyano-7-deazaguanine reductase QueF1	Translation	tRNA and rRNA base modification		11700000	0	0	0	0.131044	-1.73985	-1.73985	-1.30592	-1.31382	TRUE	TRUE	TRUE	FALSE	FALSE	TRUE	TRUE	FALSE	FALSE	FALSE	TRUE	FALSE
A0093	ycf54	B1XLE9	2010000	62100000	0	0	5	4	0	0	15.326	1	3	0	0	Mg protoporphyrin monomethylester oxidative cyclase auxiliary protein Ycf54	Unknown function	General	FP	62100000	0	0	0	0.260994	-3.74631	-3.74631	-2.15406	-2.16196	FALSE	FALSE	TRUE	FALSE	FALSE	TRUE	FALSE	FALSE	FALSE	FALSE	FALSE	FALSE
A0322	psbU	P74765	333000	86000000	114000000000	109000000000	3	11	385	405	15.342	1	5	15	16	photosystem II protein PsbU	Energy metabolism	Photosynthesis	TP	86000000	114000000000	109000000000	25.7463	0.716986	10.2909	10.2262	6.13892	6.20666	TRUE	FALSE	TRUE	TRUE	TRUE	TRUE	FALSE	TRUE	TRUE	FALSE	FALSE	FALSE
A2522		B1XKM5	1360000				4				15.43	1				2Fe-2S ferredoxin	Energy metabolism	Electron transport		0	0	0	0	0	0	0	1.01615	1.00825	FALSE	FALSE	FALSE	FALSE	FALSE	FALSE	FALSE	FALSE	FALSE	FALSE	FALSE	FALSE
A0819		B1XIF2		9330000	0	0		1	0	0	15.503		1	0	0	toxin-antitoxin system TIGR00305 family toxin	Cell structure_ growth_ and death	Toxin-antitoxin systems		0	0	0	0	0.0645036	0	0	-0.568888	-0.576787	FALSE	FALSE	FALSE	FALSE	FALSE	FALSE	FALSE	FALSE	FALSE	FALSE	FALSE	FALSE
A1945		B1XQN7		1620000	0	0		1	0	0	15.509		1	0	0	glyoxalase family protein	Unknown function	Enzymes of unknown specificity		0	0	0	0	0.0644787	0	0	-0.568888	-0.576787	FALSE	FALSE	FALSE	FALSE	FALSE	FALSE	FALSE	FALSE	FALSE	FALSE	FALSE	FALSE
A2312		B1XJK4		4820000	0	0		2	0	0	15.52		2	0	0	toxin-antitoxin system PIN family toxin	Cell structure_ growth_ and death	Toxin-antitoxin systems		4820000	0	0	0	0.128866	-0.973795	-0.973795	-1.30592	-1.31382	FALSE	FALSE	TRUE	FALSE	FALSE	TRUE	FALSE	FALSE	FALSE	FALSE	FALSE	FALSE
A0519	ylqC	B1XPG9	0	1630000	0	0	1	1	0	0	15.565	1	1	0	0	KH domain RNA binding protein YlqC	Unknown function	General		0	0	0	0	0.0642467	0	0	-0.568888	-0.576787	FALSE	FALSE	FALSE	FALSE	FALSE	FALSE	FALSE	FALSE	FALSE	FALSE	FALSE	FALSE
A0682	psaD	B1XQE5	98900000	744000000	9070000000	13800000000	29	31	67	85	15.595	11	9	10	12	photosystem I subunit II PsaD	Energy metabolism	Photosynthesis		744000000	9070000000	13800000000	4.87336	1.98782	3.59886	4.20408	2.12315	2.45884	TRUE	TRUE	TRUE	TRUE	TRUE	TRUE	TRUE	TRUE	FALSE	FALSE	FALSE	TRUE
A2620	psaL	Q54753	43300000	99000000	6730000000	7140000000	8	11	43	38	15.618	3	3	5	4	photosystem I reaction center subunit XI PsaL	Energy metabolism	Photosynthesis	TP	99000000	6730000000	7140000000	2.59316	0.704316	6.01702	6.10228	2.94095	2.75614	TRUE	TRUE	TRUE	TRUE	TRUE	TRUE	TRUE	TRUE	FALSE	FALSE	FALSE	TRUE
A2057		B1XI59	0				2				15.669	1				OsmC-like protein	Unknown function	General		0	0	0	0	0	0	0	1.01615	1.00825	FALSE	FALSE	FALSE	FALSE	FALSE	FALSE	FALSE	FALSE	FALSE	FALSE	FALSE	FALSE
A2462	mscL	B1XK85		0	0	15700000		1	0	1	15.7		1	0	1	large-conductive mechanosensitive channel MscL	Transport and binding proteins	Unknown substrate		0	0	0	0.0318471	0.0636943	0	0	-0.568888	1.00832	FALSE	FALSE	FALSE	FALSE	FALSE	FALSE	FALSE	FALSE	FALSE	FALSE	FALSE	FALSE
A1982		B1XHQ0	0	0	0	26300000	1	1	1	1	15.716	1	1	1	1	MAPEG family membrane protein	Unknown function	General		0	0	0	0.0636294	0.0636294	0	0	1.01622	1.00832	FALSE	FALSE	FALSE	FALSE	FALSE	FALSE	FALSE	FALSE	FALSE	FALSE	FALSE	FALSE
A1012		B1XJF5	445000	9310000	0	0	3	2	0	0	15.747	2	2	0	0	protein of unknown function DUF3119	Unknown function	General		9310000	0	0	0	0.127008	-1.51702	-1.51702	-1.30592	-1.31382	TRUE	TRUE	TRUE	FALSE	FALSE	TRUE	TRUE	FALSE	FALSE	FALSE	TRUE	FALSE
A1188.5		P34883		2600000	0	0		2	0	0	15.76		1	0	0	Modification methylase AquI subunit beta	Defense and invasion systems	Restriction-modification systems		0	0	0	0	0.126904	0	0	-1.30592	-1.31382	FALSE	FALSE	FALSE	FALSE	FALSE	FALSE	FALSE	FALSE	FALSE	FALSE	FALSE	FALSE
A1169	ssb	B1XKC2	15400000	86800000	0	0	6	7	1	0	15.767	2	3	1	0	single-stranded DNA-binding protein	Nucleic acid metabolism	DNA replication_ recombination_ and repair	FP	86800000	0	0	0.0317118	0.443965	-4.19849	-4.19849	-1.30614	-2.89914	TRUE	TRUE	TRUE	FALSE	FALSE	TRUE	TRUE	FALSE	FALSE	FALSE	TRUE	FALSE
A0803		B1XID6		7540000	0	0		2	0	0	15.805		2	0	0	4Fe-4S type iron-sulfur protein	Unknown function	Enzymes of unknown specificity		7540000	0	0	0	0.126542	-1.32654	-1.32654	-1.30592	-1.31382	FALSE	FALSE	TRUE	FALSE	FALSE	TRUE	FALSE	FALSE	FALSE	FALSE	FALSE	FALSE
A2260		B1XJ73		0	0	27000000		0	2	1	15.844		0	1	1	hypothetical protein	Unknown function	General		0	0	0	0.0946731	0	0	0	3.33836	2.59335	FALSE	FALSE	FALSE	FALSE	FALSE	FALSE	FALSE	FALSE	FALSE	FALSE	FALSE	FALSE
A1268		B1XL10	4360000	44800000	0	0	5	6	0	0	15.864	3	3	0	0	RNA-binding protein	Unknown function	General	FP	44800000	0	0	0	0.378215	-3.31615	-3.31615	-2.68472	-2.69262	TRUE	TRUE	TRUE	FALSE	FALSE	TRUE	TRUE	FALSE	FALSE	FALSE	TRUE	FALSE
A0225		B1XMQ0		2000000	0	0		3	0	1	15.888		2	1	1	TPR repeat-containing protein	Unknown function	General		2000000	0	0	0.0314703	0.188822	-0.485427	-0.485427	-1.79142	-0.214216	FALSE	FALSE	TRUE	FALSE	FALSE	TRUE	FALSE	FALSE	FALSE	FALSE	FALSE	FALSE
A1185		B1XKD8	2180000				2				15.904	1				toxin-antitoxin system PIN family toxin	Cell structure_ growth_ and death	Toxin-antitoxin systems		0	0	0	0	0	0	0	1.01615	1.00825	FALSE	FALSE	FALSE	FALSE	FALSE	FALSE	FALSE	FALSE	FALSE	FALSE	FALSE	FALSE
A2497		B1XKJ9	4390000	66900000	0	0	6	6	0	1	15.988	5	3	0	1	secondary thiamine-phosphate synthase YbjQ	Prosthetic groups_ cofactors_ and carriers	Thiamine metabolism		66900000	0	0	0.0312735	0.375281	-3.84599	-3.84599	-2.68472	-1.10751	TRUE	TRUE	TRUE	FALSE	FALSE	TRUE	TRUE	FALSE	FALSE	FALSE	TRUE	FALSE
A2498	zur	B1XKK1		11800000	0	0		6	1	0	16.042		3	1	0	Zn2+-responsive transcriptional regulator of zinc homeostasis Zur	Regulatory functions	DNA interactions		11800000	0	0	0.0311682	0.374018	-1.74846	-1.74846	-1.09961	-2.69262	FALSE	FALSE	TRUE	FALSE	FALSE	TRUE	FALSE	FALSE	FALSE	FALSE	FALSE	FALSE
A1097	petC-III	B1XJX1		0	22800000	0		0	2	1	16.081		0	2	1	ubiquinol-cytochrome c reductase cytochrome c1 subunit PetC-III	Energy metabolism	Photosynthesis		0	22800000	0	0.0932778	0	2.47508	0	3.33836	2.59335	FALSE	FALSE	FALSE	TRUE	FALSE	TRUE	FALSE	FALSE	FALSE	FALSE	FALSE	FALSE
A2586		B1XL76		3110000	0	0		1	0	0	16.096		1	0	0	NfeD family membrane-bound serine protease	Regulatory functions	Protein interactions		0	0	0	0	0.0621272	0	0	-0.568888	-0.576787	FALSE	FALSE	FALSE	FALSE	FALSE	FALSE	FALSE	FALSE	FALSE	FALSE	FALSE	FALSE
A1058	rplP	B1XJT2	9570000	125000000	236000000	196000000	16	7	8	7	16.14	4	4	4	4	LSU ribosomal protein L16 RplP	Translation	Ribosomal proteins: synthesis and modification		125000000	236000000	196000000	0.464684	0.433705	0.890522	0.628684	1.19737	1.00875	TRUE	TRUE	TRUE	TRUE	TRUE	TRUE	TRUE	TRUE	FALSE	FALSE	FALSE	TRUE
A0912	sufE	B1XIX4	198000				2				16.164	1				FeS cluster assembly sulfur acceptor protein SufE	Prosthetic groups_ cofactors_ and carriers	Iron sulfur clusters		0	0	0	0	0	0	0	1.01615	1.00825	FALSE	FALSE	FALSE	FALSE	FALSE	FALSE	FALSE	FALSE	FALSE	FALSE	FALSE	FALSE
A0530		B1XPI0	24800000	168000000	64200000	71600000	8	9	4	4	16.166	3	4	3	2	protein with TerB-like domain of heat shock DnaJ-like proteins	Unknown function	General		168000000	64200000	71600000	0.247433	0.556724	-1.32193	-1.17536	-0.0619217	-0.0698233	TRUE	TRUE	TRUE	TRUE	TRUE	TRUE	TRUE	TRUE	FALSE	FALSE	FALSE	TRUE
A0643	cynS	B1XQA6		3400000	0	0		1	0	0	16.171		1	0	0	cyanate hydratase CynS	Energy metabolism	Nitrogen metabolism		0	0	0	0	0.0618391	0	0	-0.568888	-0.576787	FALSE	FALSE	FALSE	FALSE	FALSE	FALSE	FALSE	FALSE	FALSE	FALSE	FALSE	FALSE
F0018		B1XR18		36400000	0	0		2	0	0	16.308		1	0	0	uncharacterized protein	Unknown function	General		0	0	0	0	0.122639	0	0	-1.30592	-1.31382	FALSE	FALSE	FALSE	FALSE	FALSE	FALSE	FALSE	FALSE	FALSE	FALSE	FALSE	FALSE
A2705		B1XM07	3520000	2970000	0	0	4	2	0	0	16.312	2	1	0	0	YggT family K+ uptake transporter	Transport and binding proteins	Cations and iron carrying compounds		0	0	0	0	0.122609	0	0	-1.30592	-1.31382	FALSE	TRUE	FALSE	FALSE	FALSE	TRUE	FALSE	FALSE	FALSE	FALSE	FALSE	FALSE
A0616	mutT	B1XPZ4	1070000				5				16.318	1				ADP-ribose pyrophosphatase FolQ	Prosthetic groups_ cofactors_ and carriers	Folate biosynthesis		0	0	0	0	0	0	0	1.01615	1.00825	FALSE	FALSE	FALSE	FALSE	FALSE	FALSE	FALSE	FALSE	FALSE	FALSE	FALSE	FALSE
A0814	ndk	B1XIE7	321000	17100000	0	0	1	5	0	0	16.352	1	3	0	0	nucleoside-diphosphate kinase Ndk	Nucleic acid metabolism	Purine metabolism	FP	17100000	0	0	0	0.305773	-2.14405	-2.14405	-2.44364	-2.45154	FALSE	FALSE	TRUE	FALSE	FALSE	TRUE	FALSE	FALSE	FALSE	FALSE	FALSE	FALSE
A0904		B1XIW6	4390000				3				16.392	2				protein of unknown function DUF2996	Unknown function	General		0	0	0	0	0	0	0	1.01615	1.00825	FALSE	TRUE	FALSE	FALSE	FALSE	TRUE	FALSE	FALSE	FALSE	FALSE	FALSE	FALSE
A2289	yjeE	B1XJA2	4620000	38300000	0	0	10	6	0	0	16.571	3	4	0	0	ATPase YjeE	Signal transduction	General		38300000	0	0	0	0.362078	-3.11437	-3.11437	-2.68472	-2.69262	TRUE	TRUE	TRUE	FALSE	FALSE	TRUE	TRUE	FALSE	FALSE	FALSE	TRUE	FALSE
		CON__Streptavidin	318180000	2042500000	21719000000	20621000000	34	221	219	218	16.622	6	5	4	4								13.1452	13.2956	0	0	1.01912	1.00432	FALSE	TRUE	TRUE	TRUE	TRUE	TRUE	TRUE	TRUE	FALSE	FALSE	FALSE	FALSE
A0970	gpx1	B1XJ31	178000000	1170000000	27600000	22800000	30	69	3	3	16.645	11	14	3	3	NADPH-dependent Gpx-like protein Gpx1	Defense and invasion systems	Detoxification and inactivation	FP	1170000000	27600000	22800000	0.180234	4.14539	-5.17164	-5.40143	-3.29993	-3.30783	TRUE	TRUE	TRUE	TRUE	TRUE	TRUE	TRUE	TRUE	FALSE	FALSE	FALSE	TRUE
A2837		B1XN96		0	4160000	0		0	1	1	16.673		0	1	1	hypothetical protein	Unknown function	General		0	0	0	0.0599772	0	0	0	2.60125	2.59335	FALSE	FALSE	FALSE	FALSE	FALSE	FALSE	FALSE	FALSE	FALSE	FALSE	FALSE	FALSE
A0770	lptA	B1XI24		0	0	19300000		0	1	2	16.747		0	1	2	ABC-type lipopolysaccharide export porin system periplasmic chaperone LptA	Intracellular trafficking_ assembly_ and processing	Chaperone and folding catalysis		0	0	19300000	0.0895683	0	0	2.28096	2.60125	3.33046	FALSE	FALSE	FALSE	FALSE	TRUE	TRUE	FALSE	FALSE	FALSE	FALSE	FALSE	FALSE
A0775		B1XI29		0	453000000	466000000		0	10	9	16.761		0	3	3	hypothetical protein	Unknown function	General		0	453000000	466000000	0.566792	0	6.51728	6.55766	5.4099	5.25746	TRUE	FALSE	FALSE	TRUE	TRUE	TRUE	FALSE	TRUE	FALSE	TRUE	FALSE	FALSE
A0347		B1XNH9	9550000	141000000	0	0	9	15	0	0	16.764	8	10	0	0	CBS pair BON associated domain protein	Unknown function	General		141000000	0	0	0	0.894775	-4.8679	-4.8679	-3.93912	-3.94702	TRUE	TRUE	TRUE	FALSE	FALSE	TRUE	TRUE	FALSE	FALSE	FALSE	TRUE	FALSE
A1522		B1XN33		0	1060000000	1080000000		0	38	38	16.766		0	5	5	hypothetical protein	Unknown function	General		0	1060000000	1080000000	2.26649	0	7.73471	7.76155	7.28841	7.28049	TRUE	FALSE	FALSE	TRUE	TRUE	TRUE	FALSE	TRUE	FALSE	TRUE	FALSE	FALSE
A1121	pixD	B1XJZ3	5190000	11500000	0	0	7	5	0	0	16.833	4	2	0	0	flavin-binding BLUF protein PixD	Signal transduction	General		11500000	0	0	0	0.297036	-1.72247	-1.72247	-2.44364	-2.45154	TRUE	TRUE	TRUE	FALSE	FALSE	TRUE	TRUE	FALSE	FALSE	FALSE	TRUE	FALSE
A2765	trmL	B1XMM0		15900000	0	0		3	0	0	16.84		3	0	0	tRNA (cytidine(34)-2'-O)-methyltransferase TrmL	Translation	tRNA and rRNA base modification		15900000	0	0	0	0.178147	-2.0635	-2.0635	-1.79142	-1.79932	FALSE	FALSE	TRUE	FALSE	FALSE	TRUE	FALSE	FALSE	FALSE	FALSE	FALSE	FALSE
A1498	rplI	B1XN09	1890000	35900000	0	0	1	5	0	0	16.866	1	4	0	0	LSU ribosomal protien L9 RplI	Translation	Ribosomal proteins: synthesis and modification		35900000	0	0	0	0.296454	-3.0321	-3.0321	-2.44364	-2.45154	FALSE	FALSE	TRUE	FALSE	FALSE	TRUE	FALSE	FALSE	FALSE	FALSE	FALSE	FALSE
A1108	bcp	B1XJY0	5390000	41200000	0	0	9	5	0	0	16.929	4	3	0	0	BCP-A family peroxiredoxin PrxQ-B1	Defense and invasion systems	Detoxification and inactivation		41200000	0	0	0	0.295351	-3.20789	-3.20789	-2.44364	-2.45154	TRUE	TRUE	TRUE	FALSE	FALSE	TRUE	TRUE	FALSE	FALSE	FALSE	TRUE	FALSE
A1286	petE	Q9LAQ2		0	0	8070000		0	1	3	16.932		0	1	2	plastocyanin PetE	Energy metabolism	Photosynthesis		0	0	8070000	0.11812	0	0	1.38626	2.60125	3.81603	FALSE	FALSE	FALSE	FALSE	TRUE	TRUE	FALSE	FALSE	FALSE	FALSE	FALSE	FALSE
A0720	ureE	B1XHX4	0	14400000	0	0	1	2	0	0	16.937	1	2	0	0	urease accessory protein UreE	Intracellular trafficking_ assembly_ and processing	Enzyme assembly		14400000	0	0	0	0.118085	-1.95606	-1.95606	-1.30592	-1.31382	FALSE	FALSE	TRUE	FALSE	FALSE	TRUE	FALSE	FALSE	FALSE	FALSE	FALSE	FALSE
A1605	psbQ	B1XNS0		0	24600000000	20400000000		0	189	195	16.938		0	9	9	photosystem II lipoprotein PsbQ	Energy metabolism	Photosynthesis	TP	0	24600000000	20400000000	11.3355	0	12.2647	11.9947	9.60968	9.64747	TRUE	FALSE	FALSE	TRUE	TRUE	TRUE	FALSE	TRUE	FALSE	TRUE	FALSE	FALSE
A1690	moaE	B1XP86	651000	3420000	0	0	2	2	1	0	16.947	1	1	1	0	molybdopterin synthase catalytic subunit MoaE	Prosthetic groups_ cofactors_ and carriers	Sulfur relay system		0	0	0	0.0295037	0.118015	0	0	0.279182	-1.31382	FALSE	FALSE	FALSE	FALSE	FALSE	FALSE	FALSE	FALSE	FALSE	FALSE	FALSE	FALSE
A2183		B1XIR2		4500000	0	0		1	1	0	16.959		2	1	0	hypothetical protein	Unknown function	General		4500000	0	0	0.0294829	0.0589657	-0.925999	-0.925999	1.01622	-0.576787	FALSE	FALSE	FALSE	FALSE	FALSE	FALSE	FALSE	FALSE	FALSE	FALSE	FALSE	FALSE
A0676		B1XQD9	777000				2				16.971	1				protein of unknown function DUF2869	Unknown function	General		0	0	0	0	0	0	0	1.01615	1.00825	FALSE	FALSE	FALSE	FALSE	FALSE	FALSE	FALSE	FALSE	FALSE	FALSE	FALSE	FALSE
A1039	rplM	B1XJI1	2290000				3				16.979	1				LSU ribosomal protein L13 RplM	Translation	Ribosomal proteins: synthesis and modification	FP	0	0	0	0	0	0	0	1.01615	1.00825	FALSE	FALSE	FALSE	FALSE	FALSE	FALSE	FALSE	FALSE	FALSE	FALSE	FALSE	FALSE
A2777		B1XMN2		1080000	0	0		1	0	0	17.015		1	0	0	hypothetical protein	Unknown function	General	FP	0	0	0	0	0.0587717	0	0	-0.568888	-0.576787	FALSE	FALSE	FALSE	FALSE	FALSE	FALSE	FALSE	FALSE	FALSE	FALSE	FALSE	FALSE
A0679		B1XQE2		5870000	0	0		2	0	0	17.048		1	0	0	protein of unknown function DUF1823	Unknown function	General		0	0	0	0	0.117316	0	0	-1.30592	-1.31382	FALSE	FALSE	FALSE	FALSE	FALSE	FALSE	FALSE	FALSE	FALSE	FALSE	FALSE	FALSE
A2202	rfrO	B1XIT1		0	280000000	313000000		0	10	8	17.072		0	5	4	pentapeptide repeat protein RfrO	Unknown function	General		0	280000000	313000000	0.527179	0	5.83289	5.99095	5.4099	5.09686	TRUE	FALSE	FALSE	TRUE	TRUE	TRUE	FALSE	TRUE	FALSE	TRUE	FALSE	FALSE
A2688		B1XLZ0		11300000	0	0		3	0	0	17.093		2	0	0	protein of unknown function DUF55	Unknown function	General		11300000	0	0	0	0.17551	-1.70487	-1.70487	-1.79142	-1.79932	FALSE	FALSE	TRUE	FALSE	FALSE	TRUE	FALSE	FALSE	FALSE	FALSE	FALSE	FALSE
		REV__B1XQY4	0				1				17.109	1											0	0	0	0	1.01615	1.00825	FALSE	FALSE	FALSE	FALSE	FALSE	FALSE	FALSE	FALSE	FALSE	FALSE	FALSE	FALSE
A1664		B1XP60		0	26000000	24300000		1	2	2	17.12		1	2	2	hypothetical protein	Unknown function	General		0	26000000	24300000	0.116822	0.0584112	2.63227	2.5509	1.75333	1.74543	TRUE	FALSE	FALSE	TRUE	TRUE	TRUE	FALSE	TRUE	FALSE	TRUE	FALSE	FALSE
A1324		B1XLM8		0	0	43100000		0	0	3	17.135		0	0	2	hypothetical protein	Unknown function	General		0	0	43100000	0.0875401	0	0	3.26604	1.01615	3.81603	FALSE	FALSE	FALSE	FALSE	TRUE	TRUE	FALSE	FALSE	FALSE	FALSE	FALSE	FALSE
A1767		B1XPP2	0	0	12100000	17900000	1	2	2	3	17.181	1	3	2	2	protein of unknown function DUF1493	Unknown function	General		0	12100000	17900000	0.14551	0.116408	1.774	2.19535	1.01629	1.49396	TRUE	FALSE	TRUE	TRUE	TRUE	TRUE	FALSE	TRUE	TRUE	FALSE	FALSE	FALSE
A1143	ndhN	B1XK97	78000000	1190000000	1470000000	1520000000	16	39	24	21	17.191	7	7	8	5	NADH-plastoquinone oxidoreductase subunit NdhN	Energy metabolism	Oxidative phosphorylation		1190000000	1470000000	1520000000	1.30882	2.26863	0.303704	0.351799	0.327755	0.130962	TRUE	TRUE	TRUE	TRUE	TRUE	TRUE	TRUE	TRUE	FALSE	FALSE	FALSE	TRUE
A0752	rimP	B1XI06	284000				0				17.219	1				ribosome maturation factor rimP	Translation	Ribosomal proteins: synthesis and modification		0	0	0	0	0	0	0	1.01615	1.00825	FALSE	FALSE	FALSE	FALSE	FALSE	FALSE	FALSE	FALSE	FALSE	FALSE	FALSE	FALSE
A1929	apcB	O68970	90700000	1990000000	925000000	989000000	32	60	15	16	17.221	8	9	6	7	allophycocyanin beta subunit ApcB	Energy metabolism	Photosynthesis - antenna proteins		1990000000	925000000	989000000	0.900064	3.48412	-1.10109	-1.00507	-0.950638	-0.868207	TRUE	TRUE	TRUE	TRUE	TRUE	TRUE	TRUE	TRUE	FALSE	FALSE	FALSE	TRUE
A1166	ispF	B1XKB9	0				1				17.229	1				2-C-methyl-D-erythritol 2_4-cyclodiphosphate synthase IspF	Terpenoids and polyketides metabolism	Terpenoid backbone biosynthesis		0	0	0	0	0	0	0	1.01615	1.00825	FALSE	FALSE	FALSE	FALSE	FALSE	FALSE	FALSE	FALSE	FALSE	FALSE	FALSE	FALSE
A0070	fabZ	B1XLC7	1030000	24300000	0	0	3	5	1	1	17.243	1	3	1	1	beta-hydroxyacyl-(acyl-carrier-protein) dehydratase FabZ	Fatty acid and lipid metabolism	Biosynthesis		24300000	0	0	0.0579945	0.289973	-2.5509	-2.5509	-0.858535	-0.866435	FALSE	FALSE	TRUE	FALSE	FALSE	TRUE	FALSE	FALSE	FALSE	FALSE	FALSE	FALSE
A0499		B1XPE9	4510000				7				17.265	4				protein of unknown function DUF3531	Unknown function	General		0	0	0	0	0	0	0	1.01615	1.00825	FALSE	TRUE	FALSE	FALSE	FALSE	TRUE	FALSE	FALSE	FALSE	FALSE	FALSE	FALSE
A1930	apcA	B1XQM2	114000000	4420000000	564000000	582000000	14	92	17	17	17.286	6	10	8	8	allophycocyanin alpha subunit ApcA	Energy metabolism	Photosynthesis - antenna proteins		4420000000	564000000	582000000	0.983455	5.32223	-2.95918	-2.91425	-1.39007	-1.39798	TRUE	TRUE	TRUE	TRUE	TRUE	TRUE	TRUE	TRUE	FALSE	FALSE	FALSE	TRUE
A0586		B1XPW5		4040000	0	0		1	0	0	17.287		1	0	0	glyoxylase family protein	Unknown function	Enzymes of unknown specificity		0	0	0	0	0.0578469	0	0	-0.568888	-0.576787	FALSE	FALSE	FALSE	FALSE	FALSE	FALSE	FALSE	FALSE	FALSE	FALSE	FALSE	FALSE
A1136		B1XK90	1370000	3470000	0	0	2	4	1	1	17.297	2	2	1	1	hypothetical protein	Unknown function	General		3470000	0	0	0.0578135	0.231254	-0.760434	-0.760434	-0.568958	-0.576857	TRUE	TRUE	TRUE	FALSE	FALSE	TRUE	TRUE	FALSE	FALSE	FALSE	TRUE	FALSE
A0152		B1XM19	984000	21700000	0	19900000	2	5	2	1	17.325	1	3	2	2	polyketide cyclase / dehydratase family protein	Unknown function	Enzymes of unknown specificity		21700000	0	19900000	0.0865801	0.2886	-2.41684	-0.100694	-0.121426	-0.866435	FALSE	FALSE	TRUE	TRUE	FALSE	TRUE	FALSE	FALSE	FALSE	FALSE	FALSE	FALSE
A2317		B1XJK9	1240000	98700000	0	0	4	6	0	0	17.347	1	5	0	0	toxin-antitoxin system PIN family toxin	Cell structure_ growth_ and death	Toxin-antitoxin systems		98700000	0	0	0	0.345881	-4.37434	-4.37434	-2.68472	-2.69262	FALSE	FALSE	TRUE	FALSE	FALSE	TRUE	FALSE	FALSE	FALSE	FALSE	FALSE	FALSE
A0566		B1XPU5	5540000	28800000	0	0	7	5	0	0	17.439	4	3	0	0	FMN-binding flavin reductase-like domain-containing protein	Unknown function	Enzymes of unknown specificity	FP	28800000	0	0	0	0.286714	-2.75702	-2.75702	-2.44364	-2.45154	TRUE	TRUE	TRUE	FALSE	FALSE	TRUE	TRUE	FALSE	FALSE	FALSE	TRUE	FALSE
A1207		B1XKG0		0	29000000	38300000		0	3	3	17.456		0	2	2	uncharacterized protein	Unknown function	General		0	29000000	38300000	0.171861	0	2.76553	3.11437	3.82393	3.81603	TRUE	FALSE	FALSE	TRUE	TRUE	TRUE	FALSE	TRUE	FALSE	TRUE	FALSE	FALSE
A1127		B1XJZ9		0	181000000	87400000		0	4	7	17.46		0	3	4	hypothetical protein	Unknown function	General		0	181000000	87400000	0.315006	0	5.21723	4.20789	4.18665	4.91614	TRUE	FALSE	FALSE	TRUE	TRUE	TRUE	FALSE	TRUE	FALSE	TRUE	FALSE	FALSE
A1081		B1XJV5	495000				3				17.521	1				GNAT family acetyltransferase	Unknown function	Enzymes of unknown specificity		0	0	0	0	0	0	0	1.01615	1.00825	FALSE	FALSE	FALSE	FALSE	FALSE	FALSE	FALSE	FALSE	FALSE	FALSE	FALSE	FALSE
A0841	petD	P28057	0	0	0	419000000	1	1	6	2	17.537	1	1	1	1	cytochrome b6-f complex subunit IV PetD	Energy metabolism	Photosynthesis	TP	0	0	0	0.228089	0.0570223	0	0	3.13242	1.74543	FALSE	FALSE	FALSE	FALSE	FALSE	FALSE	FALSE	FALSE	FALSE	FALSE	FALSE	FALSE
A2063	rpsG	B1XI65	45100000	570000000	66300000	54700000	20	64	3	3	17.563	9	9	3	2	SSU ribosomal protein S7 RpsG	Translation	Ribosomal proteins: synthesis and modification	FP	570000000	66300000	54700000	0.170814	3.64402	-3.01159	-3.26776	-3.19186	-3.19976	TRUE	TRUE	TRUE	TRUE	TRUE	TRUE	TRUE	TRUE	FALSE	FALSE	FALSE	TRUE
A2663	bfr	B1XLW6	311000	31700000	0	0	3	4	0	0	17.573	1	4	0	0	bacterioferritin Bfr	Transport and binding proteins	Cations and iron carrying compounds	FP	31700000	0	0	0	0.227622	-2.87578	-2.87578	-2.15406	-2.16196	FALSE	FALSE	TRUE	FALSE	FALSE	TRUE	FALSE	FALSE	FALSE	FALSE	FALSE	FALSE
A1312	psb28-2	Q9R6U6	5480000	73800000	0	0	8	8	0	0	17.575	5	4	0	0	photosystem II reaction center protein Psb28-2	Energy metabolism	Photosynthesis		73800000	0	0	0	0.455192	-3.9782	-3.9782	-3.07189	-3.07979	TRUE	TRUE	TRUE	FALSE	FALSE	TRUE	TRUE	FALSE	FALSE	FALSE	TRUE	FALSE
A0731		B1XHY5		0	0	7040000		0	1	1	17.597		0	1	1	uncharacterized protein	Unknown function	General		0	0	0	0.0568279	0	0	0	2.60125	2.59335	FALSE	FALSE	FALSE	FALSE	FALSE	FALSE	FALSE	FALSE	FALSE	FALSE	FALSE	FALSE
A0052	accB	B1XKV0	90400000	689000000	4160000000	4120000000	23	19	19	19	17.599	5	4	4	5	acetyl-CoA carboxylase complex biotin carboxyl carrier protein AccB	Fatty acid and lipid metabolism	Biosynthesis	FP	689000000	4160000000	4120000000	1.07961	1.07961	2.58531	2.57139	1.01753	1.00962	TRUE	TRUE	TRUE	TRUE	TRUE	TRUE	TRUE	TRUE	FALSE	FALSE	FALSE	TRUE
A2210	cpcA	P03943	199000000	2650000000	766000000	712000000	44	86	42	43	17.622	11	12	8	8	phycocyanin alpha subunit CpcA	Energy metabolism	Photosynthesis - antenna proteins		2650000000	766000000	712000000	2.41176	4.88026	-1.78391	-1.88867	-0.00916704	0.0165977	TRUE	TRUE	TRUE	TRUE	TRUE	TRUE	TRUE	TRUE	FALSE	FALSE	FALSE	TRUE
A0973		B1XJB6	1160000	61400000	0	0	4	5	0	0	17.666	3	4	0	0	protein-tyrosine phosphatase	Regulatory functions	Protein interactions	FP	61400000	0	0	0	0.28303	-3.73118	-3.73118	-2.44364	-2.45154	TRUE	TRUE	TRUE	FALSE	FALSE	TRUE	TRUE	FALSE	FALSE	FALSE	TRUE	FALSE
A2140	apcD	O68966	5820000	65500000	0	0	8	9	0	0	17.702	4	7	0	0	allophycocyanin B alpha subunit ApcD	Energy metabolism	Photosynthesis - antenna proteins	FP	65500000	0	0	0	0.508417	-3.81762	-3.81762	-3.23242	-3.24032	TRUE	TRUE	TRUE	FALSE	FALSE	TRUE	TRUE	FALSE	FALSE	FALSE	TRUE	FALSE
A0654	hspA	B1XQB7		6580000	0	0		1	0	0	17.742		1	0	0	small heat shock molecular chaperone HspA	Intracellular trafficking_ assembly_ and processing	Chaperone and folding catalysis	FP	0	0	0	0	0.0563634	0	0	-0.568888	-0.576787	FALSE	FALSE	FALSE	FALSE	FALSE	FALSE	FALSE	FALSE	FALSE	FALSE	FALSE	FALSE
A0482		B1XPD3		0	0	39900000		0	2	3	17.764		0	1	2	protein of unknown function DUF1499	Unknown function	General		0	0	39900000	0.140734	0	0	3.16672	3.33836	3.81603	FALSE	FALSE	FALSE	FALSE	TRUE	TRUE	FALSE	FALSE	FALSE	FALSE	FALSE	FALSE
A2600	cheW	B1XL90	340000	0	11000000	0	1	2	2	1	17.781	1	1	2	1	chemotaxis adaptor protein CheW	Signal transduction	Taxis		0	11000000	0	0.0843597	0.11248	1.67807	0	1.01629	0.271282	FALSE	FALSE	FALSE	TRUE	FALSE	TRUE	FALSE	FALSE	FALSE	FALSE	FALSE	FALSE
A0737	atpG	B1XHZ1		0	158000000	189000000		1	13	14	17.818		1	7	7	F0 ATP synthase complex B' subunit AtpG	Energy metabolism	Oxidative phosphorylation	TP	0	158000000	189000000	0.757661	0.056123	5.0268	5.27798	4.18787	4.2832	TRUE	FALSE	FALSE	TRUE	TRUE	TRUE	FALSE	TRUE	FALSE	TRUE	FALSE	FALSE
A1914		B1XQK6	916000	14200000	0	0	4	1	0	0	17.881	1	1	0	0	signal transduction protein with MEKHLA (PAS) sensory domain	Signal transduction	General		0	0	0	0	0.0559253	0	0	-0.568888	-0.576787	FALSE	FALSE	FALSE	FALSE	FALSE	FALSE	FALSE	FALSE	FALSE	FALSE	FALSE	FALSE
A0031		B1XKT0	28500000	0	13300000	15300000	9	12	2	2	17.934	4	4	2	2	Dps family DNA-binding stress response protein	Cell structure_ growth_ and death	Chromosome and assoicated proteins	FP	0	13300000	15300000	0.11152	0.66912	1.87184	2.02148	-1.30635	-1.31425	TRUE	TRUE	TRUE	TRUE	TRUE	TRUE	TRUE	TRUE	FALSE	FALSE	FALSE	TRUE
A1110		B1XJY2	312000	5230000	0	0	2	2	0	0	17.948	1	2	0	0	two component signal transduction system response regulator	Signal transduction	Two-component systems		5230000	0	0	0	0.111433	-1.03281	-1.03281	-1.30592	-1.31382	FALSE	FALSE	TRUE	FALSE	FALSE	TRUE	FALSE	FALSE	FALSE	FALSE	FALSE	FALSE
A1351	smpB	B1XLQ4	3480000	54600000	0	0	3	11	0	0	17.962	3	4	0	0	tmRNA-binding protein SmpB	Translation	General		54600000	0	0	0	0.612404	-3.57531	-3.57531	-3.5082	-3.5161	TRUE	TRUE	TRUE	FALSE	FALSE	TRUE	TRUE	FALSE	FALSE	FALSE	TRUE	FALSE
A2874	narM	B1XND2	0				2				17.979	1				nitrate reductase associated protein NarM	Unknown function	General		0	0	0	0	0	0	0	1.01615	1.00825	FALSE	FALSE	FALSE	FALSE	FALSE	FALSE	FALSE	FALSE	FALSE	FALSE	FALSE	FALSE
A2166		B1XIP5		0	827000000	913000000		0	16	13	17.983		0	6	5	protein of unknown function DUF3122	Unknown function	General		0	827000000	913000000	0.806317	0	7.37851	7.52042	6.06285	5.765	TRUE	FALSE	FALSE	TRUE	TRUE	TRUE	FALSE	TRUE	FALSE	TRUE	FALSE	FALSE
A1454		B1XMF9		2450000	0	0		1	0	0	17.995		1	0	0	hypothetical protein	Unknown function	General		0	0	0	0	0.055571	0	0	-0.568888	-0.576787	FALSE	FALSE	FALSE	FALSE	FALSE	FALSE	FALSE	FALSE	FALSE	FALSE	FALSE	FALSE
A2292	moaC	B1XJA5		17300000	0	0		4	0	0	18.078		3	0	0	bifunctional molybdenum cofactor biosynthesis protein / molybdopterin-guanine dinucleotide biosynthesis protein MoaC-MobA	Prosthetic groups_ cofactors_ and carriers	Sulfur relay system		17300000	0	0	0	0.221263	-2.15704	-2.15704	-2.15406	-2.16196	FALSE	FALSE	TRUE	FALSE	FALSE	TRUE	FALSE	FALSE	FALSE	FALSE	FALSE	FALSE
A0117	gpo	B1XLH2	8410000	32700000	42100000	0	3	9	2	1	18.166	4	3	2	1	NADPH-dependent Gpx-like protein Gpx2	Defense and invasion systems	Detoxification and inactivation	FP	32700000	42100000	0	0.0825718	0.495431	0.321163	-2.91456	-0.910207	-1.65522	TRUE	TRUE	TRUE	TRUE	FALSE	TRUE	TRUE	FALSE	TRUE	FALSE	FALSE	FALSE
A1049	rpsE	B1XJJ1	3090000	325000000	589000000	639000000	2	32	20	22	18.19	2	9	9	8	SSU ribosomal protein S5 RpsE	Translation	Ribosomal proteins: synthesis and modification		325000000	589000000	639000000	1.15448	1.75921	0.847997	0.964595	0.351933	0.478606	TRUE	TRUE	TRUE	TRUE	TRUE	TRUE	TRUE	TRUE	FALSE	FALSE	FALSE	TRUE
		REV__B1XJJ1		0	0	31367000		0	4	3	18.19		0	1	1								0.192413	0	0	0	4.18665	3.81603	FALSE	FALSE	FALSE	FALSE	FALSE	FALSE	FALSE	FALSE	FALSE	FALSE	FALSE	FALSE
A2664	bfr	B1XLW7		42100000	0	0		3	0	0	18.206		3	0	0	bacterioferritin Bfr	Transport and binding proteins	Cations and iron carrying compounds	FP	42100000	0	0	0	0.164781	-3.23573	-3.23573	-1.79142	-1.79932	FALSE	FALSE	TRUE	FALSE	FALSE	TRUE	FALSE	FALSE	FALSE	FALSE	FALSE	FALSE
G0028		B1XRP8		7230000	0	0		1	0	0	18.207		1	0	0	XRE family transcriptional regulator	Regulatory functions	DNA interactions		0	0	0	0	0.0549239	0	0	-0.568888	-0.576787	FALSE	FALSE	FALSE	FALSE	FALSE	FALSE	FALSE	FALSE	FALSE	FALSE	FALSE	FALSE
A1647		B1XP44	255000	3430000	0	0	1	1	0	0	18.212	1	1	0	0	protein of unknown function DUF1817	Unknown function	General		0	0	0	0	0.0549089	0	0	-0.568888	-0.576787	FALSE	FALSE	FALSE	FALSE	FALSE	FALSE	FALSE	FALSE	FALSE	FALSE	FALSE	FALSE
A2730	rfrC	B1XMI6		0	11500000000	12700000000		0	119	112	18.23		0	10	10	pentapeptide repeat protein RfrC	Unknown function	General	TP	0	11500000000	12700000000	6.33571	0	11.168	11.3112	8.93425	8.83816	TRUE	FALSE	FALSE	TRUE	TRUE	TRUE	FALSE	TRUE	FALSE	TRUE	FALSE	FALSE
A1983	yajQ	B1XHQ1	23200000	237000000	0	0	14	13	0	0	18.242	7	7	0	0	protein of unknown function DUF520 YajQ	Unknown function	General		237000000	0	0	0	0.712641	-5.59694	-5.59694	-3.73967	-3.74757	TRUE	TRUE	TRUE	FALSE	FALSE	TRUE	TRUE	FALSE	FALSE	FALSE	TRUE	FALSE
A0992	jag	B1XJD5	1730000	19700000	0	0	5	4	0	0	18.253	2	3	0	0	RNA-binding protein Jag	Unknown function	General		19700000	0	0	0	0.219142	-2.30451	-2.30451	-2.15406	-2.16196	TRUE	TRUE	TRUE	FALSE	FALSE	TRUE	TRUE	FALSE	FALSE	FALSE	TRUE	FALSE
A1008	psaF	B1XJF1	0	6790000	2140000000	1850000000	1	3	26	29	18.322	1	3	10	11	photosystem I subunit III plastocyanin (cyt c553) docking protein PsaF	Energy metabolism	Photosynthesis	TP	6790000	2140000000	1850000000	1.50093	0.163738	7.50727	7.29771	3.94025	4.08748	TRUE	FALSE	TRUE	TRUE	TRUE	TRUE	FALSE	TRUE	TRUE	FALSE	FALSE	FALSE
A0783		B1XI37		0	7540000000	6630000000		0	35	35	18.332		0	6	6	pentapeptide repeat-containing protein RfrN	Unknown function	General	TP	0	7540000000	6630000000	1.90923	0	10.5594	10.374	7.17094	7.16302	TRUE	FALSE	FALSE	TRUE	TRUE	TRUE	FALSE	TRUE	FALSE	TRUE	FALSE	FALSE
A2209	cpcB	P03944	128000000	2170000000	1600000000	1750000000	30	77	20	25	18.336	8	8	8	8	phycocyanin beta subunit CpcB	Energy metabolism	Photosynthesis - antenna proteins		2170000000	1600000000	1750000000	1.22709	4.19939	-0.438442	-0.309544	-0.905037	-0.59736	TRUE	TRUE	TRUE	TRUE	TRUE	TRUE	TRUE	TRUE	FALSE	FALSE	FALSE	TRUE
A2473	scpB	B1XKH6		5490000	0	0		3	0	0	18.348		2	0	0	segregation and condensation protein ScpB	Cell structure_ growth_ and death	Cell division		5490000	0	0	0	0.163506	-1.06901	-1.06901	-1.79142	-1.79932	FALSE	FALSE	TRUE	FALSE	FALSE	TRUE	FALSE	FALSE	FALSE	FALSE	FALSE	FALSE
A0565	moaB	B1XPU4	769000	4770000	0	0	2	2	0	0	18.394	1	2	0	0	molybdenum cofactor biosynthesis protein MoaB	Prosthetic groups_ cofactors_ and carriers	Molybdopterin and tungstate		4770000	0	0	0	0.108731	-0.96643	-0.96643	-1.30592	-1.31382	FALSE	FALSE	TRUE	FALSE	FALSE	TRUE	FALSE	FALSE	FALSE	FALSE	FALSE	FALSE
A1981		B1XHP9		0	0	18500000		1	1	1	18.403		1	2	2	hypothetical protein	Unknown function	General		0	0	18500000	0.054339	0.054339	0	2.23266	1.01622	1.00832	FALSE	FALSE	FALSE	FALSE	FALSE	FALSE	FALSE	FALSE	FALSE	FALSE	FALSE	FALSE
A2826	purE	B1XN85		7650000	0	0		1	0	0	18.403		1	0	0	phosphoribosylaminoimidazole carboxylase catalytic subunit PurE	Nucleic acid metabolism	Purine metabolism		0	0	0	0	0.054339	0	0	-0.568888	-0.576787	FALSE	FALSE	FALSE	FALSE	FALSE	FALSE	FALSE	FALSE	FALSE	FALSE	FALSE	FALSE
A1987	ytfC	B1XHQ5	2810000	87500000	9410000000	9490000000	8	2	47	39	18.429	3	2	9	9	periplasmic FKBP-type peptidyl-prolyl cis-trans isomerase YtfC	Intracellular trafficking_ assembly_ and processing	Chaperone and folding catalysis	TP	87500000	9410000000	9490000000	2.33328	0.108525	6.66936	6.68157	5.27071	4.99555	TRUE	TRUE	TRUE	TRUE	TRUE	TRUE	TRUE	TRUE	FALSE	FALSE	FALSE	TRUE
A1836	perR	B1XQ42	0	13400000	0	0	1	3	0	0	18.491	1	2	0	0	transcriptional regulator of hydrogen peroxide induced stress PerR	Regulatory functions	DNA interactions		13400000	0	0	0	0.162241	-1.87971	-1.87971	-1.79142	-1.79932	FALSE	FALSE	TRUE	FALSE	FALSE	TRUE	FALSE	FALSE	FALSE	FALSE	FALSE	FALSE
A2672		B1XLX4	1080000	5930000	0	0	2	1	0	0	18.496	1	2	0	0	phycobilisome protein	Energy metabolism	Photosynthesis - antenna proteins		5930000	0	0	0	0.0540657	-1.12829	-1.12829	-0.568888	-0.576787	FALSE	FALSE	FALSE	FALSE	FALSE	FALSE	FALSE	FALSE	FALSE	FALSE	FALSE	FALSE
A2320		B1XJL2		0	0	8330000		0	1	1	18.639		0	1	1	protein of unknown function DUF411	Unknown function	General		0	0	0	0.0536509	0	0	0	2.60125	2.59335	FALSE	FALSE	FALSE	FALSE	FALSE	FALSE	FALSE	FALSE	FALSE	FALSE	FALSE	FALSE
A1626		B1XNU1		13000000	0	0		6	0	0	18.698		2	0	0	cyclophilin-type peptidyl-prolyl cis-trans isomerase	Intracellular trafficking_ assembly_ and processing	Chaperone and folding catalysis	FP	13000000	0	0	0	0.32089	-1.848	-1.848	-2.68472	-2.69262	FALSE	FALSE	TRUE	FALSE	FALSE	TRUE	FALSE	FALSE	FALSE	FALSE	FALSE	FALSE
A2333		B1XJM5		0	0	5110000		0	1	1	18.705		0	1	1	hypothetical protein	Unknown function	General		0	0	0	0.0534616	0	0	0	2.60125	2.59335	FALSE	FALSE	FALSE	FALSE	FALSE	FALSE	FALSE	FALSE	FALSE	FALSE	FALSE	FALSE
A1631	apcF	O68967	19200000	173000000	0	0	11	10	1	0	18.724	7	7	2	1	allophycocyanin beta subunit ApcF	Energy metabolism	Photosynthesis - antenna proteins	FP	173000000	0	0	0.0267037	0.534074	-5.15381	-5.15381	-1.79178	-3.38478	TRUE	TRUE	TRUE	FALSE	FALSE	TRUE	TRUE	FALSE	FALSE	FALSE	TRUE	FALSE
A1027	rpl10	B1XJH0	14600000	212000000	131000000	162000000	13	16	6	8	18.744	5	5	3	3	LSU ribosomal protein L10 RplJ	Translation	Ribosomal proteins: synthesis and modification		212000000	131000000	162000000	0.373453	0.853606	-0.674088	-0.377847	-0.328084	0.0513224	TRUE	TRUE	TRUE	TRUE	TRUE	TRUE	TRUE	TRUE	FALSE	FALSE	FALSE	TRUE
F0063		B1XR63		1530000	0	0		0	0	0	18.753		1	0	0	toxin-antitoxin system GNAT family toxin	Cell structure_ growth_ and death	Toxin-antitoxin systems		0	0	0	0	0	0	0	1.01615	1.00825	FALSE	FALSE	FALSE	FALSE	FALSE	FALSE	FALSE	FALSE	FALSE	FALSE	FALSE	FALSE
A0112	psbV	Q55210		20100000	2870000000	3730000000		3	47	54	18.777		2	10	13	photosystem II cytochrome c550 PsbV	Energy metabolism	Photosynthesis	TP	20100000	2870000000	3730000000	2.68946	0.15977	6.83973	7.21728	4.78522	4.97662	TRUE	FALSE	TRUE	TRUE	TRUE	TRUE	FALSE	TRUE	TRUE	FALSE	FALSE	FALSE
A2677		B1XLX9	2360000	62600000	0	0	5	4	0	0	18.806	3	3	0	0	ferredoxin	Energy metabolism	Electron transport		62600000	0	0	0	0.212698	-3.75702	-3.75702	-2.15406	-2.16196	TRUE	TRUE	TRUE	FALSE	FALSE	TRUE	TRUE	FALSE	FALSE	FALSE	TRUE	FALSE
A0909		B1XIX1		0	3220000	0		1	1	0	18.84		1	1	0	adenylate cyclase	Regulatory functions	Small molecule interactions		0	0	0	0.0265393	0.0530786	0	0	1.01622	-0.576787	FALSE	FALSE	FALSE	FALSE	FALSE	FALSE	FALSE	FALSE	FALSE	FALSE	FALSE	FALSE
A2549	apt	B1XL39	11400000	180000000	81100000	94900000	18	17	5	5	18.849	6	7	5	5	adenine phosphoribosyltransferase Aprt	Nucleic acid metabolism	Purine metabolism		180000000	81100000	94900000	0.265266	0.901905	-1.10344	-0.888969	-0.654196	-0.662099	TRUE	TRUE	TRUE	TRUE	TRUE	TRUE	TRUE	TRUE	FALSE	FALSE	FALSE	TRUE
A2336		B1XJM8	2390000	15400000	41400000	47900000	5	7	5	4	18.857	2	2	2	2	hypothetical protein	Unknown function	General		15400000	41400000	47900000	0.238638	0.371215	1.18556	1.3747	0.568908	0.271356	TRUE	TRUE	TRUE	TRUE	TRUE	TRUE	TRUE	TRUE	FALSE	FALSE	FALSE	TRUE
A1134		B1XK06		4850000	0	0		3	1	1	18.883		2	1	1	hypothetical protein	Unknown function	General		4850000	0	0	0.0529577	0.158873	-0.978196	-0.978196	-0.206316	-0.214216	FALSE	FALSE	TRUE	FALSE	FALSE	TRUE	FALSE	FALSE	FALSE	FALSE	FALSE	FALSE
A2704	ilvN	B1XM06	8580000	158000000	18500000	36100000	11	22	2	3	18.914	4	11	2	4	acetolactate synthase regulatory subunit IlvH	Regulatory functions	Protein interactions	FP	158000000	18500000	36100000	0.132177	1.16316	-2.79414	-1.98766	-2.15506	-1.67739	TRUE	TRUE	TRUE	TRUE	TRUE	TRUE	TRUE	TRUE	FALSE	FALSE	FALSE	TRUE
A2263		B1XJ76		5170000	0	0		2	0	0	18.941		2	0	0	protein of unknown function DUF151	Unknown function	General		5170000	0	0	0	0.105591	-1.02432	-1.02432	-1.30592	-1.31382	FALSE	FALSE	TRUE	FALSE	FALSE	TRUE	FALSE	FALSE	FALSE	FALSE	FALSE	FALSE
A1228	ppa	B1XKX1	11900000	149000000	0	0	11	8	0	0	18.949	6	5	0	0	inorganic pyrophosphatase Ppa	Energy metabolism	Oxidative phosphorylation	FP	149000000	0	0	0	0.422186	-4.94486	-4.94486	-3.07189	-3.07979	TRUE	TRUE	TRUE	FALSE	FALSE	TRUE	TRUE	FALSE	FALSE	FALSE	TRUE	FALSE
A0736	atpF	B1XHZ0		7900000	152000000	225000000		2	6	15	18.991		2	3	8	F0 ATP synthase complex B subunit AtpF	Energy metabolism	Oxidative phosphorylation	TP	7900000	152000000	225000000	0.552893	0.105313	3.60532	4.15619	2.39538	3.64252	TRUE	FALSE	TRUE	TRUE	TRUE	TRUE	FALSE	TRUE	TRUE	FALSE	FALSE	FALSE
A0852		P32039		19300000	0	0		5	0	0	19.013		3	0	0	class II cyanobacteriochrome	Signal transduction	General		19300000	0	0	0	0.262978	-2.28096	-2.28096	-2.44364	-2.45154	FALSE	FALSE	TRUE	FALSE	FALSE	TRUE	FALSE	FALSE	FALSE	FALSE	FALSE	FALSE
A0604	ycf51	B1XPY3		0	2170000000	2100000000		0	19	17	19.034		0	6	6	protein of unknown function DUF2518 Ycf51	Unknown function	General		0	2170000000	2100000000	0.945676	0	8.76487	8.71768	6.30429	6.13997	TRUE	FALSE	FALSE	TRUE	TRUE	TRUE	FALSE	TRUE	FALSE	TRUE	FALSE	FALSE
A0993	yceD	B1XJD6	1930000	14400000	0	0	5	1	0	0	19.133	1	1	0	0	protein of unknown function DUF177 YceD	Unknown function	General		0	0	0	0	0.0522657	0	0	-0.568888	-0.576787	FALSE	FALSE	FALSE	FALSE	FALSE	FALSE	FALSE	FALSE	FALSE	FALSE	FALSE	FALSE
A1909	petC	P26292	814000	0	696000000	670000000	2	1	20	21	19.178	2	2	4	4	plastoquinol—plastocyanin reductase iron-sulfur subunit PetC	Energy metabolism	Photosynthesis	TP	0	696000000	670000000	1.06893	0.0521431	7.13134	7.07682	4.79155	4.85249	TRUE	TRUE	FALSE	TRUE	TRUE	TRUE	FALSE	TRUE	TRUE	FALSE	FALSE	FALSE
A0089		B1XLE5		0	0	10000000		0	1	1	19.256		0	1	1	uncharacterized protein	Unknown function	General		0	0	0	0.0519319	0	0	0	2.60125	2.59335	FALSE	FALSE	FALSE	FALSE	FALSE	FALSE	FALSE	FALSE	FALSE	FALSE	FALSE	FALSE
A1051	rpl6	B1XJJ3	35500000	175000000	202000000	244000000	25	27	18	17	19.453	6	5	7	6	LSU ribosomal protein L6 RplF	Translation	Ribosomal proteins: synthesis and modification	FP	175000000	202000000	244000000	0.899604	1.38796	0.201634	0.468149	0.44491	0.356684	TRUE	TRUE	TRUE	TRUE	TRUE	TRUE	TRUE	TRUE	FALSE	FALSE	FALSE	TRUE
A2143		B1XIM2	2150000	104000000	70500000	80000000	5	10	4	5	19.462	3	5	3	4	hypothetical protein	Unknown function	General		104000000	70500000	80000000	0.23122	0.513822	-0.52978	-0.358793	-0.206383	0.0753654	TRUE	TRUE	TRUE	TRUE	TRUE	TRUE	TRUE	TRUE	FALSE	FALSE	FALSE	TRUE
A0219		B1XM85		0	0	8970000		0	1	1	19.497		0	1	1	lipoprotein of unknown function DUF192	Unknown function	General		0	0	0	0.0512899	0	0	0	2.60125	2.59335	FALSE	FALSE	FALSE	FALSE	FALSE	FALSE	FALSE	FALSE	FALSE	FALSE	FALSE	FALSE
A2469	ssuE	B1XKH2	1310000	6070000	0	0	3	4	0	0	19.523	3	2	0	0	NADPH-dependent FMN reductase SsuE	Prosthetic groups_ cofactors_ and carriers	Riboflavin metabolism		6070000	0	0	0	0.204887	-1.14666	-1.14666	-2.15406	-2.16196	TRUE	TRUE	TRUE	FALSE	FALSE	TRUE	TRUE	FALSE	FALSE	FALSE	TRUE	FALSE
A1649	fur	B1XP46	40200000	205000000	0	19000000	20	24	2	3	19.552	7	6	2	3	Fe2+-responsive transcriptional regulator of iron homeostasis Fur	Regulatory functions	DNA interactions		205000000	0	19000000	0.127864	1.2275	-5.39232	-3.12928	-2.27806	-1.80039	TRUE	TRUE	TRUE	TRUE	TRUE	TRUE	TRUE	TRUE	FALSE	FALSE	FALSE	TRUE
A0180		B1XM47		0	0	14000000		0	1	2	19.554		0	1	2	periplasmic protein of unknown function	Unknown function	General		0	0	14000000	0.0767106	0	0	1.926	2.60125	3.33046	FALSE	FALSE	FALSE	FALSE	TRUE	TRUE	FALSE	FALSE	FALSE	FALSE	FALSE	FALSE
A1091	ycf36	B1XJW5	722000				2				19.556	1				protein of unknown function DUF1230 YCF36	Unknown function	General		0	0	0	0	0	0	0	1.01615	1.00825	FALSE	FALSE	FALSE	FALSE	FALSE	FALSE	FALSE	FALSE	FALSE	FALSE	FALSE	FALSE
A0570		B1XPU9		0	0	5560000		0	1	1	19.588		0	1	1	conserved hypothetical lipoprotein	Unknown function	General		0	0	0	0.0510517	0	0	0	2.60125	2.59335	FALSE	FALSE	FALSE	FALSE	FALSE	FALSE	FALSE	FALSE	FALSE	FALSE	FALSE	FALSE
A0553	mtnD	B1XPT2	2360000	0	11300000	0	3	2	1	1	19.694	1	1	1	1	1_2-dihydroxy-3-keto-5-methylthiopentene dioxygenase MtnD	Amino acid metabolism	Cysteine and methionine metabolism		0	0	0	0.0507769	0.101554	0	0	0.279182	0.271282	FALSE	FALSE	FALSE	FALSE	FALSE	FALSE	FALSE	FALSE	FALSE	FALSE	FALSE	FALSE
A1596	ycf52	B1XNR2	1070000	17400000	0	0	4	4	0	0	19.713	3	3	0	0	N-acetyltransferase GNAT family Ycf52	Unknown function	Enzymes of unknown specificity		17400000	0	0	0	0.202912	-2.1635	-2.1635	-2.15406	-2.16196	TRUE	TRUE	TRUE	FALSE	FALSE	TRUE	TRUE	FALSE	FALSE	FALSE	TRUE	FALSE
A1692	pyrR	B1XP88		14100000	0	0		4	0	0	19.723		3	0	0	bifunctional pyrimidine regulatory protein / uracil phosphoribosyltransferase PyrR	Nucleic acid metabolism	Pyrimidine metabolism		14100000	0	0	0	0.202809	-1.93357	-1.93357	-2.15406	-2.16196	FALSE	FALSE	TRUE	FALSE	FALSE	TRUE	FALSE	FALSE	FALSE	FALSE	FALSE	FALSE
A1573		B1XNN9	1730000	19200000	0	15500000	2	4	0	1	19.736	1	3	0	2	HNH endonuclease family protein	Unknown function	Enzymes of unknown specificity		19200000	0	15500000	0.0253344	0.202675	-2.27501	-0.239383	-2.15406	-0.576857	FALSE	FALSE	TRUE	FALSE	FALSE	TRUE	FALSE	FALSE	FALSE	FALSE	FALSE	FALSE
A1717		B1XPB3	2000000	15400000	0	0	5	2	0	0	19.888	2	1	0	0	DUF1292 and DUF3727 domain protein	Unknown function	General	FP	0	0	0	0	0.100563	0	0	-1.30592	-1.31382	FALSE	TRUE	FALSE	FALSE	FALSE	TRUE	FALSE	FALSE	FALSE	FALSE	FALSE	FALSE
A2675	fdx	B1XLX7		6990000	0	0		2	0	0	19.89		2	0	0	2Fe-2S ferredoxin Fdx	Energy metabolism	Electron transport	FP	6990000	0	0	0	0.100553	-1.26183	-1.26183	-1.30592	-1.31382	FALSE	FALSE	TRUE	FALSE	FALSE	TRUE	FALSE	FALSE	FALSE	FALSE	FALSE	FALSE
A2750	ndhJ	Q8KX38	23700000	125000000	0	0	24	12	0	0	19.945	9	6	0	0	NADH-plastoquinone oxidoreductase subunit NdhJ	Energy metabolism	Oxidative phosphorylation		125000000	0	0	0	0.601655	-4.70044	-4.70044	-3.62857	-3.63646	TRUE	TRUE	TRUE	FALSE	FALSE	TRUE	TRUE	FALSE	FALSE	FALSE	TRUE	FALSE
A1494	cysC	B1XN05	24100000	54600000	62900000	60000000	21	12	6	5	19.953	10	8	5	4	adenylylsulfate kinase CysC1	Energy metabolism	Sulfur metabolism	FP	54600000	62900000	60000000	0.275648	0.601413	0.188099	0.125127	0.0727388	-0.176316	TRUE	TRUE	TRUE	TRUE	TRUE	TRUE	TRUE	TRUE	FALSE	FALSE	FALSE	TRUE
A2400		B1XK23		23500000	222000000	188000000		4	11	12	19.993		3	7	7	conserved hypothetical thylakoid membrane protein	Unknown function	General	TP	23500000	222000000	188000000	0.575201	0.20007	2.99366	2.75957	2.37108	2.48361	TRUE	FALSE	TRUE	TRUE	TRUE	TRUE	FALSE	TRUE	TRUE	FALSE	FALSE	FALSE
A0316	coaD	B1XNE8	0				1				19.998	1				pantetheine-phosphate adenylyltransferase CoaD	Prosthetic groups_ cofactors_ and carriers	Pantothenate and CoA biosynthesis		0	0	0	0	0	0	0	1.01615	1.00825	FALSE	FALSE	FALSE	FALSE	FALSE	FALSE	FALSE	FALSE	FALSE	FALSE	FALSE	FALSE
A1128		B1XK00		14500000	17000000	15700000		4	2	2	20.015		3	2	2	hypothetical protein	Unknown function	General		14500000	17000000	15700000	0.0999251	0.19985	0.174029	0.0861566	0.168152	0.160252	TRUE	FALSE	TRUE	TRUE	TRUE	TRUE	FALSE	TRUE	TRUE	FALSE	FALSE	FALSE
A1566	ycf3	B1XNN2	4520000	51900000	0	0	6	8	1	0	20.031	3	7	1	0	photosystem I assembly protein Ycf3	Intracellular trafficking_ assembly_ and processing	Enzyme assembly		51900000	0	0	0.0249613	0.399381	-3.50843	-3.50843	-1.48678	-3.07979	TRUE	TRUE	TRUE	FALSE	FALSE	TRUE	TRUE	FALSE	FALSE	FALSE	TRUE	FALSE
A2492		B1XKJ5	67800000	214000000	254000000	175000000	3	7	7	5	20.095	2	3	3	2	PsiE family phosphate starvation-inducible membrane protein	Unknown function	General		214000000	254000000	175000000	0.298582	0.348345	0.242021	-0.282934	1.01666	0.561006	TRUE	TRUE	TRUE	TRUE	TRUE	TRUE	TRUE	TRUE	FALSE	FALSE	FALSE	TRUE
A1244	trxA	B1XKY7		0	157000000	123000000		0	5	5	20.213		0	4	3	periplasmic thioredoxin TrxA	Regulatory functions	Protein interactions	TP	0	157000000	123000000	0.247366	0	5.01792	4.67807	4.4763	4.4684	TRUE	FALSE	FALSE	TRUE	TRUE	TRUE	FALSE	TRUE	FALSE	TRUE	FALSE	FALSE
A2690	uspA	B1XLZ2	2140000	6560000	0	0	3	2	1	1	20.221	2	2	1	1	universal stress protein UspA	Defense and invasion systems	General		6560000	0	0	0.0494535	0.0989071	-1.20914	-1.20914	0.279182	0.271282	TRUE	TRUE	TRUE	FALSE	FALSE	TRUE	TRUE	FALSE	FALSE	FALSE	TRUE	FALSE
A2176	ycf37	B1XIQ5		0	29700000	34500000		1	3	5	20.236		1	2	3	photosystem I assembly related protein Ycf37	Intracellular trafficking_ assembly_ and processing	Enzyme assembly	TP	0	29700000	34500000	0.197668	0.0494169	2.79494	2.98185	2.2389	2.88336	TRUE	FALSE	FALSE	TRUE	TRUE	TRUE	FALSE	TRUE	FALSE	TRUE	FALSE	FALSE
A0735	atpH	B1XHY9		41300000	52200000	62100000		5	7	5	20.248		4	3	3	F1 ATP synthase complex delta subunit AtpH	Energy metabolism	Oxidative phosphorylation		41300000	52200000	62100000	0.296326	0.246938	0.305003	0.535301	1.46426	1.00861	TRUE	FALSE	TRUE	TRUE	TRUE	TRUE	FALSE	TRUE	TRUE	FALSE	FALSE	FALSE
A1357		B1XLR0	1760000	7020000	0	0	3	2	0	1	20.264	2	2	0	1	protein of unknown function DUF88	Unknown function	General		7020000	0	0	0.0246743	0.0986972	-1.26544	-1.26544	-1.30592	0.271282	TRUE	TRUE	TRUE	FALSE	FALSE	TRUE	TRUE	FALSE	FALSE	FALSE	TRUE	FALSE
A0122	nudF	B1XLH7		6460000	0	0		2	1	0	20.332		2	1	0	ADP-ribose pyrophosphatase NudF	Nucleic acid metabolism	Purine metabolism		6460000	0	0	0.0245918	0.0983671	-1.19661	-1.19661	0.279182	-1.31382	FALSE	FALSE	TRUE	FALSE	FALSE	TRUE	FALSE	FALSE	FALSE	FALSE	FALSE	FALSE
G0084		B1XRD9	723000	6060000	0	0	0	4	0	0	20.333	1	1	0	0	uncharacterized conserved protein	Unknown function	General		0	0	0	0	0.196725	0	0	-2.15406	-2.16196	FALSE	FALSE	FALSE	FALSE	FALSE	FALSE	FALSE	FALSE	FALSE	FALSE	FALSE	FALSE
A0761		B1XI15		0	6540000	0		0	1	0	20.334		0	1	0	WD-40-like beta propeller repeat-containing protein	Unknown function	General		0	0	0	0.0245894	0	0	0	2.60125	1.00825	FALSE	FALSE	FALSE	FALSE	FALSE	FALSE	FALSE	FALSE	FALSE	FALSE	FALSE	FALSE
A1053	rpl5	B1XJS7	20500000	208000000	0	0	18	21	0	1	20.374	9	8	0	1	LSU ribosomal protein L5 RplE	Translation	Ribosomal proteins: synthesis and modification		208000000	0	0	0.0245411	1.03073	-5.41278	-5.41278	-4.41162	-2.83441	TRUE	TRUE	TRUE	FALSE	FALSE	TRUE	TRUE	FALSE	FALSE	FALSE	TRUE	FALSE
A1950		B1XQP2		0	1350000000	1460000000		1	22	21	20.412		1	9	10	hypothetical lipoprotein	Unknown function	General		0	1350000000	1460000000	1.0533	0.0489908	8.08215	8.19476	4.92614	4.85249	TRUE	FALSE	FALSE	TRUE	TRUE	TRUE	FALSE	TRUE	FALSE	TRUE	FALSE	FALSE
A2496	cagA	B1XKK0	458000	9720000	0	0	3	3	0	0	20.42	3	3	0	0	zinc-dependent gamma carbonic anhydrase CagA	Energy metabolism	Carbon fixation in prokaryotes		9720000	0	0	0	0.146915	-1.55778	-1.55778	-1.79142	-1.79932	TRUE	TRUE	TRUE	FALSE	FALSE	TRUE	TRUE	FALSE	FALSE	FALSE	TRUE	FALSE
A0952	frr	B1XJ13	125000000	2820000000	26600000	51300000	41	70	2	6	20.501	12	16	2	6	ribosome recycling factor Frr	Translation	Translation factors	FP	2820000000	26600000	51300000	0.195112	3.41447	-6.48218	-5.64897	-3.80618	-2.435	TRUE	TRUE	TRUE	TRUE	TRUE	TRUE	TRUE	TRUE	FALSE	FALSE	FALSE	TRUE
A0494		B1XPE4		0	0	3390000		1	1	1	20.555		1	1	1	membrane protein	Unknown function	General		0	0	0	0.04865	0.04865	0	0	1.01622	1.00832	FALSE	FALSE	FALSE	FALSE	FALSE	FALSE	FALSE	FALSE	FALSE	FALSE	FALSE	FALSE
A1303	psbP	B1XLK7	446000	6000000	4900000000	4740000000	1	2	61	64	20.563	1	2	11	10	photosystem II oxygen-evolving enhancer protein 2 PsbP	Energy metabolism	Photosynthesis	TP	6000000	4900000000	4740000000	3.03944	0.0972621	8.80061	8.75276	5.6454	5.7066	TRUE	FALSE	TRUE	TRUE	TRUE	TRUE	FALSE	TRUE	TRUE	FALSE	FALSE	FALSE
A1846	gmk	B1XQ52	930000	5860000	0	0	2	3	0	0	20.584	1	3	0	0	guanylate kinase Gmk	Nucleic acid metabolism	Purine metabolism	FP	5860000	0	0	0	0.145744	-1.11902	-1.11902	-1.79142	-1.79932	FALSE	FALSE	TRUE	FALSE	FALSE	TRUE	FALSE	FALSE	FALSE	FALSE	FALSE	FALSE
A0721		B1XHX5	367000	7990000	0	0	1	1	0	0	20.596	1	1	0	0	HD domain-containing protein	Unknown function	General		0	0	0	0	0.0485531	0	0	-0.568888	-0.576787	FALSE	FALSE	FALSE	FALSE	FALSE	FALSE	FALSE	FALSE	FALSE	FALSE	FALSE	FALSE
A1046	adk	B1XJI8	7760000	86900000	61400000	54500000	10	10	4	4	20.607	5	7	4	4	adenylate kinase Adk	Nucleic acid metabolism	Purine metabolism	FP	86900000	61400000	54500000	0.194109	0.485272	-0.468882	-0.627175	-0.206383	-0.214284	TRUE	TRUE	TRUE	TRUE	TRUE	TRUE	TRUE	TRUE	FALSE	FALSE	FALSE	TRUE
A1969	comFB	B1XQR1	22900000	479000000	0	0	25	37	0	0	20.612	8	12	0	0	late competence development protein ComFB	Transport and binding proteins	Nucleosides_ purines and pyrimidines	FP	479000000	0	0	0	1.79507	-6.59694	-6.59694	-5.21531	-5.22321	TRUE	TRUE	TRUE	FALSE	FALSE	TRUE	TRUE	FALSE	FALSE	FALSE	TRUE	FALSE
A2778	gst	B1XMN3	263000	0	0	0	2	1	0	0	20.656	1	1	0	0	glutathione S-transferase Gst	Metabolism of other amino acids and amines	Glutathione metabolism	FP	0	0	0	0	0.0484121	0	0	-0.568888	-0.576787	FALSE	FALSE	FALSE	FALSE	FALSE	FALSE	FALSE	FALSE	FALSE	FALSE	FALSE	FALSE
A0053	efp	B1XKV1	37100000	333000000	0	0	15	30	1	3	20.68	7	9	1	2	translation elongation factor P Efp	Translation	Translation factors	FP	333000000	0	0	0.0967118	1.45068	-6.07895	-6.07895	-3.33162	-2.11684	TRUE	TRUE	TRUE	FALSE	TRUE	TRUE	TRUE	FALSE	TRUE	FALSE	FALSE	FALSE
A0571		B1XPV0	478000	9190000	0	10800000	2	3	2	2	20.704	1	2	2	2	RDD family protein	Unknown function	General		9190000	0	10800000	0.0965997	0.1449	-1.50487	0.15505	0.530793	0.522893	TRUE	FALSE	TRUE	TRUE	TRUE	TRUE	FALSE	TRUE	TRUE	FALSE	FALSE	FALSE
A0956	nrdR	B1XJ17	372000	14300000	0	0	5	3	1	1	20.733	2	1	1	1	deoxyribonucleotide-responsive transcriptional repressor of deoxyribonucleotide biosynthesis NrdR	Regulatory functions	DNA interactions		0	0	0	0.0482323	0.144697	0	0	-0.206316	-0.214216	FALSE	TRUE	FALSE	FALSE	FALSE	TRUE	FALSE	FALSE	FALSE	FALSE	FALSE	FALSE
A0601	rdgB	B1XPY0	4180000	26700000	0	0	10	5	0	1	20.747	4	2	0	1	dITP/XTP pyrophosphatase RdgB	Nucleic acid metabolism	Purine metabolism		26700000	0	0	0.0240999	0.240999	-2.66448	-2.66448	-2.44364	-0.866435	TRUE	TRUE	TRUE	FALSE	FALSE	TRUE	TRUE	FALSE	FALSE	FALSE	TRUE	FALSE
A1093	ycf4	O68611	1260000	0	668000000	738000000	3	1	9	6	20.766	2	1	7	5	photosystem I assembly protein Ycf4	Intracellular trafficking_ assembly_ and processing	Enzyme assembly		0	668000000	738000000	0.361167	0.0481556	7.07253	7.21529	3.68034	3.12451	TRUE	TRUE	FALSE	TRUE	TRUE	TRUE	FALSE	TRUE	TRUE	FALSE	FALSE	FALSE
A2702	infC	B1XM04	0				1				20.791	1				translation initiation factor InfC	Translation	Translation factors		0	0	0	0	0	0	0	1.01615	1.00825	FALSE	FALSE	FALSE	FALSE	FALSE	FALSE	FALSE	FALSE	FALSE	FALSE	FALSE	FALSE
A1576		B1XNP2	106000	2940000	0	0	3	2	0	0	20.799	1	2	0	0	two component signal transduction system response regulator	Signal transduction	Two-component systems	FP	2940000	0	0	0	0.0961585	-0.667211	-0.667211	-1.30592	-1.31382	FALSE	FALSE	TRUE	FALSE	FALSE	TRUE	FALSE	FALSE	FALSE	FALSE	FALSE	FALSE
A1611		B1XNS6		0	0	11600000		2	1	3	20.819		1	1	1	GNAT family acetyltransferase	Unknown function	Enzymes of unknown specificity		0	0	0	0.0960661	0.0960661	0	0	0.279182	1.49396	FALSE	FALSE	FALSE	FALSE	FALSE	FALSE	FALSE	FALSE	FALSE	FALSE	FALSE	FALSE
A2348	def	B1XJP0		9130000	0	0		1	0	0	20.828		1	0	0	peptide deformylase Def	Intracellular trafficking_ assembly_ and processing	Peptidases		0	0	0	0	0.0480123	0	0	-0.568888	-0.576787	FALSE	FALSE	FALSE	FALSE	FALSE	FALSE	FALSE	FALSE	FALSE	FALSE	FALSE	FALSE
A1151		B1XKA5	286000				3				20.845	1				protein of unknown function DUF3172	Unknown function	General		0	0	0	0	0	0	0	1.01615	1.00825	FALSE	FALSE	FALSE	FALSE	FALSE	FALSE	FALSE	FALSE	FALSE	FALSE	FALSE	FALSE
A1079		B1XJV3	152000				2				20.85	2				protein of unknown function DUF901	Unknown function	General		0	0	0	0	0	0	0	1.01615	1.00825	FALSE	TRUE	FALSE	FALSE	FALSE	TRUE	FALSE	FALSE	FALSE	FALSE	FALSE	FALSE
A1504		B1XN15		0	0	7390000		0	1	1	20.889		0	1	1	Uma2 family endonuclease toxin	Defense and invasion systems	General		0	0	0	0.0478721	0	0	0	2.60125	2.59335	FALSE	FALSE	FALSE	FALSE	FALSE	FALSE	FALSE	FALSE	FALSE	FALSE	FALSE	FALSE
A1383	prx	B1XM93	9570000	131000000	0	0	16	11	0	1	20.896	7	7	0	1	Prx-like1 family peroxiredoxin	Defense and invasion systems	Detoxification and inactivation		131000000	0	0	0.023928	0.526417	-4.76553	-4.76553	-3.5082	-1.93099	TRUE	TRUE	TRUE	FALSE	FALSE	TRUE	TRUE	FALSE	FALSE	FALSE	TRUE	FALSE
A1744	recR	B1XPL9		2350000	0	0		2	0	0	20.936		2	0	0	recombination protein RecR	Nucleic acid metabolism	DNA replication_ recombination_ and repair		2350000	0	0	0	0.0955292	-0.555816	-0.555816	-1.30592	-1.31382	FALSE	FALSE	TRUE	FALSE	FALSE	TRUE	FALSE	FALSE	FALSE	FALSE	FALSE	FALSE
A2517	aroK	B1XKM0	220000				1				20.939	1				shikimate kinase AroK	Amino acid metabolism	Phenylalanine_ tyrosine and tryptophan biosynthesis		0	0	0	0	0	0	0	1.01615	1.00825	FALSE	FALSE	FALSE	FALSE	FALSE	FALSE	FALSE	FALSE	FALSE	FALSE	FALSE	FALSE
A1206	pyrE	B1XKF9	27400000	343000000	133000000	121000000	25	30	8	10	20.958	9	9	4	5	orotate phosphoribosyltransferase PyrE	Nucleic acid metabolism	Pyrimidine metabolism	FP	343000000	133000000	121000000	0.42943	1.43143	-1.33442	-1.46566	-0.828114	-0.530877	TRUE	TRUE	TRUE	TRUE	TRUE	TRUE	TRUE	TRUE	FALSE	FALSE	FALSE	TRUE
A0379		B1XNL1		5710000	0	0		3	0	0	20.961		3	0	0	cAMP binding protein	Signal transduction	General		5710000	0	0	0	0.143123	-1.09896	-1.09896	-1.79142	-1.79932	FALSE	FALSE	TRUE	FALSE	FALSE	TRUE	FALSE	FALSE	FALSE	FALSE	FALSE	FALSE
A1199		B1XKF2	0	3770000	0	0	1	2	0	1	20.974	1	1	1	1	protein of unknown function DUF2396	Unknown function	General		0	0	0	0.023839	0.0953562	0	0	-1.30592	0.271282	FALSE	FALSE	FALSE	FALSE	FALSE	FALSE	FALSE	FALSE	FALSE	FALSE	FALSE	FALSE
A1242		B1XKY5		3000000	0	0		2	0	0	20.974		1	0	0	L-threonylcarbamoyladenylate synthase TsaC	Translation	tRNA and rRNA base modification		0	0	0	0	0.0953562	0	0	-1.30592	-1.31382	FALSE	FALSE	FALSE	FALSE	FALSE	FALSE	FALSE	FALSE	FALSE	FALSE	FALSE	FALSE
A0942		B1XJ04	14000000	97600000	0	0	12	16	1	0	20.975	6	7	1	0	uncharacterized stress response protein	Unknown function	General		97600000	0	0	0.0238379	0.762813	-4.35896	-4.35896	-2.44428	-4.03729	TRUE	TRUE	TRUE	FALSE	FALSE	TRUE	TRUE	FALSE	FALSE	FALSE	TRUE	FALSE
A0456	leuD	B1XP21	1550000	47900000	18100000	0	2	2	2	0	20.982	1	2	2	1	3-isopropylmalate/(R)-2-methylmalate dehydratase small subunit LeuD	Amino acid metabolism	Valine_ leucine and isoleucine metabolism		47900000	18100000	0	0.0476599	0.0953198	-1.19537	-3.40327	1.01629	-1.31382	FALSE	FALSE	TRUE	TRUE	FALSE	TRUE	FALSE	FALSE	FALSE	FALSE	FALSE	FALSE
G0001	parA	B1XRM1	505000	14500000	0	0	3	7	1	1	21.018	1	3	1	1	plasmid partitioning protein ParA	Mobile and extrachromosomal element functions	Plasmid functions		14500000	0	0	0.0475783	0.333048	-1.96347	-1.96347	-1.30614	-1.31404	FALSE	FALSE	TRUE	FALSE	FALSE	TRUE	FALSE	FALSE	FALSE	FALSE	FALSE	FALSE
A0793		B1XI46	224000000	2230000000	219000000	236000000	75	75	9	8	21.036	20	17	8	5	Prx5-like family peroxiredoxin	Defense and invasion systems	Detoxification and inactivation		2230000000	219000000	236000000	0.404069	3.56532	-3.3187	-3.21317	-1.97838	-2.1469	TRUE	TRUE	TRUE	TRUE	TRUE	TRUE	TRUE	TRUE	FALSE	FALSE	FALSE	TRUE
A1304	maf	B1XLK8	2070000	31600000	0	0	3	8	1	1	21.132	2	5	1	1	septum formation protein Maf	Cell structure_ growth_ and death	Cell division		31600000	0	0	0.0473216	0.378573	-2.87184	-2.87184	-1.48678	-1.49468	TRUE	TRUE	TRUE	FALSE	FALSE	TRUE	TRUE	FALSE	FALSE	FALSE	TRUE	FALSE
A1116		B1XJY8	1370000	7670000	0	0	5	2	0	0	21.185	3	1	0	0	Uma2 family endonuclease toxin	Defense and invasion systems	General		0	0	0	0	0.0944064	0	0	-1.30592	-1.31382	FALSE	TRUE	FALSE	FALSE	FALSE	TRUE	FALSE	FALSE	FALSE	FALSE	FALSE	FALSE
G0004		B1XRM3	28500000	38000000	0	0	13	23	1	1	21.189	6	5	1	1	cytidine and deoxycytidylate deaminase family protein	Unknown function	Enzymes of unknown specificity		38000000	0	0	0.0471943	1.08547	-3.10434	-3.10434	-2.95498	-2.96287	TRUE	TRUE	TRUE	FALSE	FALSE	TRUE	TRUE	FALSE	FALSE	FALSE	TRUE	FALSE
A1253		B1XKZ6		11100000	0	0		2	0	0	21.223		2	0	0	hypothetical protein	Unknown function	General		11100000	0	0	0	0.0942374	-1.68706	-1.68706	-1.30592	-1.31382	FALSE	FALSE	TRUE	FALSE	FALSE	TRUE	FALSE	FALSE	FALSE	FALSE	FALSE	FALSE
A0143		B1XLJ7	512000	31600000	0	0	3	3	0	0	21.241	2	2	0	0	membrane protein of unknown function DUF3611	Unknown function	General		31600000	0	0	0	0.141236	-2.87184	-2.87184	-1.79142	-1.79932	TRUE	TRUE	TRUE	FALSE	FALSE	TRUE	TRUE	FALSE	FALSE	FALSE	TRUE	FALSE
A2071	ureG	B1XI73		14500000	28300000	47600000		7	2	3	21.252		5	2	3	Ni2+ binding GTPase regulating urease expression/maturation UreG	Regulatory functions	Small molecule interactions		14500000	28300000	47600000	0.117636	0.329381	0.772048	1.43159	-0.569027	-0.0913573	TRUE	FALSE	TRUE	TRUE	TRUE	TRUE	FALSE	TRUE	TRUE	FALSE	FALSE	FALSE
A1535	clpP	B1XN46	7370000	27100000	0	0	9	5	1	0	21.314	4	4	2	1	ATP-dependent protease ClpP2	Intracellular trafficking_ assembly_ and processing	Peptidases	FP	27100000	0	0	0.0234588	0.234588	-2.68257	-2.68257	-0.858535	-2.45154	TRUE	TRUE	TRUE	FALSE	FALSE	TRUE	TRUE	FALSE	FALSE	FALSE	TRUE	FALSE
A2753		B1XMK8	691000	53200000	0	0	7	4	0	0	21.321	2	3	0	0	two component signal transduction system response regulator	Signal transduction	Two-component systems		53200000	0	0	0	0.187608	-3.54102	-3.54102	-2.15406	-2.16196	TRUE	TRUE	TRUE	FALSE	FALSE	TRUE	TRUE	FALSE	FALSE	FALSE	TRUE	FALSE
A2732		B1XMI8	2480000	10500000	0	0	2	5	0	0	21.354	2	1	0	0	phosphopeptide-binding protein	Unknown function	General		0	0	0	0	0.234148	0	0	-2.44364	-2.45154	FALSE	TRUE	FALSE	FALSE	FALSE	TRUE	FALSE	FALSE	FALSE	FALSE	FALSE	FALSE
A0767	lepB	B1XI21		0	99800000	104000000		1	6	6	21.367		1	4	4	thylakoid signal peptidase I LepB1	Intracellular trafficking_ assembly_ and processing	Protein modification and repair		0	99800000	104000000	0.280807	0.0468011	4.38957	4.44626	3.13242	3.12451	TRUE	FALSE	FALSE	TRUE	TRUE	TRUE	FALSE	TRUE	FALSE	TRUE	FALSE	FALSE
A1520	wcaF	B1XN31	423000				2				21.398	1				putative colanic acid biosynthesis acetyltransferase WcaF	Glycan biosynthesis and metabolism	Polysacharide and lipopolysaccharide metabolism		0	0	0	0	0	0	0	1.01615	1.00825	FALSE	FALSE	FALSE	FALSE	FALSE	FALSE	FALSE	FALSE	FALSE	FALSE	FALSE	FALSE
A2695		B1XLZ7		0	10500000000	10000000000		0	165	156	21.4		0	18	19	thioredoxin-like protein	Unknown function	Enzymes of unknown specificity		0	10500000000	10000000000	7.5	0	11.0369	10.9665	9.41079	9.32078	TRUE	FALSE	FALSE	TRUE	TRUE	TRUE	FALSE	TRUE	FALSE	TRUE	FALSE	FALSE
A0109	bcp	B1XLG4		0	281000000	295000000		0	20	17	21.414		0	6	5	BCP-B family periplasmic peroxiredoxin PrxQ-B2	Defense and invasion systems	Detoxification and inactivation		0	281000000	295000000	0.863921	0	5.83794	5.90689	6.37658	6.13997	TRUE	FALSE	FALSE	TRUE	TRUE	TRUE	FALSE	TRUE	FALSE	TRUE	FALSE	FALSE
A1466		B1XMX7	648000	5040000	0	0	8	2	0	0	21.431	2	2	0	0	Uma2 family endonuclease toxin	Defense and invasion systems	General		5040000	0	0	0	0.0933228	-1.00576	-1.00576	-1.30592	-1.31382	TRUE	TRUE	TRUE	FALSE	FALSE	TRUE	TRUE	FALSE	FALSE	FALSE	TRUE	FALSE
A2556		B1XL46		0	38200000	33600000		0	4	3	21.498		0	3	2	M23 peptidase domain-containing protein	Intracellular trafficking_ assembly_ and processing	Peptidases		0	38200000	33600000	0.162806	0	3.11103	2.9486	4.18665	3.81603	TRUE	FALSE	FALSE	TRUE	TRUE	TRUE	FALSE	TRUE	FALSE	TRUE	FALSE	FALSE
A1847	clpP	B1XQ53	10200000	85500000	0	0	12	13	2	2	21.569	5	4	1	1	ATP-dependent protease ClpP1	Intracellular trafficking_ assembly_ and processing	Peptidases	FP	85500000	0	0	0.0927257	0.602717	-4.17792	-4.17792	-1.41745	-1.42535	TRUE	TRUE	TRUE	FALSE	FALSE	TRUE	TRUE	FALSE	FALSE	FALSE	TRUE	FALSE
A0898	cobL	B1XIW0	652000	18000000	0	0	2	3	0	0	21.594	2	3	0	0	precorrin-6Y C5_15-methyltransferase (decarboxylating) CobL	Prosthetic groups_ cofactors_ and carriers	Porphyrin and chlorophyll metabolism		18000000	0	0	0	0.138927	-2.20163	-2.20163	-1.79142	-1.79932	TRUE	TRUE	TRUE	FALSE	FALSE	TRUE	TRUE	FALSE	FALSE	FALSE	TRUE	FALSE
A0558	ahpC	B1XPT7	6690000	224000000	0	0	14	9	2	1	21.65	6	6	2	1	2-Cys family peroxiredoxin	Defense and invasion systems	Detoxification and inactivation		224000000	0	0	0.0692841	0.415704	-5.51728	-5.51728	-0.910207	-1.65522	TRUE	TRUE	TRUE	TRUE	FALSE	TRUE	TRUE	FALSE	TRUE	FALSE	FALSE	FALSE
A1329		B1XLN3	13200000	27200000	0	0	11	8	0	0	21.655	7	5	0	0	hypothetical protein	Unknown function	General		27200000	0	0	0	0.36943	-2.68706	-2.68706	-3.07189	-3.07979	TRUE	TRUE	TRUE	FALSE	FALSE	TRUE	TRUE	FALSE	FALSE	FALSE	TRUE	FALSE
A0252		B1XMS6	675000				5				21.66	2				Uma2 family endonuclease toxin	Defense and invasion systems	General		0	0	0	0	0	0	0	1.01615	1.00825	FALSE	TRUE	FALSE	FALSE	FALSE	TRUE	FALSE	FALSE	FALSE	FALSE	FALSE	FALSE
A1918	cdv2	B1XQL0	11600000	188000000	60700000	0	14	16	3	2	21.722	6	4	2	1	cell division inhibitor SepF	Cell structure_ growth_ and death	Cell division		188000000	60700000	0	0.115091	0.73658	-1.55464	-5.27053	-1.2216	-1.71507	TRUE	TRUE	TRUE	TRUE	FALSE	TRUE	TRUE	FALSE	TRUE	FALSE	FALSE	FALSE
A0242	sodB	B1XMR6	17100000	284000000	0	0	17	10	0	0	21.811	7	5	0	0	Mn-superoxide dismutase SodB	Defense and invasion systems	Detoxification and inactivation	FP	284000000	0	0	0	0.458484	-5.853	-5.853	-3.37688	-3.38478	TRUE	TRUE	TRUE	FALSE	FALSE	TRUE	TRUE	FALSE	FALSE	FALSE	TRUE	FALSE
A0878	nadD	B1XIL1	2990000	17000000	0	0	3	2	0	0	21.812	2	2	0	0	nicotinate-nucleotide adenylyltransferase NadD	Prosthetic groups_ cofactors_ and carriers	Nicotinate and nicotinamide metabolism		17000000	0	0	0	0.0916926	-2.1375	-2.1375	-1.30592	-1.31382	TRUE	TRUE	TRUE	FALSE	FALSE	TRUE	TRUE	FALSE	FALSE	FALSE	TRUE	FALSE
G0049;D0001	parA;parA	B1XRR9;B1XQT2	337000	0	0	2730000	2	1	0	1	21.849	1	1	0	1	plasmid partitioning protein ParA	Mobile and extrachromosomal element functions	Plasmid functions		0	0	0	0.0228843	0.0457687	0	0	-0.568888	1.00832	FALSE	FALSE	FALSE	FALSE	FALSE	FALSE	FALSE	FALSE	FALSE	FALSE	FALSE	FALSE
A1903	gmhB	B1XQJ5	2110000	29000000	0	0	8	5	0	1	21.869	4	3	0	1	D-glycero-D-manno-heptose 1_7-bisphosphate phosphatase GmhB	Glycan biosynthesis and metabolism	Polysacharide and lipopolysaccharide metabolism		29000000	0	0	0.0228634	0.228634	-2.76553	-2.76553	-2.44364	-0.866435	TRUE	TRUE	TRUE	FALSE	FALSE	TRUE	TRUE	FALSE	FALSE	FALSE	TRUE	FALSE
A0924	ndhG	Q8KX58		0	0	54100000		0	2	2	21.899		0	1	1	NADH-plastoquinone oxidoreductase subunit NdhG	Energy metabolism	Oxidative phosphorylation		0	0	0	0.0913284	0	0	0	3.33836	3.33046	FALSE	FALSE	FALSE	FALSE	FALSE	FALSE	FALSE	FALSE	FALSE	FALSE	FALSE	FALSE
A0263	lrtA	P47908	4150000	138000000	73800000	104000000	3	15	4	3	21.911	3	8	4	3	light-repressed ribosomal subunit interface protein LrtA	Regulatory functions	Protein interactions		138000000	73800000	104000000	0.159737	0.684588	-0.859748	-0.391687	-0.768618	-1.13923	TRUE	TRUE	TRUE	TRUE	TRUE	TRUE	TRUE	TRUE	FALSE	FALSE	FALSE	TRUE
A2441		B1XK64	940000	0	26200000	18200000	4	1	3	3	21.916	1	1	2	2	TetR family transcriptional regulator	Regulatory functions	DNA interactions		0	26200000	18200000	0.136886	0.0456288	2.64155	2.21412	2.2389	2.231	TRUE	FALSE	FALSE	TRUE	TRUE	TRUE	FALSE	TRUE	FALSE	TRUE	FALSE	FALSE
A2630		B1XLT3	14800000	75600000	40300000	41600000	17	13	3	4	21.981	8	7	2	3	hypothetical protein	Unknown function	General		75600000	40300000	41600000	0.159228	0.59142	-0.831269	-0.79045	-0.931881	-0.577068	TRUE	TRUE	TRUE	TRUE	TRUE	TRUE	TRUE	TRUE	FALSE	FALSE	FALSE	TRUE
A1310	dcd	B1XLL4	10500000	222000000	29000000	33200000	21	22	3	3	22.01	9	7	2	2	deoxycytidine triphosphate deaminase Dcd	Nucleic acid metabolism	Pyrimidine metabolism	FP	222000000	29000000	33200000	0.136302	0.999546	-2.73909	-2.57105	-1.66949	-1.67739	TRUE	TRUE	TRUE	TRUE	TRUE	TRUE	TRUE	TRUE	FALSE	FALSE	FALSE	TRUE
A0532		B1XPI2	0	2920000	0	0	1	2	0	0	22.024	1	1	0	0	Uma2 family endonuclease toxin	Defense and invasion systems	General		0	0	0	0	0.09081	0	0	-1.30592	-1.31382	FALSE	FALSE	FALSE	FALSE	FALSE	FALSE	FALSE	FALSE	FALSE	FALSE	FALSE	FALSE
A1702	terD	B1XP98	1620000	0	0	11800000	3	1	0	2	22.024	2	1	0	2	uncharacterized stress protein associated with tellurite resistance TerD	Unknown function	General		0	0	11800000	0.045405	0.045405	0	1.74846	-0.568888	1.74543	FALSE	TRUE	FALSE	FALSE	TRUE	TRUE	FALSE	FALSE	FALSE	FALSE	FALSE	FALSE
A0815		B1XIE8	749000	5190000	0	0	2	1	0	0	22.029	1	1	0	0	protein of unknown function DUF1821	Unknown function	General		0	0	0	0	0.0453947	0	0	-0.568888	-0.576787	FALSE	FALSE	FALSE	FALSE	FALSE	FALSE	FALSE	FALSE	FALSE	FALSE	FALSE	FALSE
A2366	tpmT	B1XJQ8	655000	22600000	0	13200000	2	4	1	1	22.099	1	3	1	2	thiopurine S-methyltransferase TpmT	Unknown function	Enzymes of unknown specificity		22600000	0	13200000	0.0452509	0.181004	-2.46467	-0.60073	-0.568958	-0.576857	FALSE	FALSE	TRUE	FALSE	FALSE	TRUE	FALSE	FALSE	FALSE	FALSE	FALSE	FALSE
A2204		B1XIT3	0	2950000	0	0	1	1	0	0	22.122	1	1	0	0	uncharacterized protein	Unknown function	General		0	0	0	0	0.0452039	0	0	-0.568888	-0.576787	FALSE	FALSE	FALSE	FALSE	FALSE	FALSE	FALSE	FALSE	FALSE	FALSE	FALSE	FALSE
A1956		B1XQP7		0	130000000	129000000		0	7	7	22.153		0	5	5	protein of unknown function DUF3529	Unknown function	General		0	130000000	129000000	0.315984	0	4.75489	4.74416	4.92404	4.91614	TRUE	FALSE	FALSE	TRUE	TRUE	TRUE	FALSE	TRUE	FALSE	TRUE	FALSE	FALSE
A2558	talC	B1XL48	1460000	18400000	0	0	3	5	1	2	22.179	2	5	1	2	transaldolase TalC	Carbohydrate metabolism	Pentose phosphate pathway		18400000	0	0	0.0676315	0.225438	-2.22651	-2.22651	-0.858535	-0.129326	TRUE	TRUE	TRUE	FALSE	TRUE	TRUE	TRUE	FALSE	TRUE	FALSE	FALSE	FALSE
A0932		B1XIZ4	0	0	0	0	1	1	0	0	22.198	1	1	0	0	protein of unknown function DUF3353 with DnaJ domain	Intracellular trafficking_ assembly_ and processing	Chaperone and folding catalysis		0	0	0	0	0.0450491	0	0	-0.568888	-0.576787	FALSE	FALSE	FALSE	FALSE	FALSE	FALSE	FALSE	FALSE	FALSE	FALSE	FALSE	FALSE
A0145		B1XLJ9	0	12000000	0	0	1	4	0	0	22.222	1	3	0	0	uncharacterized protein	Unknown function	General		12000000	0	0	0	0.180002	-1.76553	-1.76553	-2.15406	-2.16196	FALSE	FALSE	TRUE	FALSE	FALSE	TRUE	FALSE	FALSE	FALSE	FALSE	FALSE	FALSE
A1194	clpP	B1XKE7	8890000	6770000	0	0	11	4	2	2	22.227	4	3	2	1	ATP-dependent protease ClpP3	Intracellular trafficking_ assembly_ and processing	Peptidases	FP	6770000	0	0	0.0899807	0.179961	-1.23511	-1.23511	0.168152	0.160252	TRUE	TRUE	TRUE	TRUE	FALSE	TRUE	TRUE	FALSE	TRUE	FALSE	FALSE	FALSE
A1781	pgl1	B1XPQ5		7290000	0	0		3	0	0	22.234		3	0	0	plastoglobulin-like protein Pgl1	Intracellular trafficking_ assembly_ and processing	Protein modification and repair		7290000	0	0	0	0.134928	-1.29748	-1.29748	-1.79142	-1.79932	FALSE	FALSE	TRUE	FALSE	FALSE	TRUE	FALSE	FALSE	FALSE	FALSE	FALSE	FALSE
D0005	nthT	B1XQT6		0	5780000	0		1	1	0	22.241		1	1	0	cobalt transporter NthT	Transport and binding proteins	Cations and iron carrying compounds		0	0	0	0.022481	0.044962	0	0	1.01622	-0.576787	FALSE	FALSE	FALSE	FALSE	FALSE	FALSE	FALSE	FALSE	FALSE	FALSE	FALSE	FALSE
A1786	comFB	B1XPR0	660000	13100000	0	0	4	6	0	0	22.299	2	4	0	0	late competence development protein ComFB	Defense and invasion systems	DNA transformation		13100000	0	0	0	0.26907	-1.85599	-1.85599	-2.68472	-2.69262	TRUE	TRUE	TRUE	FALSE	FALSE	TRUE	TRUE	FALSE	FALSE	FALSE	TRUE	FALSE
A2214	cpcF	P31968	0	31300000	0	0	1	9	0	0	22.304	1	6	0	0	phycocyanobilin lyase beta subunit CpcF	Energy metabolism	Photosynthesis - antenna proteins		31300000	0	0	0	0.403515	-2.85997	-2.85997	-3.23242	-3.24032	FALSE	FALSE	TRUE	FALSE	FALSE	TRUE	FALSE	FALSE	FALSE	FALSE	FALSE	FALSE
A1985	hisB	B1XHQ3	424000				1				22.312	1				imidazoleglycerol-phosphate dehydratase HisB	Amino acid metabolism	Histidine metabolism		0	0	0	0	0	0	0	1.01615	1.00825	FALSE	FALSE	FALSE	FALSE	FALSE	FALSE	FALSE	FALSE	FALSE	FALSE	FALSE	FALSE
A0968		B1XJ29		4860000	0	0		3	0	0	22.313		3	0	0	hypothetical protein	Unknown function	General		4860000	0	0	0	0.134451	-0.97966	-0.97966	-1.79142	-1.79932	FALSE	FALSE	TRUE	FALSE	FALSE	TRUE	FALSE	FALSE	FALSE	FALSE	FALSE	FALSE
A1841		B1XQ47	4410000	10800000	0	0	7	1	0	0	22.329	5	1	0	0	nitroreductase family protein	Unknown function	Enzymes of unknown specificity		0	0	0	0	0.0447848	0	0	-0.568888	-0.576787	FALSE	TRUE	FALSE	FALSE	FALSE	TRUE	FALSE	FALSE	FALSE	FALSE	FALSE	FALSE
A0114		B1XLG9	8870000	185000000	0	0	9	11	0	0	22.409	5	7	0	0	uncharacterized protein	Unknown function	General		185000000	0	0	0	0.490874	-5.24793	-5.24793	-3.5082	-3.5161	TRUE	TRUE	TRUE	FALSE	FALSE	TRUE	TRUE	FALSE	FALSE	FALSE	TRUE	FALSE
A1265		B1XL08		0	0	27400000		0	1	1	22.414		0	1	1	membrane protein of unknown function DUF3177	Unknown function	General		0	0	0	0.044615	0	0	0	2.60125	2.59335	FALSE	FALSE	FALSE	FALSE	FALSE	FALSE	FALSE	FALSE	FALSE	FALSE	FALSE	FALSE
A1762	trpG	B1XPN7	856000	15600000	0	0	5	4	1	2	22.422	3	3	1	2	anthranilate synthase amidotransferase subunit TrpG	Amino acid metabolism	Phenylalanine_ tyrosine and tryptophan biosynthesis		15600000	0	0	0.0668986	0.178396	-2.04264	-2.04264	-0.568958	0.160252	TRUE	TRUE	TRUE	FALSE	TRUE	TRUE	TRUE	FALSE	TRUE	FALSE	FALSE	FALSE
A1419		B1XMC4	8440000	101000000	0	31900000	9	6	1	2	22.428	4	5	1	2	hypothetical protein	Unknown function	General		101000000	0	31900000	0.0668807	0.267523	-4.40599	-1.52237	-1.09961	-0.370405	TRUE	TRUE	TRUE	FALSE	TRUE	TRUE	TRUE	FALSE	TRUE	FALSE	FALSE	FALSE
A0728		Q8KX04		0	396000000	332000000		0	7	8	22.445		0	2	2	membrane protein of unknown function DUF2231	Unknown function	General		0	396000000	332000000	0.33415	0	6.32553	6.07468	4.92404	5.09686	TRUE	FALSE	FALSE	TRUE	TRUE	TRUE	FALSE	TRUE	FALSE	TRUE	FALSE	FALSE
A2055		B1XI57	2040000	33500000	0	0	5	4	0	0	22.453	2	3	0	0	protein of unknown function DUF924	Unknown function	General		33500000	0	0	0	0.17815	-2.94486	-2.94486	-2.15406	-2.16196	TRUE	TRUE	TRUE	FALSE	FALSE	TRUE	TRUE	FALSE	FALSE	FALSE	TRUE	FALSE
A2095	cpcT	B1XI94	13000000	80900000	0	0	19	9	0	0	22.483	5	3	0	0	phycocyanobilin lyase CpcT	Prosthetic groups_ cofactors_ and carriers	Porphyrin and chlorophyll metabolism	FP	80900000	0	0	0	0.400302	-4.10266	-4.10266	-3.23242	-3.24032	TRUE	TRUE	TRUE	FALSE	FALSE	TRUE	TRUE	FALSE	FALSE	FALSE	TRUE	FALSE
A1822	cpcS	A8HTM2	5700000	27200000	0	0	12	2	0	0	22.525	5	2	0	0	phycocyanobilin lyase subunit CpcS	Energy metabolism	Photosynthesis - antenna proteins		27200000	0	0	0	0.0887902	-2.68706	-2.68706	-1.30592	-1.31382	TRUE	TRUE	TRUE	FALSE	FALSE	TRUE	TRUE	FALSE	FALSE	FALSE	TRUE	FALSE
A2136		B1XID3	0	3170000	0	0	1	1	0	0	22.539	1	1	0	0	hypothetical protein	Unknown function	General		0	0	0	0	0.0443675	0	0	-0.568888	-0.576787	FALSE	FALSE	FALSE	FALSE	FALSE	FALSE	FALSE	FALSE	FALSE	FALSE	FALSE	FALSE
A1359		B1XLR2		0	0	9280000		1	1	1	22.55		1	1	1	rhomboid family protease	Unknown function	Enzymes of unknown specificity		0	0	0	0.0443459	0.0443459	0	0	1.01622	1.00832	FALSE	FALSE	FALSE	FALSE	FALSE	FALSE	FALSE	FALSE	FALSE	FALSE	FALSE	FALSE
A1179		B1XKD2		0	0	122000000		0	2	4	22.565		0	1	2	lipoprotein	Unknown function	General		0	0	122000000	0.132949	0	0	4.66676	3.33836	4.17875	FALSE	FALSE	FALSE	FALSE	TRUE	TRUE	FALSE	FALSE	FALSE	FALSE	FALSE	FALSE
A2135		B1XID2		3520000	0	0		1	0	0	22.58		1	0	0	Uma2 family endonuclease toxin	Defense and invasion systems	General		0	0	0	0	0.044287	0	0	-0.568888	-0.576787	FALSE	FALSE	FALSE	FALSE	FALSE	FALSE	FALSE	FALSE	FALSE	FALSE	FALSE	FALSE
A1030	nusG	B1XJH3	2500000	38300000	0	0	3	8	1	1	22.622	2	5	1	1	transcription antitermination protein NusG	Transcription	Transcription factors	FP	38300000	0	0	0.0442048	0.353638	-3.11437	-3.11437	-1.48678	-1.49468	TRUE	TRUE	TRUE	FALSE	FALSE	TRUE	TRUE	FALSE	FALSE	FALSE	TRUE	FALSE
A2529	hisH	B1XKN1		15300000	0	0		2	0	0	22.713		2	0	0	imidazole glycerol phosphate synthase glutamine amidotransferase subunit HisH	Amino acid metabolism	Histidine metabolism		15300000	0	0	0	0.0880553	-2.02148	-2.02148	-1.30592	-1.31382	FALSE	FALSE	TRUE	FALSE	FALSE	TRUE	FALSE	FALSE	FALSE	FALSE	FALSE	FALSE
A1065	rplC	B1XJT9	3080000	144000000	229000000	284000000	7	16	9	10	22.731	4	7	6	8	LSU ribosomal protein L3 RplC	Translation	Ribosomal proteins: synthesis and modification	FP	144000000	229000000	284000000	0.417931	0.703885	0.651196	0.955757	0.219836	0.356464	TRUE	TRUE	TRUE	TRUE	TRUE	TRUE	TRUE	TRUE	FALSE	FALSE	FALSE	TRUE
A0449		B1XP14	0				1				22.768	1				Uma2 family endonuclease toxin	Defense and invasion systems	General		0	0	0	0	0	0	0	1.01615	1.00825	FALSE	FALSE	FALSE	FALSE	FALSE	FALSE	FALSE	FALSE	FALSE	FALSE	FALSE	FALSE
A2707		B1XM09	6500000	166000000	9400000	12200000	11	26	3	3	22.8	4	9	3	3	protein of unknown function DUF88	Unknown function	General		166000000	9400000	12200000	0.131579	1.14035	-3.56986	-3.31352	-1.90584	-1.91374	TRUE	TRUE	TRUE	TRUE	TRUE	TRUE	TRUE	TRUE	FALSE	FALSE	FALSE	TRUE
A1010	plsY	B1XJF3		0	0	14100000		0	1	1	22.807		0	1	1	acyl-phosphate glycerol 3-phosphate acyltransferase PlsY	Fatty acid and lipid metabolism	Glycerolipid and glycerophospholid metabolism		0	0	0	0.0438462	0	0	0	2.60125	2.59335	FALSE	FALSE	FALSE	FALSE	FALSE	FALSE	FALSE	FALSE	FALSE	FALSE	FALSE	FALSE
A2128		B1XIC5		9550000	0	0		1	0	0	22.842		1	0	0	hypothetical protein	Unknown function	General		0	0	0	0	0.043779	0	0	-0.568888	-0.576787	FALSE	FALSE	FALSE	FALSE	FALSE	FALSE	FALSE	FALSE	FALSE	FALSE	FALSE	FALSE
A2025		B1XHU3	390000	9860000	0	0	1	1	0	0	22.87	1	1	0	0	carboxysome structural protein	Cell structure_ growth_ and death	Microcompartments		0	0	0	0	0.0437254	0	0	-0.568888	-0.576787	FALSE	FALSE	FALSE	FALSE	FALSE	FALSE	FALSE	FALSE	FALSE	FALSE	FALSE	FALSE
F0001	parA	B1XR01		2560000	0	0		1	0	0	22.959		1	0	0	plasmid partitioning protein ParA	Mobile and extrachromosomal element functions	Plasmid functions		0	0	0	0	0.0435559	0	0	-0.568888	-0.576787	FALSE	FALSE	FALSE	FALSE	FALSE	FALSE	FALSE	FALSE	FALSE	FALSE	FALSE	FALSE
		CON__P02662		0	62806000	51413000		2	8	7	22.975		1	4	2								0.326442	0.0870511	0	0	2.78269	2.59407	FALSE	FALSE	FALSE	TRUE	TRUE	TRUE	FALSE	TRUE	FALSE	FALSE	FALSE	FALSE
A0528	cobH	B1XPH8	7020000	39800000	0	0	15	7	0	1	22.978	5	3	1	1	precorrin-8X methylmutase CobH	Prosthetic groups_ cofactors_ and carriers	Porphyrin and chlorophyll metabolism	FP	39800000	0	0	0.0217599	0.304639	-3.1635	-3.1635	-2.89124	-1.31404	TRUE	TRUE	TRUE	FALSE	FALSE	TRUE	TRUE	FALSE	FALSE	FALSE	TRUE	FALSE
G0010		B1XRN0		0	0	144000000		0	1	2	23.012		0	1	2	uncharacterized periplasmic protein	Unknown function	General		0	0	144000000	0.0651834	0	0	4.89724	2.60125	3.33046	FALSE	FALSE	FALSE	FALSE	TRUE	TRUE	FALSE	FALSE	FALSE	FALSE	FALSE	FALSE
D0007	nthA	B1XQT8	2740000	75900000	23100000	20700000	5	11	3	4	23.026	4	4	3	3	cobalt-containing nitrile hydratase subunit alpha NthA	Amino acid metabolism	Tryptophan metabolism		75900000	23100000	20700000	0.152002	0.477721	-1.52557	-1.65437	-0.700413	-0.3456	TRUE	TRUE	TRUE	TRUE	TRUE	TRUE	TRUE	TRUE	FALSE	FALSE	FALSE	TRUE
A1732		B1XPK7	33600000	1320000000	1580000000	1180000000	16	37	16	16	23.109	5	6	4	4	Sua5/YciO/YrdC family dsRNA binding protein	Translation	General	FP	1320000000	1580000000	1180000000	0.692371	1.60111	0.25849	-0.161105	-0.16861	-0.176521	TRUE	TRUE	TRUE	TRUE	TRUE	TRUE	TRUE	TRUE	FALSE	FALSE	FALSE	TRUE
A2729		B1XMI5	1490000	17500000	0	15800000	7	5	1	2	23.221	2	3	1	2	protein of unknown function DUF2930	Unknown function	General		17500000	0	15800000	0.0645967	0.215322	-2.16993	-0.113341	-0.858535	-0.129326	TRUE	TRUE	TRUE	FALSE	TRUE	TRUE	TRUE	FALSE	TRUE	FALSE	FALSE	FALSE
A1433		B1XMD8		0	132000000	171000000		0	9	11	23.228		0	8	8	protein of unknown function DUF541	Unknown function	General	FP	0	132000000	171000000	0.430515	0	4.7761	5.1375	5.26537	5.53339	TRUE	FALSE	FALSE	TRUE	TRUE	TRUE	FALSE	TRUE	FALSE	TRUE	FALSE	FALSE
A1849	lexA	B1XQ55	4350000	54200000	0	0	17	2	0	0	23.238	4	2	0	0	DNA damage-responsive transcriptional repressor LexA	Regulatory functions	DNA interactions		54200000	0	0	0	0.0860659	-3.5656	-3.5656	-1.30592	-1.31382	TRUE	TRUE	TRUE	FALSE	FALSE	TRUE	TRUE	FALSE	FALSE	FALSE	TRUE	FALSE
A1064	rplD	B1XJT8	8920000	264000000	597000000	612000000	10	17	16	17	23.253	4	6	7	8	LSU ribosomal protein L4 RplD	Translation	Ribosomal proteins: synthesis and modification	FP	264000000	597000000	612000000	0.709586	0.731088	1.16216	1.19766	0.932352	1.00947	TRUE	TRUE	TRUE	TRUE	TRUE	TRUE	TRUE	TRUE	FALSE	FALSE	FALSE	TRUE
A0620	hisG	B1XPZ8		0	0	10500000		0	1	1	23.259		1	1	1	ATP phosphoribosyltransferase catalytic subunit HisG	Amino acid metabolism	Histidine metabolism	FP	0	0	0	0.0429941	0	0	0	2.60125	2.59335	FALSE	FALSE	FALSE	FALSE	FALSE	FALSE	FALSE	FALSE	FALSE	FALSE	FALSE	FALSE
A2083	rpsD	B1XI84	112000000	1430000000	2940000000	2960000000	24	54	51	49	23.281	10	11	13	12	SSU ribosomal protein S4 RpsD	Translation	Ribosomal proteins: synthesis and modification	FP	1430000000	2940000000	2960000000	2.14767	2.31949	1.03722	1.04698	0.937975	0.872604	TRUE	TRUE	TRUE	TRUE	TRUE	TRUE	TRUE	TRUE	FALSE	FALSE	FALSE	TRUE
A1229		B1XKX2		23400000	17500000	19500000		3	3	3	23.305		2	3	3	TetR family transcriptional regulator	Regulatory functions	DNA interactions		23400000	17500000	19500000	0.128728	0.128728	-0.335966	-0.213109	1.01636	1.00846	TRUE	FALSE	TRUE	TRUE	TRUE	TRUE	FALSE	TRUE	TRUE	FALSE	FALSE	FALSE
A0479		B1XPD0	3360000	103000000	0	0	9	9	0	0	23.35	5	8	0	0	VWA domain protein	Unknown function	General		103000000	0	0	0	0.385439	-4.43296	-4.43296	-3.23242	-3.24032	TRUE	TRUE	TRUE	FALSE	FALSE	TRUE	TRUE	FALSE	FALSE	FALSE	TRUE	FALSE
A1544		B1XN55	1070000	61300000	0	0	2	8	0	0	23.416	1	7	1	0	uncharacterized protein	Unknown function	General		61300000	0	0	0	0.341647	-3.72901	-3.72901	-3.07189	-3.07979	FALSE	FALSE	TRUE	FALSE	FALSE	TRUE	FALSE	FALSE	FALSE	FALSE	FALSE	FALSE
A1328		B1XLN2		31600000	36300000	40800000		7	3	3	23.426		4	3	3	CobQ/CobB/MinD/ParA nucleotide binding domain-containing protein	Cell structure_ growth_ and death	Chromosome and assoicated proteins		31600000	36300000	40800000	0.128063	0.298813	0.174298	0.323504	-0.0834564	-0.0913573	TRUE	FALSE	TRUE	TRUE	TRUE	TRUE	FALSE	TRUE	TRUE	FALSE	FALSE	FALSE
A0925	ndhI	Q8KX59	52700000	196000000	130000000	138000000	18	22	4	5	23.439	7	7	3	3	NADH-plastoquinone oxidoreductase subunit NdhI	Energy metabolism	Oxidative phosphorylation		196000000	130000000	138000000	0.191988	0.938607	-0.574236	-0.49118	-1.30677	-1.02503	TRUE	TRUE	TRUE	TRUE	TRUE	TRUE	TRUE	TRUE	FALSE	FALSE	FALSE	TRUE
A0390	yeaZ	B1XNV7		24700000	0	0		1	1	1	23.459		1	1	1	tRNA threonylcarbamoyl adenosine modification protein YeaZ	Translation	tRNA and rRNA base modification		0	0	0	0.0426276	0.0426276	0	0	1.01622	1.00832	FALSE	FALSE	FALSE	FALSE	FALSE	FALSE	FALSE	FALSE	FALSE	FALSE	FALSE	FALSE
A0320		B1XNF2	87600000	536000000	86100000	76500000	19	74	12	14	23.473	7	7	4	4	1-Cys family peroxiredoxin	Defense and invasion systems	Detoxification and inactivation	FP	536000000	86100000	76500000	0.553828	3.15256	-2.57011	-2.73076	-1.56272	-1.35621	TRUE	TRUE	TRUE	TRUE	TRUE	TRUE	TRUE	TRUE	FALSE	FALSE	FALSE	TRUE
A1854		B1XQ60	670000				0				23.544	1				protein of unknown function UPF0227	Unknown function	General		0	0	0	0	0	0	0	1.01615	1.00825	FALSE	FALSE	FALSE	FALSE	FALSE	FALSE	FALSE	FALSE	FALSE	FALSE	FALSE	FALSE
		CON__P02666		0	47938000	39952000		0	4	2	23.583		0	3	1								0.12721	0	0	0	4.18665	3.33046	FALSE	FALSE	FALSE	TRUE	FALSE	TRUE	FALSE	FALSE	FALSE	FALSE	FALSE	FALSE
A2540		Q8KX36	5300000	0	0	15000000	7	1	1	1	23.594	3	1	1	1	family S9 protease	Intracellular trafficking_ assembly_ and processing	Peptidases		0	0	0	0.0423837	0.0423837	0	0	1.01622	1.00832	FALSE	TRUE	FALSE	FALSE	FALSE	TRUE	FALSE	FALSE	FALSE	FALSE	FALSE	FALSE
A1385	ycf39	B1XM95	0	38700000	83400000	92500000	2	9	7	8	23.696	2	6	6	7	NAD-dependent epimerase/dehydratase family protein Ycf39	Unknown function	Enzymes of unknown specificity		38700000	83400000	92500000	0.316509	0.379811	1.01641	1.15777	0.675476	0.848288	TRUE	TRUE	TRUE	TRUE	TRUE	TRUE	TRUE	TRUE	FALSE	FALSE	FALSE	TRUE
A0348	nblB	B1XNI0	1600000	54400000	0	0	5	6	0	0	23.722	3	4	0	0	phycocyanin alpha phycocyanobilin lyase related protein NblB	Energy metabolism	Photosynthesis - antenna proteins	FP	54400000	0	0	0	0.25293	-3.57046	-3.57046	-2.68472	-2.69262	TRUE	TRUE	TRUE	FALSE	FALSE	TRUE	TRUE	FALSE	FALSE	FALSE	TRUE	FALSE
A1154		B1XKA8	921000	5770000	0	0	5	2	0	0	23.748	1	2	0	0	putative lysine decarboxylase	Unknown function	Enzymes of unknown specificity		5770000	0	0	0	0.0842176	-1.10702	-1.10702	-1.30592	-1.31382	FALSE	FALSE	TRUE	FALSE	FALSE	TRUE	FALSE	FALSE	FALSE	FALSE	FALSE	FALSE
A2396	plsC	B1XK19	1560000	17500000	34000000	33500000	7	3	3	3	23.77	2	2	3	3	1-acyl-sn-glycerol-3-phosphate acyltransferase PlsC	Fatty acid and lipid metabolism	Glycerolipid and glycerophospholid metabolism		17500000	34000000	33500000	0.12621	0.12621	0.793549	0.774933	1.01636	1.00846	TRUE	TRUE	TRUE	TRUE	TRUE	TRUE	TRUE	TRUE	FALSE	FALSE	FALSE	TRUE
A1689	upp	B1XP85	2020000	47000000	43200000	40600000	3	11	4	3	23.795	3	5	3	3	uracil phosphoribosyltransferase Upp	Nucleic acid metabolism	Pyrimidine metabolism	FP	47000000	43200000	40600000	0.14709	0.462282	-0.109478	-0.189478	-0.337699	-0.708314	TRUE	TRUE	TRUE	TRUE	TRUE	TRUE	TRUE	TRUE	FALSE	FALSE	FALSE	TRUE
A0488	hisIE	B1XPD8	1630000	67100000	31900000	31300000	4	4	2	2	23.808	2	3	2	2	bifunctional phosphoribosyl-ATP pyrophosphohydrolase / phosphoribosyl-AMP cyclohydrolase HisIE	Amino acid metabolism	Histidine metabolism		67100000	31900000	31300000	0.0840054	0.168011	-0.966378	-0.99003	0.168152	0.160252	TRUE	TRUE	TRUE	TRUE	TRUE	TRUE	TRUE	TRUE	FALSE	FALSE	FALSE	TRUE
A0315	cdv3	B1XNE7	4790000	153000000	0	17100000	12	10	1	2	23.842	7	8	1	2	cell division protein Cdv3	Cell structure_ growth_ and death	Cell division	FP	153000000	0	17100000	0.0629142	0.419428	-4.98185	-2.83781	-1.79178	-1.06257	TRUE	TRUE	TRUE	FALSE	TRUE	TRUE	TRUE	FALSE	TRUE	FALSE	FALSE	FALSE
A1318	exbB	B1XLM2		18900000	0	0		3	0	0	23.845		2	0	0	biopolymer transport system component ExbB	Transport and binding proteins	Accesory functions		18900000	0	0	0	0.125813	-2.25701	-2.25701	-1.79142	-1.79932	FALSE	FALSE	TRUE	FALSE	FALSE	TRUE	FALSE	FALSE	FALSE	FALSE	FALSE	FALSE
A0215	msrA	B1XM81	12100000	168000000	0	0	10	5	1	1	23.857	5	2	1	1	methionine-S-sulfoxide reductase MsrA	Defense and invasion systems	Detoxification and inactivation	FP	168000000	0	0	0.0419164	0.209582	-5.1127	-5.1127	-0.858535	-0.866435	TRUE	TRUE	TRUE	FALSE	FALSE	TRUE	TRUE	FALSE	FALSE	FALSE	TRUE	FALSE
A0085		B1XLE1		0	8130000	8330000		1	2	2	23.975		1	2	2	short-chain dehydrogenase/reductase	Unknown function	Enzymes of unknown specificity		0	8130000	8330000	0.0834202	0.0417101	1.39287	1.41468	1.75333	1.74543	TRUE	FALSE	FALSE	TRUE	TRUE	TRUE	FALSE	TRUE	FALSE	TRUE	FALSE	FALSE
G0137	exbB	B1XRJ2		1280000	0	0		1	0	0	23.995		1	0	0	outer membrane transport energizing sytem permease component ExbB	Transport and binding proteins	Accesory functions		0	0	0	0	0.0416753	0	0	-0.568888	-0.576787	FALSE	FALSE	FALSE	FALSE	FALSE	FALSE	FALSE	FALSE	FALSE	FALSE	FALSE	FALSE
A1366		B1XLR9	587000	14600000	0	15000000	2	3	1	2	24.023	1	2	1	2	protein of unknown function DUF124	Unknown function	General		14600000	0	15000000	0.0624402	0.12488	-1.97085	0.0291463	-0.206316	0.522893	FALSE	FALSE	TRUE	FALSE	TRUE	TRUE	FALSE	FALSE	FALSE	FALSE	FALSE	FALSE
A1958	tsf	B1XQQ0	11000000	66800000	84200000	79200000	14	11	5	4	24.068	8	5	4	4	elongation factor Tsf	Translation	Translation factors	FP	66800000	84200000	79200000	0.18697	0.457038	0.31306	0.229836	-0.0480479	-0.3456	TRUE	TRUE	TRUE	TRUE	TRUE	TRUE	TRUE	TRUE	FALSE	FALSE	FALSE	TRUE
A0281	queC	B1XMV4	555000	5270000	0	0	2	1	0	0	24.079	2	1	0	0	7-cyano-7-deazaguanine synthase QueC	Translation	tRNA and rRNA base modification		0	0	0	0	0.04153	0	0	-0.568888	-0.576787	FALSE	TRUE	FALSE	FALSE	FALSE	TRUE	FALSE	FALSE	FALSE	FALSE	FALSE	FALSE
A1367		B1XLS0	8100000	70300000	60800000	48800000	20	4	2	2	24.085	6	3	2	2	protein of unknown function DUF124	Unknown function	General		70300000	60800000	48800000	0.0830392	0.166078	-0.194562	-0.485044	0.168152	0.160252	TRUE	TRUE	TRUE	TRUE	TRUE	TRUE	TRUE	TRUE	FALSE	FALSE	FALSE	TRUE
A1120		B1XJZ2		6610000	0	0		2	1	1	24.118		2	1	1	UbiE/COQ5 family methyltransferase	Prosthetic groups_ cofactors_ and carriers	Ubiquinone and other terpenoid-quinone biosynthesis		6610000	0	0	0.0414628	0.0829256	-1.21537	-1.21537	0.279182	0.271282	FALSE	FALSE	TRUE	FALSE	FALSE	TRUE	FALSE	FALSE	FALSE	FALSE	FALSE	FALSE
A2059		B1XI61	1190000	32800000	0	0	5	2	0	1	24.132	2	2	0	1	uncharacterized protein similar to the N-terminal domain of Lon protease	Intracellular trafficking_ assembly_ and processing	Peptidases		32800000	0	0	0.0207194	0.0828775	-2.91839	-2.91839	-1.30592	0.271282	TRUE	TRUE	TRUE	FALSE	FALSE	TRUE	TRUE	FALSE	FALSE	FALSE	TRUE	FALSE
A1340		B1XLP3	1320000	24000000	37000000	33600000	2	9	3	6	24.161	1	6	3	4	protein of unknown function DUF3038	Unknown function	General		24000000	37000000	33600000	0.186251	0.372501	0.534336	0.412548	-0.424636	0.460978	TRUE	FALSE	TRUE	TRUE	TRUE	TRUE	FALSE	TRUE	TRUE	FALSE	FALSE	FALSE
A1858		B1XQ64	2120000	87600000	0	0	3	10	0	0	24.163	3	8	0	0	protein of unknown function DUF3386	Unknown function	General	FP	87600000	0	0	0	0.413856	-4.21101	-4.21101	-3.37688	-3.38478	TRUE	TRUE	TRUE	FALSE	FALSE	TRUE	TRUE	FALSE	FALSE	FALSE	TRUE	FALSE
A1440	nblB	B1XME5	3190000	77100000	0	0	6	15	0	1	24.191	5	8	0	1	phycocyanin alpha phycocyanobilin lyase related protein NblB	Energy metabolism	Photosynthesis - antenna proteins		77100000	0	0	0.0206688	0.620065	-4.03738	-4.03738	-3.93912	-2.36191	TRUE	TRUE	TRUE	FALSE	FALSE	TRUE	TRUE	FALSE	FALSE	FALSE	TRUE	FALSE
A0931	nusB	B1XIZ3	719000	48100000	0	0	1	9	0	1	24.306	1	7	0	1	transcription antitermination protein NusB	Transcription	Transcription factors	FP	48100000	0	0	0.0205711	0.370279	-3.40871	-3.40871	-3.23242	-1.65522	FALSE	FALSE	TRUE	FALSE	FALSE	TRUE	FALSE	FALSE	FALSE	FALSE	FALSE	FALSE
A2760	chrR	B1XML5	1900000				4				24.311	2				anti-ECFsigma factor ChrR	Regulatory functions	Protein interactions		0	0	0	0	0	0	0	1.01615	1.00825	FALSE	TRUE	FALSE	FALSE	FALSE	TRUE	FALSE	FALSE	FALSE	FALSE	FALSE	FALSE
A2165		B1XIP4		0	384000000	400000000		0	11	15	24.335		0	6	8	protein of unknown function DUF3365	Unknown function	General		0	384000000	400000000	0.53421	0	6.2817	6.33985	5.54129	5.96459	TRUE	FALSE	FALSE	TRUE	TRUE	TRUE	FALSE	TRUE	FALSE	TRUE	FALSE	FALSE
A0547	pyrF	B1XPS6		14400000	0	0		2	0	0	24.336		2	0	0	orotidine 5'-phosphate decarboxylase PyrF	Nucleic acid metabolism	Pyrimidine metabolism	FP	14400000	0	0	0	0.0821828	-1.95606	-1.95606	-1.30592	-1.31382	FALSE	FALSE	TRUE	FALSE	FALSE	TRUE	FALSE	FALSE	FALSE	FALSE	FALSE	FALSE
		CON__P02663		8230800	43970000	46300000		3	2	5	24.348		2	2	3								0.143749	0.123213	0	0	0.530793	1.66083	FALSE	FALSE	TRUE	TRUE	TRUE	TRUE	FALSE	TRUE	FALSE	FALSE	FALSE	FALSE
A0678	pcm	B1XQE1		6040000	0	0		2	0	0	24.356		1	0	0	protein-L-isoaspartate O-methyltransferase Pcm	Intracellular trafficking_ assembly_ and processing	Protein modification and repair		0	0	0	0	0.0821153	0	0	-1.30592	-1.31382	FALSE	FALSE	FALSE	FALSE	FALSE	FALSE	FALSE	FALSE	FALSE	FALSE	FALSE	FALSE
A1787		B1XPR1	3070000	15500000	0	8560000	12	5	0	2	24.371	4	3	0	2	methyltransferase type 11	Unknown function	Enzymes of unknown specificity		15500000	0	8560000	0.0410324	0.205162	-2.03562	-0.596267	-2.44364	-0.129326	TRUE	TRUE	TRUE	FALSE	TRUE	TRUE	TRUE	FALSE	TRUE	FALSE	FALSE	FALSE
A2658		B1XLW1	765000	42400000	0	0	3	7	0	0	24.403	2	6	0	0	PKHD-type hydroxylase	Unknown function	Enzymes of unknown specificity		42400000	0	0	0	0.28685	-3.24489	-3.24489	-2.89124	-2.89914	TRUE	TRUE	TRUE	FALSE	FALSE	TRUE	TRUE	FALSE	FALSE	FALSE	TRUE	FALSE
		CON__P00761	88528000	716910000	4363800000	3224000000	15	39	33	33	24.409	6	4	6	6								1.35196	1.59777	0	0	0.780435	0.77251	FALSE	TRUE	TRUE	TRUE	TRUE	TRUE	TRUE	TRUE	FALSE	FALSE	FALSE	FALSE
A2455	nth	B1XK78	504000	32700000	0	0	3	5	0	0	24.418	2	3	0	0	endonuclease III Nth	Nucleic acid metabolism	DNA replication_ recombination_ and repair		32700000	0	0	0	0.204767	-2.91456	-2.91456	-2.44364	-2.45154	TRUE	TRUE	TRUE	FALSE	FALSE	TRUE	TRUE	FALSE	FALSE	FALSE	TRUE	FALSE
A1799	ccmN	O30712	1010000	5630000	0	0	6	3	0	0	24.43	2	1	0	0	carboxysome structural protein CcmN	Cell structure_ growth_ and death	Microcompartments		0	0	0	0	0.1228	0	0	-1.79142	-1.79932	FALSE	TRUE	FALSE	FALSE	FALSE	TRUE	FALSE	FALSE	FALSE	FALSE	FALSE	FALSE
A1536		B1XN47	639000	11300000	0	0	2	5	2	1	24.444	1	5	3	1	hypothetical protein	Unknown function	General		11300000	0	0	0.0613648	0.204549	-1.70487	-1.70487	-0.121426	-0.866435	FALSE	FALSE	TRUE	TRUE	FALSE	TRUE	FALSE	FALSE	FALSE	FALSE	FALSE	FALSE
A1269	rpiA	B1XL11	2480000	105000000	0	14900000	2	10	1	2	24.498	2	7	1	2	ribose 5-phosphate isomerase RpiA	Energy metabolism	Carbon fixation in prokaryotes	FP	105000000	0	14900000	0.0612295	0.408197	-4.45943	-2.46666	-1.79178	-1.06257	TRUE	TRUE	TRUE	FALSE	TRUE	TRUE	TRUE	FALSE	TRUE	FALSE	FALSE	FALSE
A1004	trkA	B1XJE7		1030000	0	0		1	0	0	24.513		1	0	0	K+ transport system NAD-binding component TrkA	Transport and binding proteins	Cations and iron carrying compounds		0	0	0	0	0.0407947	0	0	-0.568888	-0.576787	FALSE	FALSE	FALSE	FALSE	FALSE	FALSE	FALSE	FALSE	FALSE	FALSE	FALSE	FALSE
A1709		B1XPA5	6110000	43100000	0	34700000	10	5	1	1	24.622	5	4	1	2	tRNA threonylcarbamoyladenosine biosynthesis protein	Translation	tRNA and rRNA base modification		43100000	0	34700000	0.0406141	0.20307	-3.26604	-0.276898	-0.858535	-0.866435	TRUE	TRUE	TRUE	FALSE	FALSE	TRUE	TRUE	FALSE	FALSE	FALSE	TRUE	FALSE
A1840		B1XQ46		5560000	13300000	10500000		2	3	2	24.63		2	3	2	hypothetical protein	Unknown function	General		5560000	13300000	10500000	0.101502	0.0812018	0.793234	0.553658	1.50186	1.00839	TRUE	FALSE	TRUE	TRUE	TRUE	TRUE	FALSE	TRUE	TRUE	FALSE	FALSE	FALSE
A0756	deoC	B1XI10	11800000	83500000	8890000	13000000	10	24	2	3	24.651	6	7	1	2	deoxyribose-phosphate aldolase DeoC	Carbohydrate metabolism	Pentose phosphate pathway	FP	83500000	0	13000000	0.101416	0.973591	-4.14568	-2.29768	-2.27806	-1.80039	TRUE	TRUE	TRUE	FALSE	TRUE	TRUE	TRUE	FALSE	TRUE	FALSE	FALSE	FALSE
A0050		B1XKU8	4260000	31200000	0	0	9	6	3	3	24.681	5	3	1	2	protein of unknown function DUF3318	Unknown function	General		31200000	0	0	0.121551	0.243102	-2.85599	-2.85599	0.123066	0.115165	TRUE	TRUE	TRUE	FALSE	TRUE	TRUE	TRUE	FALSE	TRUE	FALSE	FALSE	FALSE
A0324	rpe	B1XNF6	61400000	449000000	214000000	204000000	23	20	9	10	24.707	7	5	4	4	ribulose-phosphate 3-epimerase Rpe	Carbohydrate metabolism	Pentose and glucuronate interconversions	FP	449000000	214000000	204000000	0.384506	0.809487	-1.05176	-1.11919	-0.0936069	0.0430207	TRUE	TRUE	TRUE	TRUE	TRUE	TRUE	TRUE	TRUE	FALSE	FALSE	FALSE	TRUE
A1437	surE	B1XME2	0				1				24.897	1				SurE family 5'-nucleotidase	Prosthetic groups_ cofactors_ and carriers	Nicotinate and nicotinamide metabolism		0	0	0	0	0	0	0	1.01615	1.00825	FALSE	FALSE	FALSE	FALSE	FALSE	FALSE	FALSE	FALSE	FALSE	FALSE	FALSE	FALSE
A0054		B1XKV2		9870000	0	0		2	0	0	24.926		2	0	0	competence protein ComF	Defense and invasion systems	DNA transformation		9870000	0	0	0	0.0802375	-1.5724	-1.5724	-1.30592	-1.31382	FALSE	FALSE	TRUE	FALSE	FALSE	TRUE	FALSE	FALSE	FALSE	FALSE	FALSE	FALSE
A2866		B1XNC4	2070000	108000000	19600000	25200000	3	13	2	3	24.937	2	7	2	3	Zn-dependent hydroxylase	Unknown function	Enzymes of unknown specificity		108000000	19600000	25200000	0.100253	0.521314	-2.19959	-1.9037	-1.41745	-0.939782	TRUE	TRUE	TRUE	TRUE	TRUE	TRUE	TRUE	TRUE	FALSE	FALSE	FALSE	TRUE
A1731		B1XPK6	1880000	11300000	13100000	9610000	2	5	2	3	24.94	2	3	2	2	hypothetical protein	Unknown function	General		11300000	13100000	9610000	0.100241	0.200481	0.151118	-0.157916	-0.121426	0.356244	TRUE	TRUE	TRUE	TRUE	TRUE	TRUE	TRUE	TRUE	FALSE	FALSE	FALSE	TRUE
A2834		B1XN93	5410000	74700000	0	0	11	7	0	0	24.961	4	4	0	0	uncharacterized protein with C-terminal domain common to Mo-dependent nitrogenases	Unknown function	General		74700000	0	0	0	0.280437	-3.99458	-3.99458	-2.89124	-2.89914	TRUE	TRUE	TRUE	FALSE	FALSE	TRUE	TRUE	FALSE	FALSE	FALSE	TRUE	FALSE
A1770		B1XPP5		3490000	0	0		1	0	0	25.062		2	0	0	Cas6-related CRISPR-associated protein	Defense and invasion systems	Invasion response		3490000	0	0	0	0.039901	-0.763836	-0.763836	-0.568888	-0.576787	FALSE	FALSE	FALSE	FALSE	FALSE	FALSE	FALSE	FALSE	FALSE	FALSE	FALSE	FALSE
A1193	clpP	B1XKE6	28200000	406000000	286000000	245000000	20	39	12	9	25.096	7	13	5	6	ClpP3 protease chaperone ClpR	Intracellular trafficking_ assembly_ and processing	Peptidases	FP	406000000	286000000	245000000	0.418393	1.55403	-0.498119	-0.71721	-0.644829	-1.0491	TRUE	TRUE	TRUE	TRUE	TRUE	TRUE	TRUE	TRUE	FALSE	FALSE	FALSE	TRUE
A1452		B1XMF7		4250000	0	0		2	0	0	25.099		2	0	0	two component signal transduction system response regulator	Signal transduction	Two-component systems		4250000	0	0	0	0.0796845	-0.887525	-0.887525	-1.30592	-1.31382	FALSE	FALSE	TRUE	FALSE	FALSE	TRUE	FALSE	FALSE	FALSE	FALSE	FALSE	FALSE
A2523		B1XKM6	13500000	61600000	0	0	19	4	2	0	25.156	6	3	1	0	two component signal transduction system response regulator LuxR family	Signal transduction	Two-component systems		61600000	0	0	0.0397519	0.159008	-3.73552	-3.73552	0.168152	-2.16196	TRUE	TRUE	TRUE	FALSE	FALSE	TRUE	TRUE	FALSE	FALSE	FALSE	TRUE	FALSE
A2033		B1XHV1	19100000	68500000	0	0	21	12	0	0	25.172	8	7	0	0	two component signal transduction system LuxR family response regulator	Signal transduction	Two-component systems		68500000	0	0	0	0.47672	-3.87774	-3.87774	-3.62857	-3.63646	TRUE	TRUE	TRUE	FALSE	FALSE	TRUE	TRUE	FALSE	FALSE	FALSE	TRUE	FALSE
A0842	petB	P28056	12500000	72200000	8300000000	8190000000	15	4	35	41	25.178	4	2	8	7	plastoquinol—plastocyanin reductase cytochrome cn subunit PetB	Energy metabolism	Photosynthesis	TP	72200000	8300000000	8190000000	1.50925	0.158869	6.74924	6.73	4.00073	4.21896	TRUE	TRUE	TRUE	TRUE	TRUE	TRUE	TRUE	TRUE	FALSE	FALSE	FALSE	TRUE
C0001	parA	B1XQR5	695000	23000000	0	0	3	6	1	1	25.215	2	5	1	1	plasmid partitioning ATPase ParA	Mobile and extrachromosomal element functions	Plasmid functions		23000000	0	0	0.0396589	0.237954	-2.48543	-2.48543	-1.09961	-1.10751	TRUE	TRUE	TRUE	FALSE	FALSE	TRUE	TRUE	FALSE	FALSE	FALSE	TRUE	FALSE
A1545	purQ	B1XN56	5580000	26300000	45700000	35700000	8	5	2	3	25.234	5	3	2	2	phosphoribosylformylglycinamidine synthase glutamine amidotransferase subunit PurQ	Nucleic acid metabolism	Purine metabolism	FP	26300000	45700000	35700000	0.0990727	0.198145	0.695823	0.378866	-0.121426	0.356244	TRUE	TRUE	TRUE	TRUE	TRUE	TRUE	TRUE	TRUE	FALSE	FALSE	FALSE	TRUE
A1995	livF	B1XHR3		7480000	0	0		3	1	2	25.236		3	1	2	ABC-type branched-chain amino acid uptake system ATPase component LivF	Transport and binding proteins	Amino acids_ peptides and amines		7480000	0	0	0.0594389	0.118878	-1.31962	-1.31962	-0.206316	0.522893	FALSE	FALSE	TRUE	FALSE	TRUE	TRUE	FALSE	FALSE	FALSE	FALSE	FALSE	FALSE
G0062	rre19	B1XRB7		6140000	0	0		3	0	0	25.253		3	0	0	potassium-responsive two component signal transduction system response regulator luxR family Rre19	Signal transduction	Two-component systems		6140000	0	0	0	0.118798	-1.15575	-1.15575	-1.79142	-1.79932	FALSE	FALSE	TRUE	FALSE	FALSE	TRUE	FALSE	FALSE	FALSE	FALSE	FALSE	FALSE
A2700		B1XM02		11800000	0	0		1	0	0	25.316		2	0	0	family 2 glycosyl transferase	Unknown function	Enzymes of unknown specificity		11800000	0	0	0	0.0395007	-1.74846	-1.74846	-0.568888	-0.576787	FALSE	FALSE	FALSE	FALSE	FALSE	FALSE	FALSE	FALSE	FALSE	FALSE	FALSE	FALSE
A1675	ntcA	B1XP71	16000000	266000000	0	0	22	27	0	2	25.325	8	11	0	2	2-oxoglutarate-responsive transcriptional activator of nitrogen assimilation NtcA	Regulatory functions	DNA interactions		266000000	0	0	0.0394867	1.06614	-5.76022	-5.76022	-4.76714	-2.45282	TRUE	TRUE	TRUE	FALSE	TRUE	TRUE	TRUE	FALSE	TRUE	FALSE	FALSE	FALSE
A1316	tmk	B1XLM0	1750000	5980000	0	0	4	1	0	0	25.357	2	1	0	0	dTMP kinase Tmk	Nucleic acid metabolism	Pyrimidine metabolism		0	0	0	0	0.0394368	0	0	-0.568888	-0.576787	FALSE	TRUE	FALSE	FALSE	FALSE	TRUE	FALSE	FALSE	FALSE	FALSE	FALSE	FALSE
A2439		B1XK62		0	13700000	16000000		0	2	3	25.389		0	2	2	hypothetical protein	Unknown function	General		0	13700000	16000000	0.0984678	0	1.90304	2.07039	3.33836	3.81603	TRUE	FALSE	FALSE	TRUE	TRUE	TRUE	FALSE	TRUE	FALSE	TRUE	FALSE	FALSE
A1365		B1XLR8	1700000	25000000	21800000	0	2	4	2	1	25.395	1	4	2	1	protein of unknown function DUF124	Unknown function	General		25000000	21800000	0	0.0590667	0.157511	-0.162729	-2.58496	0.168152	-0.576857	FALSE	FALSE	TRUE	TRUE	FALSE	TRUE	FALSE	FALSE	FALSE	FALSE	FALSE	FALSE
A2671		B1XLX3	2030000	27100000	0	0	3	5	1	1	25.424	3	5	1	1	uncharacterized conserved protein	Unknown function	General	FP	27100000	0	0	0.0393329	0.196665	-2.68257	-2.68257	-0.858535	-0.866435	TRUE	TRUE	TRUE	FALSE	FALSE	TRUE	TRUE	FALSE	FALSE	FALSE	TRUE	FALSE
A0297		B1XMX0	839000	0	0	11200000	1	1	0	1	25.447	1	1	0	1	HAS barrel domain protein	Unknown function	General		0	0	0	0.0196487	0.0392974	0	0	-0.568888	1.00832	FALSE	FALSE	FALSE	FALSE	FALSE	FALSE	FALSE	FALSE	FALSE	FALSE	FALSE	FALSE
A1815	sufR	B1XQ21	532000	0	3830000	0	1	0	1	0	25.519	1	1	1	0	iron-sulfur cluster redox status-responsive transcriptional repressor of iron-sulfur cluster biogenesis SufR	Regulatory functions	DNA interactions		0	0	0	0.0195932	0	0	0	2.60125	1.00825	FALSE	FALSE	FALSE	FALSE	FALSE	FALSE	FALSE	FALSE	FALSE	FALSE	FALSE	FALSE
A1708	phoU	B1XPA4		2630000	0	0		1	0	0	25.557		1	0	0	phosphate responsive transcriptional repressor of phosphate transport SphU	Regulatory functions	DNA interactions		0	0	0	0	0.0391282	0	0	-0.568888	-0.576787	FALSE	FALSE	FALSE	FALSE	FALSE	FALSE	FALSE	FALSE	FALSE	FALSE	FALSE	FALSE
A2329	ureF	B1XJM1		2230000	0	0		1	0	0	25.569		1	0	0	urease accessory protein UreF	Intracellular trafficking_ assembly_ and processing	Enzyme assembly		0	0	0	0	0.0391099	0	0	-0.568888	-0.576787	FALSE	FALSE	FALSE	FALSE	FALSE	FALSE	FALSE	FALSE	FALSE	FALSE	FALSE	FALSE
A0299		B1XMX2	1240000				4				25.578	3				uncharacterized protein	Unknown function	General		0	0	0	0	0	0	0	1.01615	1.00825	FALSE	TRUE	FALSE	FALSE	FALSE	TRUE	FALSE	FALSE	FALSE	FALSE	FALSE	FALSE
A2619	psb32	B1XLA9		0	5330000000	4330000000		1	55	55	25.58		1	9	8	photosystem II repair protein Psb32	Defense and invasion systems	Protein_ prosthetic group_ membrane repair	TP	0	5330000000	4330000000	2.15012	0.039093	10.0593	9.75989	6.23347	6.22553	TRUE	FALSE	FALSE	TRUE	TRUE	TRUE	FALSE	TRUE	FALSE	TRUE	FALSE	FALSE
A0953	pyrH	B1XJ14	44000000	984000000	1290000000	1280000000	54	32	19	17	25.648	14	14	11	10	uridylate kinase PyrH	Nucleic acid metabolism	Pyrimidine metabolism	FP	984000000	1290000000	1280000000	0.701809	1.24766	0.38891	0.377726	0.279639	0.115319	TRUE	TRUE	TRUE	TRUE	TRUE	TRUE	TRUE	TRUE	FALSE	FALSE	FALSE	TRUE
A0044		B1XKU2		8740000	0	0		2	0	1	25.651		2	0	1	uracil-DNA glycosylase superfamily protein	Nucleic acid metabolism	DNA replication_ recombination_ and repair		8740000	0	0	0.0194924	0.0779697	-1.45838	-1.45838	-1.30592	0.271282	FALSE	FALSE	TRUE	FALSE	FALSE	TRUE	FALSE	FALSE	FALSE	FALSE	FALSE	FALSE
A1861		B1XQ67	0	7560000	0	0	1	3	0	0	25.653	1	2	0	0	Crp family transcriptional repressor	Regulatory functions	DNA interactions		7560000	0	0	0	0.116945	-1.32884	-1.32884	-1.79142	-1.79932	FALSE	FALSE	TRUE	FALSE	FALSE	TRUE	FALSE	FALSE	FALSE	FALSE	FALSE	FALSE
G0158		B1XRL3	1140000	16200000	0	0	6	3	0	0	25.664	2	3	0	0	two component signal transduction system response regulator	Signal transduction	Two-component systems		16200000	0	0	0	0.116895	-2.08406	-2.08406	-1.79142	-1.79932	TRUE	TRUE	TRUE	FALSE	FALSE	TRUE	TRUE	FALSE	FALSE	FALSE	TRUE	FALSE
A1080		B1XJV4	358000				1				25.685	1				serine/threonine protein kinase	Regulatory functions	Small molecule interactions		0	0	0	0	0	0	0	1.01615	1.00825	FALSE	FALSE	FALSE	FALSE	FALSE	FALSE	FALSE	FALSE	FALSE	FALSE	FALSE	FALSE
A2717	pirA	B1XMH4	1820000				2				25.703	2				pirin family protein PirA	Unknown function	General		0	0	0	0	0	0	0	1.01615	1.00825	FALSE	TRUE	FALSE	FALSE	FALSE	TRUE	FALSE	FALSE	FALSE	FALSE	FALSE	FALSE
A0113		B1XLG8	0				1				25.715	1				sirohydrochlorin cobaltochelatase CbiK	Prosthetic groups_ cofactors_ and carriers	Porphyrin and chlorophyll metabolism		0	0	0	0	0	0	0	1.01615	1.00825	FALSE	FALSE	FALSE	FALSE	FALSE	FALSE	FALSE	FALSE	FALSE	FALSE	FALSE	FALSE
A2727	bioD	B1XMI3	1690000	11700000	0	0	6	4	1	0	25.725	3	3	1	0	dethiobiotin synthetase BioD	Prosthetic groups_ cofactors_ and carriers	Biotin and lipoate metabolism		11700000	0	0	0.0194363	0.155491	-1.73985	-1.73985	-0.568958	-2.16196	TRUE	TRUE	TRUE	FALSE	FALSE	TRUE	TRUE	FALSE	FALSE	FALSE	TRUE	FALSE
A1747	hypB	B1XPM2		32400000	31400000	24000000		2	2	2	25.758		3	2	2	Ni2+-binding GTPase involved in maturation of NiFe hydrogenase and urease HypA	Intracellular trafficking_ assembly_ and processing	Enzyme assembly		32400000	31400000	24000000	0.0776458	0.0776458	-0.0390998	-0.366985	1.01629	1.00839	TRUE	FALSE	TRUE	TRUE	TRUE	TRUE	FALSE	TRUE	TRUE	FALSE	FALSE	FALSE
A1457	devH	B1XMG2	607000	6950000	0	0	4	3	0	0	25.758	2	3	0	1	cAMP-responsive transcriptional regulator of glycolipid layer formation DevH	Regulatory functions	DNA interactions		6950000	0	0	0	0.116469	-1.25701	-1.25701	-1.79142	-1.79932	TRUE	TRUE	TRUE	FALSE	FALSE	TRUE	TRUE	FALSE	FALSE	FALSE	TRUE	FALSE
A0139	manR	B1XLJ3		8390000	0	0		4	0	0	25.84		2	0	0	Mn-responsive two component signal transduction system response regulator ManR	Signal transduction	Two-component systems		8390000	0	0	0	0.154799	-1.42116	-1.42116	-2.15406	-2.16196	FALSE	FALSE	TRUE	FALSE	FALSE	TRUE	FALSE	FALSE	FALSE	FALSE	FALSE	FALSE
A0910	ftsE	B1XIX2		0	0	3390000		1	0	1	25.964		1	0	1	ABC-type septal ring translocating system ATPase component FtsE	Transport and binding proteins	General		0	0	0	0.0192574	0.0385149	0	0	-0.568888	1.00832	FALSE	FALSE	FALSE	FALSE	FALSE	FALSE	FALSE	FALSE	FALSE	FALSE	FALSE	FALSE
A0608	rre1	B1XPY7	4480000	110000000	0	0	8	15	1	1	26.014	4	7	1	1	heat stress-responsive two component signal transduction system response regulator Rre1	Signal transduction	Two-component systems	FP	110000000	0	0	0.0384408	0.576613	-4.52356	-4.52356	-2.35401	-2.36191	TRUE	TRUE	TRUE	FALSE	FALSE	TRUE	TRUE	FALSE	FALSE	FALSE	TRUE	FALSE
A1028	rplA	B1XJH1	1550000	109000000	112000000	122000000	8	14	7	10	26.033	6	11	7	8	LSU ribosomal protein L1 RplA	Translation	Ribosomal proteins: synthesis and modification	FP	109000000	112000000	122000000	0.326509	0.537779	0.0374747	0.155795	0.0650665	0.543019	TRUE	TRUE	TRUE	TRUE	TRUE	TRUE	TRUE	TRUE	FALSE	FALSE	FALSE	TRUE
A2267	ktrA	B1XJ80	453000	91500000	0	0	2	6	1	0	26.041	2	5	1	0	Na-dependent potassium uptake system NAD-binding component KtrA	Transport and binding proteins	Cations and iron carrying compounds		91500000	0	0	0.0192005	0.230406	-4.27053	-4.27053	-1.09961	-2.69262	TRUE	TRUE	TRUE	FALSE	FALSE	TRUE	TRUE	FALSE	FALSE	FALSE	TRUE	FALSE
A0895		B1XIV7		0	0	10400000		0	1	2	26.058		0	1	1	putative peptidoglycan-binding protein Spor superfamily	Unknown function	General		0	0	0	0.0575639	0	0	0	2.60125	3.33046	FALSE	FALSE	FALSE	FALSE	FALSE	FALSE	FALSE	FALSE	FALSE	FALSE	FALSE	FALSE
A0908	chlM	B1XIX0		1330000	0	0		0	0	0	26.061		1	0	0	magnesium-protoporphyrin O-methyltransferase BchM	Prosthetic groups_ cofactors_ and carriers	Porphyrin and chlorophyll metabolism		0	0	0	0	0	0	0	1.01615	1.00825	FALSE	FALSE	FALSE	FALSE	FALSE	FALSE	FALSE	FALSE	FALSE	FALSE	FALSE	FALSE
A1789	crp	B1XPR3		955000	0	0		1	0	0	26.067		1	0	0	cyclic 3'_5'-AMP-responsive transcriptional regulator Crp	Regulatory functions	DNA interactions		0	0	0	0	0.0383627	0	0	-0.568888	-0.576787	FALSE	FALSE	FALSE	FALSE	FALSE	FALSE	FALSE	FALSE	FALSE	FALSE	FALSE	FALSE
A0197	hoxU	Q8KX27	2080000	15300000	0	0	3	3	0	0	26.097	2	2	0	0	NAD-reducing hydrogenase subunit HoxU	Energy metabolism	Electron transport		15300000	0	0	0	0.114956	-2.02148	-2.02148	-1.79142	-1.79932	TRUE	TRUE	TRUE	FALSE	FALSE	TRUE	TRUE	FALSE	FALSE	FALSE	TRUE	FALSE
A1100	menG	B1XJX4	1200000	14400000	11200000	12100000	3	3	2	2	26.1	2	3	2	2	2-heptaprenyl-1_4-naphthoquinone methyltransferase MenG	Prosthetic groups_ cofactors_ and carriers	Ubiquinone and other terpenoid-quinone biosynthesis		14400000	11200000	12100000	0.0766284	0.114943	-0.260063	-0.18206	0.530793	0.522893	TRUE	TRUE	TRUE	TRUE	TRUE	TRUE	TRUE	TRUE	FALSE	FALSE	FALSE	TRUE
A1277	map	B1XL19	3400000	52600000	20800000	0	9	8	2	1	26.101	4	5	2	2	methionine aminopeptidase Map	Intracellular trafficking_ assembly_ and processing	Peptidases		52600000	20800000	0	0.0574691	0.306502	-1.1587	-3.52607	-0.749671	-1.49468	TRUE	TRUE	TRUE	TRUE	FALSE	TRUE	TRUE	FALSE	TRUE	FALSE	FALSE	FALSE
A2040		B1XHV8		0	5380000	0		1	1	0	26.116		1	1	0	Uma2 family endonuclease toxin	Defense and invasion systems	General		0	0	0	0.0191454	0.0382907	0	0	1.01622	-0.576787	FALSE	FALSE	FALSE	FALSE	FALSE	FALSE	FALSE	FALSE	FALSE	FALSE	FALSE	FALSE
A2310		B1XJK2	195000	2390000	0	0	3	1	0	0	26.128	1	1	0	0	16S rRNA (uracil1498-N3)-methyltransferase RsmE	Translation	tRNA and rRNA base modification		0	0	0	0	0.0382731	0	0	-0.568888	-0.576787	FALSE	FALSE	FALSE	FALSE	FALSE	FALSE	FALSE	FALSE	FALSE	FALSE	FALSE	FALSE
A2077	rph	B1XI78		10600000	0	0		2	1	1	26.136		2	1	1	ribonuclease PH Rph	Nucleic acid metabolism	RNA degradation		10600000	0	0	0.0382614	0.0765228	-1.64155	-1.64155	0.279182	0.271282	FALSE	FALSE	TRUE	FALSE	FALSE	TRUE	FALSE	FALSE	FALSE	FALSE	FALSE	FALSE
A1307		B1XLL1		0	0	13700000		1	1	1	26.137		1	1	1	hypothetical protein	Unknown function	General		0	0	0	0.0382599	0.0382599	0	0	1.01622	1.00832	FALSE	FALSE	FALSE	FALSE	FALSE	FALSE	FALSE	FALSE	FALSE	FALSE	FALSE	FALSE
A2035	ycf53	B1XHV3		16500000	0	0		3	0	0	26.409		3	0	0	posttranslational regulator of chlorophyll biosynthesis Ycf53	Regulatory functions	Protein interactions		16500000	0	0	0	0.113598	-2.10434	-2.10434	-1.79142	-1.79932	FALSE	FALSE	TRUE	FALSE	FALSE	TRUE	FALSE	FALSE	FALSE	FALSE	FALSE	FALSE
A1890	hisA	B1XQI2	0	32300000	0	0	1	5	1	0	26.489	1	4	1	0	phosphoribosylformimino-5-aminoimidazole carboxamide ribotide isomerase HisA	Amino acid metabolism	Histidine metabolism	FP	32300000	0	0	0.0188758	0.188758	-2.89918	-2.89918	-0.858535	-2.45154	FALSE	FALSE	TRUE	FALSE	FALSE	TRUE	FALSE	FALSE	FALSE	FALSE	FALSE	FALSE
A1627	urtE	B1XNU2	102000	50600000	59600000	69100000	4	8	5	4	26.49	3	6	5	4	ABC-type high affinity urea uptake system ATPase component UrtE	Transport and binding proteins	Amino acids_ peptides and amines		50600000	59600000	69100000	0.169875	0.302001	0.216449	0.414389	0.388265	0.0907126	TRUE	TRUE	TRUE	TRUE	TRUE	TRUE	TRUE	TRUE	FALSE	FALSE	FALSE	TRUE
G0120		B1XRH5		0	28700000	0		0	3	1	26.529		0	2	1	membrane protein of unknown function DUF4386	Unknown function	General		0	28700000	0	0.0753892	0	2.75275	0	3.82393	2.59335	FALSE	FALSE	FALSE	TRUE	FALSE	TRUE	FALSE	FALSE	FALSE	FALSE	FALSE	FALSE
A0839		B1XIH2	9140000	143000000	0	0	21	16	1	1	26.558	7	8	1	1	hypothetical protein	Unknown function	General		143000000	0	0	0.0376534	0.602455	-4.88753	-4.88753	-2.44428	-2.45218	TRUE	TRUE	TRUE	FALSE	FALSE	TRUE	TRUE	FALSE	FALSE	FALSE	TRUE	FALSE
A0595	tpiA	B1XPX4	858000	10000000	0	0	2	4	0	0	26.564	2	2	0	0	triosephosphate isomerase TpiA	Carbohydrate metabolism	Glycolysis / Gluconeogenesis	FP	10000000	0	0	0	0.15058	-1.58496	-1.58496	-2.15406	-2.16196	TRUE	TRUE	TRUE	FALSE	FALSE	TRUE	TRUE	FALSE	FALSE	FALSE	TRUE	FALSE
A0453		B1XP18	9700000	121000000	0	0	11	11	0	1	26.635	6	8	0	1	Mn++ or Mg++ dependent protein serine/threonine phosphatase	Regulatory functions	Protein interactions		121000000	0	0	0.0187723	0.41299	-4.65535	-4.65535	-3.5082	-1.93099	TRUE	TRUE	TRUE	FALSE	FALSE	TRUE	TRUE	FALSE	FALSE	FALSE	TRUE	FALSE
A0502	pilN	B1XPF2		1610000	0	0		1	0	0	26.669		1	0	0	type IV pilus assembly protein PilN	Cell motility and adherance	Surface structures and assembly platforms		0	0	0	0	0.0374967	0	0	-0.568888	-0.576787	FALSE	FALSE	FALSE	FALSE	FALSE	FALSE	FALSE	FALSE	FALSE	FALSE	FALSE	FALSE
A1835	comB	B1XQ41	2650000	12700000	0	0	2	2	0	0	26.691	2	3	0	0	putative 2-phosphosulfolactate phosphatase	Unknown function	Enzymes of unknown specificity	FP	12700000	0	0	0	0.0749316	-1.82375	-1.82375	-1.30592	-1.31382	TRUE	TRUE	TRUE	FALSE	FALSE	TRUE	TRUE	FALSE	FALSE	FALSE	TRUE	FALSE
A2383	nuhA	B1XJS5	65400000	580000000	65500000	63700000	23	64	5	5	26.704	13	14	5	5	bifunctional ADP-ribose pyrophosphatase/ADP-ribose-responsive regulator of NAD metabolism NuhA	Prosthetic groups_ cofactors_ and carriers	Nicotinate and nicotinamide metabolism		580000000	65500000	63700000	0.187238	2.39664	-3.05274	-3.09005	-2.53949	-2.5474	TRUE	TRUE	TRUE	TRUE	TRUE	TRUE	TRUE	TRUE	FALSE	FALSE	FALSE	TRUE
G0130		B1XRI5	19000000	283000000	0	0	21	21	1	1	26.74	7	8	1	1	hypothetical protein	Unknown function	General		283000000	0	0	0.0373972	0.78534	-5.848	-5.848	-2.82651	-2.83441	TRUE	TRUE	TRUE	FALSE	FALSE	TRUE	TRUE	FALSE	FALSE	FALSE	TRUE	FALSE
A2763		B1XML8	1300000	30200000	0	0	2	5	0	0	26.741	2	3	0	0	carboxymethylenebutenolidase	Unknown function	Enzymes of unknown specificity	FP	30200000	0	0	0	0.186979	-2.81558	-2.81558	-2.44364	-2.45154	TRUE	TRUE	TRUE	FALSE	FALSE	TRUE	TRUE	FALSE	FALSE	FALSE	TRUE	FALSE
A1646	cysE	B1XP43	1270000	7900000	0	0	2	3	0	0	26.756	1	3	0	0	serine O-acetyltransferase CysE	Amino acid metabolism	Cysteine and methionine metabolism		7900000	0	0	0	0.112124	-1.36737	-1.36737	-1.79142	-1.79932	FALSE	FALSE	TRUE	FALSE	FALSE	TRUE	FALSE	FALSE	FALSE	FALSE	FALSE	FALSE
A1412	iaiH	B1XMB7	695000	49900000	0	0	5	8	0	0	26.764	4	4	0	0	IscA FeS stabilizing protein IaiH	Defense and invasion systems	Protein_ prosthetic group_ membrane repair		49900000	0	0	0	0.298909	-3.45681	-3.45681	-3.07189	-3.07979	TRUE	TRUE	TRUE	FALSE	FALSE	TRUE	TRUE	FALSE	FALSE	FALSE	TRUE	FALSE
A2052		A8HTM9		0	0	24200000		0	2	1	26.798		1	2	2	conserved hypothetical outer membrane protein	Unknown function	General		0	0	24200000	0.0559743	0	0	2.54597	3.33836	2.59335	FALSE	FALSE	FALSE	TRUE	FALSE	TRUE	FALSE	FALSE	FALSE	FALSE	FALSE	FALSE
A0506		B1XPF6	6410000	89700000	14200000	14200000	6	8	2	2	26.804	4	5	2	2	haloacid dehalogenase-like hydrolase	Unknown function	Enzymes of unknown specificity		89700000	14200000	14200000	0.0746157	0.298463	-2.30226	-2.30226	-0.749671	-0.757571	TRUE	TRUE	TRUE	TRUE	TRUE	TRUE	TRUE	TRUE	FALSE	FALSE	FALSE	TRUE
A0220	radC	B1XM86	0				1				26.812	1				DNA repair protein RadC	Nucleic acid metabolism	DNA replication_ recombination_ and repair		0	0	0	0	0	0	0	1.01615	1.00825	FALSE	FALSE	FALSE	FALSE	FALSE	FALSE	FALSE	FALSE	FALSE	FALSE	FALSE	FALSE
A2367	fabG	B1XJQ9	17200000	194000000	282000000	354000000	23	29	13	12	26.889	6	10	8	7	3-oxoacyl-[acyl-carrier-protein] reductase FabG	Fatty acid and lipid metabolism	Biosynthesis of unsaturated fatty acids	FP	194000000	282000000	354000000	0.464874	1.07851	0.528282	0.851215	-0.111803	-0.230886	TRUE	TRUE	TRUE	TRUE	TRUE	TRUE	TRUE	TRUE	FALSE	FALSE	FALSE	TRUE
A0254		B1XMS7		17600000	0	0		3	0	0	26.918		4	0	0	haloacid dehalogenase superfamily enzyme	Unknown function	Enzymes of unknown specificity		17600000	0	0	0	0.11145	-2.17632	-2.17632	-1.79142	-1.79932	FALSE	FALSE	TRUE	FALSE	FALSE	TRUE	FALSE	FALSE	FALSE	FALSE	FALSE	FALSE
A0937		B1XIZ9	6410000	113000000	69500000	88900000	13	15	4	3	26.961	6	8	4	3	two component signal transduction system response regulator	Signal transduction	Two-component systems		113000000	69500000	88900000	0.129817	0.556359	-0.663475	-0.32959	-0.768618	-1.13923	TRUE	TRUE	TRUE	TRUE	TRUE	TRUE	TRUE	TRUE	FALSE	FALSE	FALSE	TRUE
A1101	pppA	B1XJX5		2050000	0	0		1	0	0	26.98		1	0	0	serine/threonine protein phosphatase PppA	Regulatory functions	Protein interactions		0	0	0	0	0.0370645	0	0	-0.568888	-0.576787	FALSE	FALSE	FALSE	FALSE	FALSE	FALSE	FALSE	FALSE	FALSE	FALSE	FALSE	FALSE
A0598		B1XPX7	3510000	29400000	19500000	28300000	8	11	3	5	27.033	4	5	3	4	uncharacterized protein	Unknown function	General		29400000	19500000	28300000	0.147967	0.40691	-0.489627	-0.0468864	-0.700413	-0.0559503	TRUE	TRUE	TRUE	TRUE	TRUE	TRUE	TRUE	TRUE	FALSE	FALSE	FALSE	TRUE
A0739	atpB	B1XHZ3		0	8960000	0		1	1	0	27.059		1	1	0	F0 ATP synthase complex subunit A AtpB	Energy metabolism	Oxidative phosphorylation		0	0	0	0.0184781	0.0369563	0	0	1.01622	-0.576787	FALSE	FALSE	FALSE	FALSE	FALSE	FALSE	FALSE	FALSE	FALSE	FALSE	FALSE	FALSE
A2749	ndhK	B1XMK4	19200000	87500000	69800000	93800000	9	14	4	6	27.106	7	7	3	4	NADH-plastoquinone oxidoreductase subunit NdhK	Energy metabolism	Oxidative phosphorylation		87500000	69800000	93800000	0.184461	0.516491	-0.306415	0.0950577	-0.672331	-0.149432	TRUE	TRUE	TRUE	TRUE	TRUE	TRUE	TRUE	TRUE	FALSE	FALSE	FALSE	TRUE
A0979	rpaB	B1XJC2	21700000	210000000	81400000	79300000	25	21	6	6	27.117	11	12	5	5	two component signal transduction system response regulator of photosystem I RpaB	Signal transduction	Two-component systems	FP	210000000	81400000	79300000	0.221263	0.774422	-1.31523	-1.35073	-0.710311	-0.718214	TRUE	TRUE	TRUE	TRUE	TRUE	TRUE	TRUE	TRUE	FALSE	FALSE	FALSE	TRUE
A2508	hox1	B1XKL1	2320000	10800000	0	0	4	11	0	0	27.126	3	6	0	0	heme oxygenase (decyclizing) Hox1	Prosthetic groups_ cofactors_ and carriers	Porphyrin and chlorophyll metabolism		10800000	0	0	0	0.405515	-1.65992	-1.65992	-3.5082	-3.5161	TRUE	TRUE	TRUE	FALSE	FALSE	TRUE	TRUE	FALSE	FALSE	FALSE	TRUE	FALSE
A0061	rnc	B1XKV9		19800000	0	0		2	0	0	27.139		2	0	0	ribonuclease III Rnc	Nucleic acid metabolism	RNA degradation		19800000	0	0	0	0.0736947	-2.31034	-2.31034	-1.30592	-1.31382	FALSE	FALSE	TRUE	FALSE	FALSE	TRUE	FALSE	FALSE	FALSE	FALSE	FALSE	FALSE
A1188	dcm	P34882	195000	30600000	0	0	3	5	0	0	27.16	1	4	0	0	CYCGRG deoxycytidylate methyltransferase beta subunit AquIB	Defense and invasion systems	Restriction-modification systems		30600000	0	0	0	0.184094	-2.83188	-2.83188	-2.44364	-2.45154	FALSE	FALSE	TRUE	FALSE	FALSE	TRUE	FALSE	FALSE	FALSE	FALSE	FALSE	FALSE
A1059	rpsC	B1XJT3	43300000	319000000	461000000	445000000	28	27	28	26	27.187	11	9	11	11	SSU ribosomal protein S3 RpsC	Translation	Ribosomal proteins: synthesis and modification	FP	319000000	461000000	445000000	0.993122	0.993122	0.524336	0.473931	1.06979	0.956613	TRUE	TRUE	TRUE	TRUE	TRUE	TRUE	TRUE	TRUE	FALSE	FALSE	FALSE	TRUE
A0600		B1XPX9		0	19900000	0		0	2	1	27.206		0	2	1	Zn-dependent M48 family protease with chaperone function	Intracellular trafficking_ assembly_ and processing	Peptidases		0	19900000	0	0.0551349	0	2.31615	0	3.33836	2.59335	FALSE	FALSE	FALSE	TRUE	FALSE	TRUE	FALSE	FALSE	FALSE	FALSE	FALSE	FALSE
A1556		B1XNM2	488000				2				27.315	1				methyltransferase type 11	Unknown function	Enzymes of unknown specificity		0	0	0	0	0	0	0	1.01615	1.00825	FALSE	FALSE	FALSE	FALSE	FALSE	FALSE	FALSE	FALSE	FALSE	FALSE	FALSE	FALSE
A1676	envM	Q93UM1	2460000	32000000	32100000	30200000	3	12	5	2	27.347	2	6	4	2	enoyl-[acyl-carrier protein] reductase I FabI	Fatty acid and lipid metabolism	Biosynthesis	FP	32000000	32100000	30200000	0.127985	0.438805	0.00389392	-0.0719498	-0.168413	-1.31425	TRUE	TRUE	TRUE	TRUE	TRUE	TRUE	TRUE	TRUE	FALSE	FALSE	FALSE	TRUE
A0377		Q8KX11		1360000	0	0		1	0	0	27.376		1	0	0	short chain dehydrogenase/reductase family oxidoreductase	Unknown function	Enzymes of unknown specificity		0	0	0	0	0.0365283	0	0	-0.568888	-0.576787	FALSE	FALSE	FALSE	FALSE	FALSE	FALSE	FALSE	FALSE	FALSE	FALSE	FALSE	FALSE
A0163		B1XM30	8870000	39300000	21600000	23400000	10	13	1	2	27.392	5	4	2	3	hypothetical protein	Unknown function	General		39300000	21600000	23400000	0.0547605	0.474591	-0.73588	-0.641416	-2.15456	-1.42535	TRUE	TRUE	TRUE	FALSE	TRUE	TRUE	TRUE	FALSE	TRUE	FALSE	FALSE	FALSE
A1092	ppib	O68612		0	567000000	542000000		0	14	19	27.395		0	11	11	periplasmic peptidyl-prolyl cis-trans isomerase B cyclophilin type PpiB	Intracellular trafficking_ assembly_ and processing	Chaperone and folding catalysis		0	567000000	542000000	0.6023	0	6.83794	6.77347	5.87614	6.29637	TRUE	FALSE	FALSE	TRUE	TRUE	TRUE	FALSE	TRUE	FALSE	TRUE	FALSE	FALSE
A1955		B1XQP8	3310000	44900000	0	0	4	5	0	0	27.398	3	4	0	0	two component signal transduction system LuxR family response regulator	Signal transduction	Two-component systems		44900000	0	0	0	0.182495	-3.31904	-3.31904	-2.44364	-2.45154	TRUE	TRUE	TRUE	FALSE	FALSE	TRUE	TRUE	FALSE	FALSE	FALSE	TRUE	FALSE
A1595		B1XNR1		1680000	0	0		3	0	0	27.425		2	0	0	uncharacterized protein	Unknown function	General		1680000	0	0	0	0.109389	-0.41792	-0.41792	-1.79142	-1.79932	FALSE	FALSE	TRUE	FALSE	FALSE	TRUE	FALSE	FALSE	FALSE	FALSE	FALSE	FALSE
A2674		B1XLX6	0	0	9630000	0	1	1	1	0	27.434	1	1	1	0	V4R domain-containing protein	Unknown function	General	FP	0	0	0	0.0182256	0.0364511	0	0	1.01622	-0.576787	FALSE	FALSE	FALSE	FALSE	FALSE	FALSE	FALSE	FALSE	FALSE	FALSE	FALSE	FALSE
A0342	trmJ	B1XNH4		3210000	0	0		1	0	0	27.438		1	0	0	tRNA (cytidine/uridine-2'-O-)methyltransferase TrmJ	Translation	tRNA and rRNA base modification		0	0	0	0	0.0364458	0	0	-0.568888	-0.576787	FALSE	FALSE	FALSE	FALSE	FALSE	FALSE	FALSE	FALSE	FALSE	FALSE	FALSE	FALSE
A1197		B1XKF0	206000	0	49200000	63900000	1	2	2	3	27.455	1	1	2	2	zeta-carotene isomerase nnrU	Terpenoids and polyketides metabolism	Carotenoid metabolism		0	49200000	63900000	0.0910581	0.0728465	3.43829	3.7845	1.01629	1.49396	TRUE	FALSE	FALSE	TRUE	TRUE	TRUE	FALSE	TRUE	FALSE	TRUE	FALSE	FALSE
A2278		B1XJ91		0	12700000	0		0	2	1	27.456		0	2	1	hypothetical protein	Unknown function	General		0	12700000	0	0.0546329	0	1.82375	0	3.33836	2.59335	FALSE	FALSE	FALSE	TRUE	FALSE	TRUE	FALSE	FALSE	FALSE	FALSE	FALSE	FALSE
A0695	grpE	B1XQF8	9700000	0	11500000	0	9	4	2	1	27.476	5	2	2	1	molecular chaperone GrpE	Intracellular trafficking_ assembly_ and processing	Chaperone and folding catalysis		0	11500000	0	0.0545931	0.145582	1.72247	0	0.168152	-0.576857	TRUE	TRUE	TRUE	TRUE	FALSE	TRUE	TRUE	FALSE	TRUE	FALSE	FALSE	FALSE
A0810	hisB	B1XIE3	10300000	96400000	0	0	21	10	0	0	27.522	7	6	0	0	haloacid dehalogenase superfamily subfamily IA hydrolase	Unknown function	Enzymes of unknown specificity		96400000	0	0	0	0.363346	-4.34199	-4.34199	-3.37688	-3.38478	TRUE	TRUE	TRUE	FALSE	FALSE	TRUE	TRUE	FALSE	FALSE	FALSE	TRUE	FALSE
A1919	proC	B1XQL1		2390000	0	0		0	0	0	27.56		1	0	0	pyrroline-5-carboxylate reductase ProC	Amino acid metabolism	Arginine and proline metabolism		0	0	0	0	0	0	0	1.01615	1.00825	FALSE	FALSE	FALSE	FALSE	FALSE	FALSE	FALSE	FALSE	FALSE	FALSE	FALSE	FALSE
A2722		B1XMH8	1820000	27400000	180000000	227000000	2	5	5	6	27.571	2	5	6	4	liporotein of unknown function DUF3153	Unknown function	General		27400000	180000000	227000000	0.199485	0.18135	2.51346	2.84006	1.01651	1.24976	TRUE	TRUE	TRUE	TRUE	TRUE	TRUE	TRUE	TRUE	FALSE	FALSE	FALSE	TRUE
A0713	phnC	B1XQH6		2730000	0	0		2	0	0	27.615		2	0	0	phosphonate ABC transport system ATPase component PhnC	Transport and binding proteins	Anions		2730000	0	0	0	0.0724244	-0.62854	-0.62854	-1.30592	-1.31382	FALSE	FALSE	TRUE	FALSE	FALSE	TRUE	FALSE	FALSE	FALSE	FALSE	FALSE	FALSE
A2410		B1XK33		3780000	0	0		1	0	0	27.616		1	0	0	predicted Zn-dependent hydrolase	Unknown function	Enzymes of unknown specificity		0	0	0	0	0.0362109	0	0	-0.568888	-0.576787	FALSE	FALSE	FALSE	FALSE	FALSE	FALSE	FALSE	FALSE	FALSE	FALSE	FALSE	FALSE
A1297		B1XLK1		0	0	54700000		0	2	2	27.618		0	1	1	dienelactone hydrolase family protein	Unknown function	Enzymes of unknown specificity		0	0	0	0.0724165	0	0	0	3.33836	3.33046	FALSE	FALSE	FALSE	FALSE	FALSE	FALSE	FALSE	FALSE	FALSE	FALSE	FALSE	FALSE
A2724		B1XMI0	718000	38900000	0	0	3	8	0	0	27.658	2	8	0	0	TldD/PmbA family peptidase U62 modulator of DNA gyrase	Intracellular trafficking_ assembly_ and processing	Peptidases		38900000	0	0	0	0.289247	-3.13422	-3.13422	-3.07189	-3.07979	TRUE	TRUE	TRUE	FALSE	FALSE	TRUE	TRUE	FALSE	FALSE	FALSE	TRUE	FALSE
A0025	thiD	B1XKS4		5240000	0	0		2	1	1	27.685		2	1	1	bifunctional hydroxymethylpyrimidine kinase/phosphomethylpyrimidine kinase ThiD	Prosthetic groups_ cofactors_ and carriers	Thiamine metabolism		5240000	0	0	0.0361206	0.0722413	-1.03422	-1.03422	0.279182	0.271282	FALSE	FALSE	TRUE	FALSE	FALSE	TRUE	FALSE	FALSE	FALSE	FALSE	FALSE	FALSE
A0562	trpA	Q8KX32	16100000	137000000	87300000	100000000	24	12	4	4	27.697	9	8	4	5	tryptophan synthase alpha subunit TrpA	Amino acid metabolism	Phenylalanine_ tyrosine and tryptophan biosynthesis		137000000	87300000	100000000	0.14442	0.43326	-0.621488	-0.435502	-0.458064	-0.465966	TRUE	TRUE	TRUE	TRUE	TRUE	TRUE	TRUE	TRUE	FALSE	FALSE	FALSE	TRUE
A1436	natA	B1XME1		21800000	23200000	23600000		5	3	2	27.739		5	3	2	ABC-type neutral amino acid transport system ATPase component NatA	Transport and binding proteins	Amino acids_ peptides and amines		21800000	23200000	23600000	0.0901258	0.180252	0.0734622	0.0937821	0.364145	-0.129326	TRUE	FALSE	TRUE	TRUE	TRUE	TRUE	FALSE	TRUE	TRUE	FALSE	FALSE	FALSE
A0014		B1XKR3	3710000	52400000	170000000	194000000	7	9	11	14	27.761	5	5	4	5	protein of unknown function DUF1995	Unknown function	General		52400000	170000000	194000000	0.450272	0.324196	1.60823	1.79365	1.29272	1.61967	TRUE	TRUE	TRUE	TRUE	TRUE	TRUE	TRUE	TRUE	FALSE	FALSE	FALSE	TRUE
A1997	icfA	B1XHR5	31500000	330000000	217000000	179000000	23	15	6	6	27.797	8	6	4	4	carboxysomal beta carbonic anhydrase CcaA	Energy metabolism	Carbon fixation in prokaryotes		330000000	217000000	179000000	0.215851	0.539627	-0.593601	-0.864455	-0.237815	-0.245718	TRUE	TRUE	TRUE	TRUE	TRUE	TRUE	TRUE	TRUE	FALSE	FALSE	FALSE	TRUE
A1636	hisF	B1XP32	5970000	43600000	0	0	10	7	0	0	27.821	6	5	0	0	imidazole glycerol phosphate synthase cyclase subunit HisF	Amino acid metabolism	Histidine metabolism	FP	43600000	0	0	0	0.251608	-3.28096	-3.28096	-2.89124	-2.89914	TRUE	TRUE	TRUE	FALSE	FALSE	TRUE	TRUE	FALSE	FALSE	FALSE	TRUE	FALSE
E0019		B1XQY0	1040000	35000000	0	0	1	5	1	0	27.838	1	3	1	0	hypothetical protein	Unknown function	General		35000000	0	0	0.0179611	0.179611	-3	-3	-0.858535	-2.45154	FALSE	FALSE	TRUE	FALSE	FALSE	TRUE	FALSE	FALSE	FALSE	FALSE	FALSE	FALSE
A0639	cpcG	B1XQA2	637000	33500000	29600000	41100000	3	10	4	4	27.842	3	6	4	4	phycobilisome rod-core linker protein CpcG	Energy metabolism	Photosynthesis - antenna proteins	TP	33500000	29600000	41100000	0.143668	0.35917	-0.154086	0.259908	-0.206383	-0.214284	TRUE	TRUE	TRUE	TRUE	TRUE	TRUE	TRUE	TRUE	FALSE	FALSE	FALSE	TRUE
A2435	csgG	B1XK58		0	17500000	23200000		0	2	3	27.857		0	2	2	CsgG family secretin	Transport and binding proteins	Porins and secretins		0	17500000	23200000	0.0897441	0	2.16993	2.4957	3.33836	3.81603	TRUE	FALSE	FALSE	TRUE	TRUE	TRUE	FALSE	TRUE	FALSE	TRUE	FALSE	FALSE
A2795	ylmH	B1XMP5	2750000	40400000	0	0	5	9	0	0	27.887	3	7	0	0	photosystem II ETS energy balancing protein with S4 RNA binding domain YlmH	Signal transduction	General		40400000	0	0	0	0.322731	-3.18269	-3.18269	-3.23242	-3.24032	TRUE	TRUE	TRUE	FALSE	FALSE	TRUE	TRUE	FALSE	FALSE	FALSE	TRUE	FALSE
A0218		B1XM84	4590000	93500000	0	18400000	8	10	1	2	27.908	4	6	1	2	two component signal transduction system response regulator OmpR family	Signal transduction	Two-component systems		93500000	0	18400000	0.053748	0.35832	-4.30012	-2.07362	-1.79178	-1.06257	TRUE	TRUE	TRUE	FALSE	TRUE	TRUE	TRUE	FALSE	TRUE	FALSE	FALSE	FALSE
A1663		B1XP59		0	9510000	0		0	1	0	27.927		0	1	0	uncharacterized protein	Unknown function	General		0	0	0	0.0179038	0	0	0	2.60125	1.00825	FALSE	FALSE	FALSE	FALSE	FALSE	FALSE	FALSE	FALSE	FALSE	FALSE	FALSE	FALSE
A0928	pgl	B1XIZ0	7000000	59200000	0	0	8	3	1	1	27.927	4	3	1	1	6-phosphogluconolactonase PglS	Carbohydrate metabolism	Pentose phosphate pathway	FP	59200000	0	0	0.0358076	0.107423	-3.68257	-3.68257	-0.206316	-0.214216	TRUE	TRUE	TRUE	FALSE	FALSE	TRUE	TRUE	FALSE	FALSE	FALSE	TRUE	FALSE
D0008	nthB	B1XQT9	3060000	170000000	0	0	5	12	0	1	27.951	3	5	0	1	cobalt-containing nitrile hydratase subunit beta NthB	Amino acid metabolism	Tryptophan metabolism		170000000	0	0	0.0178884	0.429323	-5.12928	-5.12928	-3.62857	-2.05136	TRUE	TRUE	TRUE	FALSE	FALSE	TRUE	TRUE	FALSE	FALSE	FALSE	TRUE	FALSE
A2228	pcyA	B1XJ42	3040000	33300000	0	0	9	9	0	0	27.959	5	5	0	0	phycocyanobilin:ferredoxin oxidoreductase PcyA	Prosthetic groups_ cofactors_ and carriers	Porphyrin and chlorophyll metabolism		33300000	0	0	0	0.3219	-2.93734	-2.93734	-3.23242	-3.24032	TRUE	TRUE	TRUE	FALSE	FALSE	TRUE	TRUE	FALSE	FALSE	FALSE	TRUE	FALSE
A0769	lptB	B1XI23		11000000	0	0		3	1	0	27.985		3	1	0	ABC-type lipopolysaccharide export system ATPase component LptB	Transport and binding proteins	Carbohydrates_ organic alcohols_ and acids		11000000	0	0	0.0178667	0.1072	-1.67807	-1.67807	-0.206316	-1.79932	FALSE	FALSE	TRUE	FALSE	FALSE	TRUE	FALSE	FALSE	FALSE	FALSE	FALSE	FALSE
A1785	sfsA	B1XPQ9		1990000	0	0		2	0	0	28.014		1	0	0	sugar fermentation stimulation protein SfsA	Regulatory functions	DNA interactions		0	0	0	0	0.0713929	0	0	-1.30592	-1.31382	FALSE	FALSE	FALSE	FALSE	FALSE	FALSE	FALSE	FALSE	FALSE	FALSE	FALSE	FALSE
A1371	mlaE	B1XLS4		0	14700000	16400000		0	2	2	28.016		0	2	2	ABC-type phospholipid uptake system permease component MlaE	Transport and binding proteins	Carbohydrates_ organic alcohols_ and acids		0	14700000	16400000	0.0713878	0	1.9782	2.09761	3.33836	3.33046	TRUE	FALSE	FALSE	TRUE	TRUE	TRUE	FALSE	TRUE	FALSE	TRUE	FALSE	FALSE
A1141		B1XK95		35800000	0	0		5	1	1	28.041		4	1	1	methyltransferase FkbM family protein	Unknown function	Enzymes of unknown specificity		35800000	0	0	0.0356621	0.17831	-3.02857	-3.02857	-0.858535	-0.866435	FALSE	FALSE	TRUE	FALSE	FALSE	TRUE	FALSE	FALSE	FALSE	FALSE	FALSE	FALSE
A0317	purC	B1XNE9	10500000	39900000	0	25200000	17	13	0	3	28.048	9	8	0	2	phosphoribosylaminoimidazole-succinocarboxamide synthase PurC	Nucleic acid metabolism	Purine metabolism	FP	39900000	0	25200000	0.0534797	0.463491	-3.16672	-0.572167	-3.73967	-0.939782	TRUE	TRUE	TRUE	FALSE	TRUE	TRUE	TRUE	FALSE	TRUE	FALSE	FALSE	FALSE
A1117	rffM/tarA	B1XJY9	255000	17400000	15900000	0	5	4	2	0	28.072	3	3	2	0	UDP-N-acetyl-D-mannosaminuronic acid transferase RffM	Glycan biosynthesis and metabolism	Polysacharide and lipopolysaccharide metabolism		17400000	15900000	0	0.0356227	0.142491	-0.0999958	-2.1635	0.168152	-2.16196	TRUE	TRUE	TRUE	TRUE	FALSE	TRUE	TRUE	FALSE	TRUE	FALSE	FALSE	FALSE
A2654		B1XLV7	2290000	19400000	0	0	5	7	1	0	28.094	3	3	1	0	diguanylate phosphodiesterase	Signal transduction	Small molecule interactions		19400000	0	0	0.0177974	0.249164	-2.28688	-2.28688	-1.30614	-2.89914	TRUE	TRUE	TRUE	FALSE	FALSE	TRUE	TRUE	FALSE	FALSE	FALSE	TRUE	FALSE
		CON__Q9U6Y5	3197300	9604300	0	0	4	5	0	0	28.106	3	2	0	0								0	0.177898	0	0	-2.44364	-2.45154	FALSE	TRUE	TRUE	FALSE	FALSE	TRUE	TRUE	FALSE	FALSE	FALSE	FALSE	FALSE
A0264		B1XMT7		5260000	0	0		1	0	0	28.195		1	0	0	S-adenosyl-l-methionine hydroxide adenosyltransferase family protein	Unknown function	Enzymes of unknown specificity		0	0	0	0	0.0354673	0	0	-0.568888	-0.576787	FALSE	FALSE	FALSE	FALSE	FALSE	FALSE	FALSE	FALSE	FALSE	FALSE	FALSE	FALSE
A1327		B1XLN1		3070000	0	0		1	0	0	28.303		1	0	0	protein of unknown function DUF1814	Unknown function	General		0	0	0	0	0.0353319	0	0	-0.568888	-0.576787	FALSE	FALSE	FALSE	FALSE	FALSE	FALSE	FALSE	FALSE	FALSE	FALSE	FALSE	FALSE
A1996		B1XHR4		8990000	0	0		2	0	1	28.328		3	1	1	ABC-type branched-chain amino acid uptake system ATPase component LivG	Transport and binding proteins	Amino acids_ peptides and amines		8990000	0	0	0.0176504	0.0706015	-1.4844	-1.4844	-1.30592	0.271282	FALSE	FALSE	TRUE	FALSE	FALSE	TRUE	FALSE	FALSE	FALSE	FALSE	FALSE	FALSE
A1497	cysH	B1XN08	5780000	0	0	4300000	8	2	0	1	28.332	5	1	0	1	phosphoadenosine phosphosulfate reductase CysH	Energy metabolism	Sulfur metabolism		0	0	0	0.0176479	0.0705916	0	0	-1.30592	0.271282	FALSE	TRUE	FALSE	FALSE	FALSE	TRUE	FALSE	FALSE	FALSE	FALSE	FALSE	FALSE
A0987		B1XJD0		0	0	19100000		0	1	1	28.344		0	1	1	protein of unknown function DUF2808	Unknown function	General		0	0	0	0.0352808	0	0	0	2.60125	2.59335	FALSE	FALSE	FALSE	FALSE	FALSE	FALSE	FALSE	FALSE	FALSE	FALSE	FALSE	FALSE
A1813	sufC	Q6UAB9	5280000	65300000	0	0	10	8	0	0	28.347	4	4	0	0	iron-sulfur cluster assembly ATPase SufC	Prosthetic groups_ cofactors_ and carriers	Iron sulfur clusters		65300000	0	0	0	0.282217	-3.81352	-3.81352	-3.07189	-3.07979	TRUE	TRUE	TRUE	FALSE	FALSE	TRUE	TRUE	FALSE	FALSE	FALSE	TRUE	FALSE
A0879		B1XIL2		0	0	2630000		0	0	1	28.373		0	0	1	hypothetical protein	Unknown function	General		0	0	0	0.0176224	0	0	0	1.01615	2.59335	FALSE	FALSE	FALSE	FALSE	FALSE	FALSE	FALSE	FALSE	FALSE	FALSE	FALSE	FALSE
A1308	rpaA	B1XLL2	19900000	388000000	0	0	22	11	2	1	28.392	6	7	2	1	osmotic stress-responsive two component signal transduction system response regulator of energy transfer from phycobilisomes to photosystems RpaA	Signal transduction	Two-component systems		388000000	0	0	0.0528318	0.387433	-6.29646	-6.29646	-1.18598	-1.93099	TRUE	TRUE	TRUE	TRUE	FALSE	TRUE	TRUE	FALSE	TRUE	FALSE	FALSE	FALSE
A0927		B1XIY9	12100000	28300000	0	0	6	3	0	0	28.4	2	2	0	0	FHA domain containing protein	Unknown function	General		28300000	0	0	0	0.105634	-2.73552	-2.73552	-1.79142	-1.79932	TRUE	TRUE	TRUE	FALSE	FALSE	TRUE	TRUE	FALSE	FALSE	FALSE	TRUE	FALSE
A1953		B1XQP5	378000	1930000	0	0	4	1	0	0	28.447	1	1	0	0	CbbY family protein	Unknown function	Enzymes of unknown specificity		0	0	0	0	0.0351531	0	0	-0.568888	-0.576787	FALSE	FALSE	FALSE	FALSE	FALSE	FALSE	FALSE	FALSE	FALSE	FALSE	FALSE	FALSE
A1107	spoU	B1XJX9		7480000	0	0		2	1	3	28.498		3	1	2	RNA methyltransferase SpoU	Translation	tRNA and rRNA base modification		7480000	0	0	0.0701804	0.0701804	-1.31962	-1.31962	0.279182	1.49396	FALSE	FALSE	TRUE	FALSE	TRUE	TRUE	FALSE	FALSE	FALSE	FALSE	FALSE	FALSE
A0811	cpcG	Q05238	215000000	2060000000	2560000000	2630000000	48	65	34	45	28.511	15	16	14	16	phycobilisome rod-core linker protein CpcG	Energy metabolism	Photosynthesis - antenna proteins		2060000000	2560000000	2630000000	1.38543	2.27982	0.312817	0.351661	0.0915161	0.484443	TRUE	TRUE	TRUE	TRUE	TRUE	TRUE	TRUE	TRUE	FALSE	FALSE	FALSE	TRUE
A0069	lpxA	B1XLC6	3200000	11500000	0	0	6	4	0	0	28.608	3	3	0	0	UDP-N-acetylglucosamine O-acyltransferase LpxA	Glycan biosynthesis and metabolism	Polysacharide and lipopolysaccharide metabolism		11500000	0	0	0	0.139821	-1.72247	-1.72247	-2.15406	-2.16196	TRUE	TRUE	TRUE	FALSE	FALSE	TRUE	TRUE	FALSE	FALSE	FALSE	TRUE	FALSE
A1724		B1XPJ9		1740000	0	0		1	0	0	28.631		1	0	0	hypothetical protein	Unknown function	General		0	0	0	0	0.0349272	0	0	-0.568888	-0.576787	FALSE	FALSE	FALSE	FALSE	FALSE	FALSE	FALSE	FALSE	FALSE	FALSE	FALSE	FALSE
A2721	mlaF	B1XMH7		3700000	0	0		3	0	0	28.658		3	0	0	ABC-type phospholipid uptake system ATPase component MlaF	Transport and binding proteins	Carbohydrates_ organic alcohols_ and acids		3700000	0	0	0	0.104683	-0.799087	-0.799087	-1.79142	-1.79932	FALSE	FALSE	TRUE	FALSE	FALSE	TRUE	FALSE	FALSE	FALSE	FALSE	FALSE	FALSE
A1897		B1XQI9		0	47200000	38100000		0	6	5	28.754		0	4	5	protein of unknown function DUF1980	Unknown function	General		0	47200000	38100000	0.191278	0	3.38405	3.10769	4.71745	4.4684	TRUE	FALSE	FALSE	TRUE	TRUE	TRUE	FALSE	TRUE	FALSE	TRUE	FALSE	FALSE
A0433	parB	B1XP00		19300000	0	0		4	1	0	28.799		3	1	0	chromosome partitioning protein ParB	Cell structure_ growth_ and death	Cell division		19300000	0	0	0.0173617	0.138894	-2.28096	-2.28096	-0.568958	-2.16196	FALSE	FALSE	TRUE	FALSE	FALSE	TRUE	FALSE	FALSE	FALSE	FALSE	FALSE	FALSE
A0523	smtA	B1XPH3		9750000	0	0		2	0	0	28.861		2	0	0	methyltransferase-like protein	Unknown function	Enzymes of unknown specificity	FP	9750000	0	0	0	0.0692977	-1.56071	-1.56071	-1.30592	-1.31382	FALSE	FALSE	TRUE	FALSE	FALSE	TRUE	FALSE	FALSE	FALSE	FALSE	FALSE	FALSE
A1959	rpsB	B1XQQ1	80900000	1290000000	693000000	721000000	40	96	28	25	28.888	11	15	13	11	SSU ribosomal protein S2 RpsB	Translation	Ribosomal proteins: synthesis and modification		1290000000	693000000	721000000	0.917336	3.32318	-0.891653	-0.834911	-0.746235	-0.915051	TRUE	TRUE	TRUE	TRUE	TRUE	TRUE	TRUE	TRUE	FALSE	FALSE	FALSE	TRUE
A0704		B1XQG7		2930000	0	0		1	0	0	28.889		1	0	0	alpha/beta hydrolase fold protein	Unknown function	Enzymes of unknown specificity		0	0	0	0	0.0346153	0	0	-0.568888	-0.576787	FALSE	FALSE	FALSE	FALSE	FALSE	FALSE	FALSE	FALSE	FALSE	FALSE	FALSE	FALSE
A0444		B1XP09	153000	6540000	0	0	2	2	0	0	28.897	1	1	0	0	fumarylacetoacetate (FAA) hydrolase family protein	Unknown function	Enzymes of unknown specificity		0	0	0	0	0.0692113	0	0	-1.30592	-1.31382	FALSE	FALSE	FALSE	FALSE	FALSE	FALSE	FALSE	FALSE	FALSE	FALSE	FALSE	FALSE
A0851	sphR	P32040	800000	11800000	0	0	2	4	0	0	28.963	1	3	0	0	inorganic phosphate-responsive two component signal transduction system response regulator of phosphate metabolism SphR	Signal transduction	Two-component systems		11800000	0	0	0	0.138107	-1.74846	-1.74846	-2.15406	-2.16196	FALSE	FALSE	TRUE	FALSE	FALSE	TRUE	FALSE	FALSE	FALSE	FALSE	FALSE	FALSE
A2643		B1XLU6	0	13800000	0	0	3	5	1	0	28.972	1	4	1	0	hypothetical protein	Unknown function	General		13800000	0	0	0.017258	0.17258	-1.91073	-1.91073	-0.858535	-2.45154	FALSE	FALSE	TRUE	FALSE	FALSE	TRUE	FALSE	FALSE	FALSE	FALSE	FALSE	FALSE
A0514	minD	B1XPG4	7390000	190000000	118000000	140000000	9	18	9	9	28.982	5	13	6	7	septum site-determining protein MinD	Cell structure_ growth_ and death	Cell division		190000000	118000000	140000000	0.310538	0.621075	-0.664816	-0.427421	0.0546343	0.0467287	TRUE	TRUE	TRUE	TRUE	TRUE	TRUE	TRUE	TRUE	FALSE	FALSE	FALSE	TRUE
A1991	ho2	B1XHQ9		2160000	0	0		2	0	0	29.01		2	0	0	heme oxygenase 2 Hox2	Prosthetic groups_ cofactors_ and carriers	Porphyrin and chlorophyll metabolism		2160000	0	0	0	0.0689417	-0.518031	-0.518031	-1.30592	-1.31382	FALSE	FALSE	TRUE	FALSE	FALSE	TRUE	FALSE	FALSE	FALSE	FALSE	FALSE	FALSE
A0732	psb29	B1XHY6	1510000	79600000	0	0	9	3	1	1	29.082	4	2	1	1	photosystem II biogenesis protein Psb29	Intracellular trafficking_ assembly_ and processing	Enzyme assembly		79600000	0	0	0.0343855	0.103157	-4.08066	-4.08066	-0.206316	-0.214216	TRUE	TRUE	TRUE	FALSE	FALSE	TRUE	TRUE	FALSE	FALSE	FALSE	TRUE	FALSE
		REV__CON__Q2KIH2		0	872950000	0		0	2	2	29.091		0	1	1								0.0687498	0	0	0	3.33836	3.33046	FALSE	FALSE	FALSE	FALSE	FALSE	FALSE	FALSE	FALSE	FALSE	FALSE	FALSE	FALSE
A1729		B1XPK4		0	37000000	0		0	2	3	29.155		0	2	2	hypothetical protein	Unknown function	General		0	37000000	0	0.0857486	0	3.07039	0	3.33836	3.81603	TRUE	FALSE	FALSE	TRUE	TRUE	TRUE	FALSE	TRUE	FALSE	TRUE	FALSE	FALSE
A2357	rsuA	B1XJP9		15500000	0	0		3	0	0	29.191		3	0	0	16S rRNA pseudouridylate 516 synthase RsuA	Translation	tRNA and rRNA base modification		15500000	0	0	0	0.102771	-2.03562	-2.03562	-1.79142	-1.79932	FALSE	FALSE	TRUE	FALSE	FALSE	TRUE	FALSE	FALSE	FALSE	FALSE	FALSE	FALSE
A2213	cpcE	P31967	1130000	55000000	0	0	1	6	0	0	29.233	2	4	0	0	phycocyanobilin lyase alpha subunit CpcE	Energy metabolism	Photosynthesis - antenna proteins		55000000	0	0	0	0.205247	-3.58496	-3.58496	-2.68472	-2.69262	FALSE	FALSE	TRUE	FALSE	FALSE	TRUE	FALSE	FALSE	FALSE	FALSE	FALSE	FALSE
A2330		B1XJM2		14500000	0	0		4	1	1	29.247		4	1	1	CobB/CobQ-like glutamine amidotransferase	Unknown function	Enzymes of unknown specificity		14500000	0	0	0.0341915	0.136766	-1.96347	-1.96347	-0.568958	-0.576857	FALSE	FALSE	TRUE	FALSE	FALSE	TRUE	FALSE	FALSE	FALSE	FALSE	FALSE	FALSE
A0881	dapB	B1XIL4	5840000	83600000	0	0	11	4	2	0	29.265	5	4	1	0	4-hydroxy-tetrahydrodipicolinate reductase DapB	Amino acid metabolism	Lysine biosynthesis	FP	83600000	0	0	0.0341705	0.136682	-4.14731	-4.14731	0.168152	-2.16196	TRUE	TRUE	TRUE	FALSE	FALSE	TRUE	TRUE	FALSE	FALSE	FALSE	TRUE	FALSE
A0464	anbU	B1XP29	398000	30800000	17200000	0	1	7	3	0	29.269	1	5	3	1	proteosome-type protease AnbU	Intracellular trafficking_ assembly_ and processing	Peptidases	FP	30800000	17200000	0	0.0512488	0.239161	-0.6894	-2.83996	-0.0834564	-2.89914	FALSE	FALSE	TRUE	TRUE	FALSE	TRUE	FALSE	FALSE	FALSE	FALSE	FALSE	FALSE
A2047	ycfH	B1XHW5		18400000	0	0		2	1	1	29.393		2	1	1	putative deoxyribonuclease YcfH	Nucleic acid metabolism	DNA degradation	FP	18400000	0	0	0.0340217	0.0680434	-2.22651	-2.22651	0.279182	0.271282	FALSE	FALSE	TRUE	FALSE	FALSE	TRUE	FALSE	FALSE	FALSE	FALSE	FALSE	FALSE
A2012		B0AZI0	9850000	77700000	0	0	12	7	0	0	29.504	6	4	0	0	carbon-nitrogen hydrolase family protein	Unknown function	Enzymes of unknown specificity		77700000	0	0	0	0.237256	-4.04789	-4.04789	-2.89124	-2.89914	TRUE	TRUE	TRUE	FALSE	FALSE	TRUE	TRUE	FALSE	FALSE	FALSE	TRUE	FALSE
A0977		B1XJC0	0	11500000	11800000	0	1	4	2	2	29.536	1	4	2	2	TPR repeat-containing protein	Unknown function	General		11500000	11800000	0	0.067714	0.135428	0.0259952	-1.72247	0.168152	0.160252	TRUE	FALSE	TRUE	TRUE	TRUE	TRUE	FALSE	TRUE	TRUE	FALSE	FALSE	FALSE
A1734	mntA	B1XPK9		1170000	0	0		1	0	0	29.568		1	0	0	ABC-type Mn uptake system ATPase component MntA	Transport and binding proteins	Cations and iron carrying compounds		0	0	0	0	0.0338203	0	0	-0.568888	-0.576787	FALSE	FALSE	FALSE	FALSE	FALSE	FALSE	FALSE	FALSE	FALSE	FALSE	FALSE	FALSE
A0503	pilO	B1XPF3	3940000	51200000	0	0	4	7	1	4	29.57	2	4	1	4	type IV pilus assembly protein PilO	Cell motility and adherance	Surface structures and assembly platforms		51200000	0	0	0.0845451	0.236726	-3.49057	-3.49057	-1.30614	0.271356	TRUE	TRUE	TRUE	FALSE	TRUE	TRUE	TRUE	FALSE	TRUE	FALSE	FALSE	FALSE
A1528		B1XN39	0	12700000	0	0	1	2	0	0	29.581	1	2	0	0	haloacid dehalogenase-like hydrolase	Unknown function	Enzymes of unknown specificity		12700000	0	0	0	0.067611	-1.82375	-1.82375	-1.30592	-1.31382	FALSE	FALSE	TRUE	FALSE	FALSE	TRUE	FALSE	FALSE	FALSE	FALSE	FALSE	FALSE
A0774		B1XI28	2240000				3				29.587	2				protein of unknown function DUF1350	Unknown function	General		0	0	0	0	0	0	0	1.01615	1.00825	FALSE	TRUE	FALSE	FALSE	FALSE	TRUE	FALSE	FALSE	FALSE	FALSE	FALSE	FALSE
A2608		B1XL98		0	0	3030000		0	1	1	29.629		0	1	1	hypothetical protein	Unknown function	General		0	0	0	0.0337507	0	0	0	2.60125	2.59335	FALSE	FALSE	FALSE	FALSE	FALSE	FALSE	FALSE	FALSE	FALSE	FALSE	FALSE	FALSE
A0118	gst	B1XLH3	2100000	14800000	20900000	0	8	6	2	1	29.645	3	5	2	1	glutathione S-transferase Gst	Defense and invasion systems	Detoxification and inactivation	FP	14800000	20900000	0	0.0505988	0.202395	0.387452	-1.9855	-0.362505	-1.10751	TRUE	TRUE	TRUE	TRUE	FALSE	TRUE	TRUE	FALSE	TRUE	FALSE	FALSE	FALSE
G0058		B1XRB3		6190000	0	0		1	0	0	29.667		1	0	0	two component signal transduction system response regulator	Signal transduction	Two-component systems		0	0	0	0	0.0337075	0	0	-0.568888	-0.576787	FALSE	FALSE	FALSE	FALSE	FALSE	FALSE	FALSE	FALSE	FALSE	FALSE	FALSE	FALSE
F0046	cmr4	B1XR46	2550000				1				29.718	2				type III-A CRISPR immunity system RAMP protein Cmr4	Defense and invasion systems	Invasion response		0	0	0	0	0	0	0	1.01615	1.00825	FALSE	FALSE	FALSE	FALSE	FALSE	FALSE	FALSE	FALSE	FALSE	FALSE	FALSE	FALSE
A2258		B1XJ71	3840000	95100000	122000000	144000000	6	15	8	9	29.791	5	7	5	6	pentapeptide repeat-containing protein	Unknown function	General		95100000	122000000	144000000	0.285321	0.503508	0.343387	0.57387	0.149496	0.302199	TRUE	TRUE	TRUE	TRUE	TRUE	TRUE	TRUE	TRUE	FALSE	FALSE	FALSE	TRUE
A0975	btpA	B1XJB8		1610000	0	0		1	0	0	29.793		1	0	0	photosystem I biogenesis protein BtpA	Intracellular trafficking_ assembly_ and processing	Enzyme assembly		0	0	0	0	0.0335649	0	0	-0.568888	-0.576787	FALSE	FALSE	FALSE	FALSE	FALSE	FALSE	FALSE	FALSE	FALSE	FALSE	FALSE	FALSE
A1096	ecaA	B1XJX0		0	59900000	0		0	1	1	29.828		0	1	1	periplasmic alpha carbonic anhydrase EcaA	Energy metabolism	Carbon fixation in prokaryotes		0	0	0	0.0335255	0	0	0	2.60125	2.59335	FALSE	FALSE	FALSE	FALSE	FALSE	FALSE	FALSE	FALSE	FALSE	FALSE	FALSE	FALSE
A2389	ccmO	Q8KX16	37000000	628000000	10700000	11700000	34	39	2	1	29.86	12	13	2	2	carboxysome structural protein CcmO	Cell structure_ growth_ and death	Microcompartments		628000000	10700000	11700000	0.0502344	1.3061	-5.33337	-5.24429	-2.9682	-3.71321	TRUE	TRUE	TRUE	TRUE	FALSE	TRUE	TRUE	FALSE	TRUE	FALSE	FALSE	FALSE
A1158		B1XKB1		3090000	0	0		1	0	0	29.883		1	0	0	Cof subfamily of IIB subfamily of haloacid dehalogenase superfamily	Unknown function	Enzymes of unknown specificity		0	0	0	0	0.0334638	0	0	-0.568888	-0.576787	FALSE	FALSE	FALSE	FALSE	FALSE	FALSE	FALSE	FALSE	FALSE	FALSE	FALSE	FALSE
A1895	pstB	B1XQI7	9520000	86000000	62500000	53400000	11	10	5	5	29.944	8	7	5	5	ABC-type phosphate uptake system ATPase component PstB	Transport and binding proteins	Anions		86000000	62500000	53400000	0.166978	0.333957	-0.430979	-0.639898	0.0832679	0.0753654	TRUE	TRUE	TRUE	TRUE	TRUE	TRUE	TRUE	TRUE	FALSE	FALSE	FALSE	TRUE
A0800		B1XI53		16200000	0	0		6	0	0	29.968		5	0	0	hypothetical protein	Unknown function	General		16200000	0	0	0	0.200214	-2.08406	-2.08406	-2.68472	-2.69262	FALSE	FALSE	TRUE	FALSE	FALSE	TRUE	FALSE	FALSE	FALSE	FALSE	FALSE	FALSE
A0496	nrrA	B1XPE6	4150000	114000000	74400000	74200000	8	13	6	2	29.994	4	8	6	3	two component signal transduction system controlling glycogen catabolism response regulator NrrA	Signal transduction	Two-component systems		114000000	74400000	74200000	0.13336	0.43342	-0.583751	-0.587389	-0.0383637	-1.42535	TRUE	TRUE	TRUE	TRUE	TRUE	TRUE	TRUE	TRUE	FALSE	FALSE	FALSE	TRUE
A2538	sppA	B1XKP0		0	19600000	0		4	3	3	29.998		3	3	2	signal peptide peptidase SppA	Intracellular trafficking_ assembly_ and processing	Peptidases		0	19600000	0	0.100007	0.133342	2.29866	0	0.653723	0.645822	TRUE	FALSE	TRUE	TRUE	TRUE	TRUE	FALSE	TRUE	TRUE	FALSE	FALSE	FALSE
A0381		B1XNU8	860000	29100000	709000000	648000000	2	5	33	30	30.037	1	4	8	8	hypothetical thylakoid membrane protein	Unknown function	General	TP	29100000	709000000	648000000	1.04871	0.166461	4.38808	4.25924	3.62721	3.4835	TRUE	FALSE	TRUE	TRUE	TRUE	TRUE	FALSE	TRUE	TRUE	FALSE	FALSE	FALSE
A0319	lpxC	B1XNF1	580000	4560000	0	0	5	3	4	1	30.05	2	2	2	1	UDP-3-O-[3-hydroxymyristoyl] N-acetylglucosamine deacetylase LpxC	Glycan biosynthesis and metabolism	Polysacharide and lipopolysaccharide metabolism		4560000	0	0	0.0831947	0.0998336	-0.935083	-0.935083	1.37908	-0.214216	TRUE	TRUE	TRUE	TRUE	FALSE	TRUE	TRUE	FALSE	TRUE	FALSE	FALSE	FALSE
A2670		B1XLX2		3570000	0	0		2	0	0	30.05		2	0	0	alpha/beta hydrolase fold protein	Unknown function	Enzymes of unknown specificity		3570000	0	0	0	0.0665557	-0.777367	-0.777367	-1.30592	-1.31382	FALSE	FALSE	TRUE	FALSE	FALSE	TRUE	FALSE	FALSE	FALSE	FALSE	FALSE	FALSE
A0380	pabC	B1XNL2	590000	3900000	0	0	3	1	0	0	30.189	1	1	0	0	aminodeoxychorismate lyase PabC	Prosthetic groups_ cofactors_ and carriers	Folate biosynthesis		0	0	0	0	0.0331246	0	0	-0.568888	-0.576787	FALSE	FALSE	FALSE	FALSE	FALSE	FALSE	FALSE	FALSE	FALSE	FALSE	FALSE	FALSE
A0917		B1XIX9	652000	0	12100000	0	2	2	3	2	30.337	1	1	2	2	NAD dependent epimerase/dehydratase family protein	Unknown function	Enzymes of unknown specificity		0	12100000	0	0.0824076	0.0659261	1.774	0	1.50186	1.00839	TRUE	FALSE	FALSE	TRUE	TRUE	TRUE	FALSE	TRUE	FALSE	TRUE	FALSE	FALSE
A2645		B1XLU8	3840000	37700000	137000000	90500000	6	6	3	4	30.338	4	3	3	3	hypothetical protein	Unknown function	General		37700000	137000000	90500000	0.115367	0.197772	1.73358	1.16126	0.123066	0.477878	TRUE	TRUE	TRUE	TRUE	TRUE	TRUE	TRUE	TRUE	FALSE	FALSE	FALSE	TRUE
A0269	psbO	Q6Q300	981000	80500000	45200000000	45800000000	6	9	213	225	30.341	3	5	20	19	photosystem II oxygen-evolving enhancer protein 1 PsbO	Energy metabolism	Photosynthesis	TP	80500000	45200000000	45800000000	7.21796	0.296628	9.04634	9.06536	5.53667	5.60925	TRUE	TRUE	TRUE	TRUE	TRUE	TRUE	TRUE	TRUE	FALSE	FALSE	FALSE	TRUE
A0125	focA	B1XLI0		1330000	0	0		2	0	0	30.347		2	0	0	formate uptake permease FocA	Transport and binding proteins	Anions		1330000	0	0	0	0.0659044	-0.340277	-0.340277	-1.30592	-1.31382	FALSE	FALSE	TRUE	FALSE	FALSE	TRUE	FALSE	FALSE	FALSE	FALSE	FALSE	FALSE
A1810		B1XQ16	10000000	109000000	0	0	10	14	1	1	30.349	4	6	1	1	hypothetical protein	Unknown function	General		109000000	0	0	0.03295	0.4613	-4.51096	-4.51096	-2.25773	-2.26563	TRUE	TRUE	TRUE	FALSE	FALSE	TRUE	TRUE	FALSE	FALSE	FALSE	TRUE	FALSE
A0757	recO	B1XI11		4190000	0	0		1	0	0	30.363		1	0	0	DNA recombination and repair protein RecO	Nucleic acid metabolism	DNA replication_ recombination_ and repair		0	0	0	0	0.0329348	0	0	-0.568888	-0.576787	FALSE	FALSE	FALSE	FALSE	FALSE	FALSE	FALSE	FALSE	FALSE	FALSE	FALSE	FALSE
A1642	dapF	B1XP39	1230000	22800000	0	7650000	8	5	0	2	30.363	3	3	0	2	diaminopimelate epimerase DapF	Amino acid metabolism	Lysine biosynthesis	FP	22800000	0	7650000	0.0329348	0.164674	-2.47508	-1.13595	-2.44364	-0.129326	TRUE	TRUE	TRUE	FALSE	TRUE	TRUE	TRUE	FALSE	TRUE	FALSE	FALSE	FALSE
A0015		B1XKR4	955000	6590000	0	0	3	2	0	0	30.373	1	1	0	0	TIGR041688 familymetallophosphoesterase	Unknown function	Enzymes of unknown specificity		0	0	0	0	0.065848	0	0	-1.30592	-1.31382	FALSE	FALSE	FALSE	FALSE	FALSE	FALSE	FALSE	FALSE	FALSE	FALSE	FALSE	FALSE
A1899		B1XQJ1		0	1220000000	1140000000		0	21	17	30.414		0	10	9	light-activated heterotrophic growth controlling protein	Regulatory functions	Protein interactions		0	1220000000	1140000000	0.624712	0	7.93664	7.8392	6.44544	6.13997	TRUE	FALSE	FALSE	TRUE	TRUE	TRUE	FALSE	TRUE	FALSE	TRUE	FALSE	FALSE
A0203	hypB	Q8KX21		876000	0	0		0	0	0	30.425		1	0	0	[NiFe] hydrogenase nickel incorporation-associated protein HypB	Intracellular trafficking_ assembly_ and processing	Enzyme assembly		0	0	0	0	0	0	0	1.01615	1.00825	FALSE	FALSE	FALSE	FALSE	FALSE	FALSE	FALSE	FALSE	FALSE	FALSE	FALSE	FALSE
A1848		B1XQ54		2150000	0	0		2	0	0	30.484		2	0	0	methyltransferase type 11	Unknown function	Enzymes of unknown specificity		2150000	0	0	0	0.0656082	-0.516015	-0.516015	-1.30592	-1.31382	FALSE	FALSE	TRUE	FALSE	FALSE	TRUE	FALSE	FALSE	FALSE	FALSE	FALSE	FALSE
A2406	cphB	B1XK29	8760000	72300000	64200000	68500000	10	17	4	6	30.513	7	8	3	4	cyanophycinase CphB	Metabolism of other amino acids and amines	General	FP	72300000	64200000	68500000	0.163865	0.55714	-0.159696	-0.0727242	-0.943847	-0.420947	TRUE	TRUE	TRUE	TRUE	TRUE	TRUE	TRUE	TRUE	FALSE	FALSE	FALSE	TRUE
A0417		B1XNY4		37000000	0	0		4	0	1	30.516		4	0	1	putative methyltransferase	Unknown function	Enzymes of unknown specificity		37000000	0	0	0.0163848	0.131079	-3.07039	-3.07039	-2.15406	-0.576857	FALSE	FALSE	TRUE	FALSE	FALSE	TRUE	FALSE	FALSE	FALSE	FALSE	FALSE	FALSE
G0086	fecE	B1XRE1	0	16400000	9570000	0	1	3	1	1	30.519	1	2	2	1	ABC-type iron(III) dicitrate uptake system ATPase component FecE	Transport and binding proteins	Cations and iron carrying compounds		16400000	9570000	0	0.0327665	0.0982994	-0.55461	-2.09761	-0.206316	-0.214216	FALSE	FALSE	TRUE	FALSE	FALSE	TRUE	FALSE	FALSE	FALSE	FALSE	FALSE	FALSE
A0268	menB	Q6Q301	13200000	109000000	0	0	22	16	0	1	30.532	8	8	0	1	naphthoate synthase MenB	Prosthetic groups_ cofactors_ and carriers	Ubiquinone and other terpenoid-quinone biosynthesis		109000000	0	0	0.0163763	0.52404	-4.51096	-4.51096	-4.02939	-2.45218	TRUE	TRUE	TRUE	FALSE	FALSE	TRUE	TRUE	FALSE	FALSE	FALSE	TRUE	FALSE
A0859		B1XIJ2	522000	17900000	0	0	4	3	0	0	30.555	1	3	0	0	two component signal transduction system response regulator AraC family	Signal transduction	Two-component systems		17900000	0	0	0	0.0981836	-2.19535	-2.19535	-1.79142	-1.79932	FALSE	FALSE	TRUE	FALSE	FALSE	TRUE	FALSE	FALSE	FALSE	FALSE	FALSE	FALSE
A0889	folD	B1XIV1		0	8450000	9390000		2	0	3	30.555		2	2	2	bifunctional methylenetetrahydrofolate dehydrogenase (NADP+) / methenyltetrahydrofolate cyclohydrolase FolD	Prosthetic groups_ cofactors_ and carriers	One carbon pool by folate	FP	0	8450000	9390000	0.0490918	0.0654557	1.42761	1.52507	-1.30592	1.49396	FALSE	FALSE	TRUE	FALSE	TRUE	TRUE	FALSE	FALSE	FALSE	FALSE	FALSE	FALSE
A0492	surE	B1XPE2		23700000	20700000	17100000		4	2	2	30.558		3	1	1	5'-nucleotidase SurE	Nucleic acid metabolism	General		23700000	0	0	0.0654493	0.130899	-2.52105	-2.52105	0.168152	0.160252	FALSE	FALSE	TRUE	FALSE	FALSE	TRUE	FALSE	FALSE	FALSE	FALSE	FALSE	FALSE
A0873	rfrK	B1XIK6		0	0	91600000		0	2	2	30.58		0	1	1	pentapeptide repeat-containing protein RfrK	Unknown function	General		0	0	0	0.0654022	0	0	0	3.33836	3.33046	FALSE	FALSE	FALSE	FALSE	FALSE	FALSE	FALSE	FALSE	FALSE	FALSE	FALSE	FALSE
A2438	glk	B1XK61	3450000	54800000	12400000	0	6	4	2	1	30.592	4	3	2	1	glucokinase Glck	Carbohydrate metabolism	Glycolysis / Gluconeogenesis	FP	54800000	12400000	0	0.0490324	0.130753	-1.78106	-3.58015	0.168152	-0.576857	TRUE	TRUE	TRUE	TRUE	FALSE	TRUE	TRUE	FALSE	TRUE	FALSE	FALSE	FALSE
A0579	murI	B1XPV8		5120000	16500000	15800000		2	2	2	30.608		2	2	2	glutamate racemase MurI	Metabolism of other amino acids and amines	D-Glutamine and D-glutamate metabolism		5120000	16500000	15800000	0.0653424	0.0653424	1.08713	1.03937	1.01629	1.00839	TRUE	FALSE	TRUE	TRUE	TRUE	TRUE	FALSE	TRUE	TRUE	FALSE	FALSE	FALSE
A1062	rplB	B1XJT6	80900000	2160000000	5340000000	4960000000	29	115	98	103	30.628	9	16	15	16	LSU ribosomal protein L2 RplB	Translation	Ribosomal proteins: synthesis and modification	FP	2160000000	5340000000	4960000000	3.28131	3.75473	1.30382	1.19743	0.792419	0.856601	TRUE	TRUE	TRUE	TRUE	TRUE	TRUE	TRUE	TRUE	FALSE	FALSE	FALSE	TRUE
A2182		B1XIR1		0	0	3630000		1	1	1	30.651		1	1	1	ABC-2 type transport system permease component	Transport and binding proteins	Unknown substrate		0	0	0	0.0326254	0.0326254	0	0	1.01622	1.00832	FALSE	FALSE	FALSE	FALSE	FALSE	FALSE	FALSE	FALSE	FALSE	FALSE	FALSE	FALSE
A2150		B1XIM9	61000000	831000000	483000000	494000000	42	52	25	20	30.837	16	19	14	12	universal stress family protein	Defense and invasion systems	Detoxification and inactivation	FP	831000000	483000000	494000000	0.729643	1.68629	-0.776622	-0.744463	-0.0257771	-0.349286	TRUE	TRUE	TRUE	TRUE	TRUE	TRUE	TRUE	TRUE	FALSE	FALSE	FALSE	TRUE
A2606		B1XL96	1090000	30500000	2120000000	2510000000	3	6	57	53	30.863	1	6	19	19	prohibitin family protein	Unknown function	General	TP	30500000	2120000000	2510000000	1.78207	0.194408	5.9035	6.1466	4.169	4.05646	TRUE	FALSE	TRUE	TRUE	TRUE	TRUE	FALSE	TRUE	TRUE	FALSE	FALSE	FALSE
A0623	suhB	B1XQ01	1130000	28700000	0	0	12	6	0	0	30.863	4	5	0	0	myo-inositol-1(or 4)-monophosphatase SuhB	Carbohydrate metabolism	Inositol phosphate metabolism		28700000	0	0	0	0.194408	-2.75275	-2.75275	-2.68472	-2.69262	TRUE	TRUE	TRUE	FALSE	FALSE	TRUE	TRUE	FALSE	FALSE	FALSE	TRUE	FALSE
A0897	ksgA	B1XIV9		10200000	0	0		4	0	0	30.892		4	0	0	16S rRNA (adenine1518-N6/adenine1519-N6)-dimethyltransferase RsmA	Translation	tRNA and rRNA base modification		10200000	0	0	0	0.129483	-1.60407	-1.60407	-2.15406	-2.16196	FALSE	FALSE	TRUE	FALSE	FALSE	TRUE	FALSE	FALSE	FALSE	FALSE	FALSE	FALSE
A2436		B1XK59		5440000	0	0		2	0	0	30.944		1	0	0	GCN5-related N-acetyltransferase	Unknown function	Enzymes of unknown specificity		0	0	0	0	0.0646329	0	0	-1.30592	-1.31382	FALSE	FALSE	FALSE	FALSE	FALSE	FALSE	FALSE	FALSE	FALSE	FALSE	FALSE	FALSE
A1816	mutM	Q6UAC2	1310000	25300000	0	0	2	7	0	0	31.034	2	4	0	0	formamidopyrimidine-DNA glycosylase MutM	Nucleic acid metabolism	DNA replication_ recombination_ and repair		25300000	0	0	0	0.225559	-2.59932	-2.59932	-2.89124	-2.89914	TRUE	TRUE	TRUE	FALSE	FALSE	TRUE	TRUE	FALSE	FALSE	FALSE	TRUE	FALSE
A2814		B1XN73		5840000	0	0		3	0	0	31.086		3	0	0	beta-hydroxyacid dehydrogenase	Unknown function	Enzymes of unknown specificity		5840000	0	0	0	0.0965065	-1.11636	-1.11636	-1.79142	-1.79932	FALSE	FALSE	TRUE	FALSE	FALSE	TRUE	FALSE	FALSE	FALSE	FALSE	FALSE	FALSE
A1606		B1XNS1	4970000	16700000	39600000	35700000	10	5	2	3	31.182	5	5	2	3	alpha/beta hydrolase fold protein	Unknown function	Enzymes of unknown specificity		16700000	39600000	35700000	0.0801745	0.160349	1.03935	0.907334	-0.121426	0.356244	TRUE	TRUE	TRUE	TRUE	TRUE	TRUE	TRUE	TRUE	FALSE	FALSE	FALSE	TRUE
A0869	frmB	B1XIK2	1610000	19000000	19500000	0	5	9	3	1	31.206	3	6	3	1	S-formylglutathione hydrolase FrmB	Defense and invasion systems	Detoxification and inactivation		19000000	19500000	0	0.0640902	0.288406	0.0297473	-2.26303	-0.424636	-1.65522	TRUE	TRUE	TRUE	TRUE	FALSE	TRUE	TRUE	FALSE	TRUE	FALSE	FALSE	FALSE
A1040	truA	B1XJI2	0	18000000	13800000	0	1	2	2	0	31.242	1	1	1	0	tRNA pseudouridine38-40 synthase TruA	Translation	tRNA and rRNA base modification	FP	0	0	0	0.0320082	0.0640164	0	0	1.01629	-1.31382	FALSE	FALSE	FALSE	FALSE	FALSE	FALSE	FALSE	FALSE	FALSE	FALSE	FALSE	FALSE
A0034	cysQ	B1XKT2	4340000	24100000	0	0	9	6	0	0	31.288	6	3	0	0	3'(2')_ 5'-bisphosphate nucleotidase CysQ	Energy metabolism	Sulfur metabolism		24100000	0	0	0	0.191767	-2.54102	-2.54102	-2.68472	-2.69262	TRUE	TRUE	TRUE	FALSE	FALSE	TRUE	TRUE	FALSE	FALSE	FALSE	TRUE	FALSE
A0948		B1XJ10		0	493000000	569000000		0	18	19	31.33		0	8	8	hypothetical protein	Unknown function	General		0	493000000	569000000	0.590488	0	6.63807	6.84298	6.22819	6.29637	TRUE	FALSE	FALSE	TRUE	TRUE	TRUE	FALSE	TRUE	FALSE	TRUE	FALSE	FALSE
A0072	rbgA	B1XLC9		10800000	0	0		2	1	1	31.336		2	1	1	ribosome biogenesis GTPase RbgA	Translation	Ribosomal proteins: synthesis and modification		10800000	0	0	0.0319122	0.0638244	-1.65992	-1.65992	0.279182	0.271282	FALSE	FALSE	TRUE	FALSE	FALSE	TRUE	FALSE	FALSE	FALSE	FALSE	FALSE	FALSE
A0887	sppA	B1XIU9	2740000	4810000	0	0	6	2	2	1	31.437	4	2	2	1	sucrose-phosphate phosphatase SppA	Carbohydrate metabolism	Starch and sucrose metabolism		4810000	0	0	0.0477145	0.0636193	-0.972325	-0.972325	1.01629	0.271282	TRUE	TRUE	TRUE	TRUE	FALSE	TRUE	TRUE	FALSE	TRUE	FALSE	FALSE	FALSE
A2347	chlL	Q53450		18000000	0	0		2	1	1	31.437		3	1	1	light-independent protochlorophyllide reductase FeS subunit ChlL	Prosthetic groups_ cofactors_ and carriers	Porphyrin and chlorophyll metabolism		18000000	0	0	0.0318097	0.0636193	-2.20163	-2.20163	0.279182	0.271282	FALSE	FALSE	TRUE	FALSE	FALSE	TRUE	FALSE	FALSE	FALSE	FALSE	FALSE	FALSE
A0108	mtaP	B1XLG3	2630000	47200000	0	0	8	12	0	0	31.456	4	7	0	0	5'-methylthioadenosine phosphorylase MtaP	Amino acid metabolism	Cysteine and methionine metabolism	FP	47200000	0	0	0	0.381485	-3.38405	-3.38405	-3.62857	-3.63646	TRUE	TRUE	TRUE	FALSE	FALSE	TRUE	TRUE	FALSE	FALSE	FALSE	TRUE	FALSE
A1334	ycf38	B1XLN8	1400000	11800000	27900000	28300000	3	6	8	8	31.474	2	3	3	3	ABC type tranport system permease component YCF38	Transport and binding proteins	Unknown substrate		11800000	27900000	28300000	0.254178	0.190634	0.969626	0.987061	1.40389	1.39599	TRUE	TRUE	TRUE	TRUE	TRUE	TRUE	TRUE	TRUE	FALSE	FALSE	FALSE	TRUE
A1506		B1XN17		2950000	0	0		2	0	0	31.476		1	0	0	putative sulfotransferase	Glycan biosynthesis and metabolism	Polysacharide and lipopolysaccharide metabolism		0	0	0	0	0.0635405	0	0	-1.30592	-1.31382	FALSE	FALSE	FALSE	FALSE	FALSE	FALSE	FALSE	FALSE	FALSE	FALSE	FALSE	FALSE
A0789		B1XI42		0	4270000	0		1	1	1	31.481		1	1	1	nucleoside triphosphate pyrophosphohydrolase MazG	Nucleic acid metabolism	General		0	0	0	0.0317652	0.0317652	0	0	1.01622	1.00832	FALSE	FALSE	FALSE	FALSE	FALSE	FALSE	FALSE	FALSE	FALSE	FALSE	FALSE	FALSE
A1507		B1XN18		2410000	0	0		2	0	0	31.556		2	0	0	polysaccharide pyruvyl transferase	Glycan biosynthesis and metabolism	Polysacharide and lipopolysaccharide metabolism		2410000	0	0	0	0.0633794	-0.567545	-0.567545	-1.30592	-1.31382	FALSE	FALSE	TRUE	FALSE	FALSE	TRUE	FALSE	FALSE	FALSE	FALSE	FALSE	FALSE
A2351		B1XJP3	987000	17600000	0	0	2	5	1	0	31.613	1	3	1	0	protein of unknown function DUF3598	Unknown function	General	FP	17600000	0	0	0.0158163	0.158163	-2.17632	-2.17632	-0.858535	-2.45154	FALSE	FALSE	TRUE	FALSE	FALSE	TRUE	FALSE	FALSE	FALSE	FALSE	FALSE	FALSE
A2423	uspA	B1XK46	1620000	14700000	0	19200000	6	9	1	2	31.635	4	6	1	2	universal stress protein UspA	Defense and invasion systems	General		14700000	0	19200000	0.0474158	0.284495	-1.9782	0.296811	-1.64732	-0.918107	TRUE	TRUE	TRUE	FALSE	TRUE	TRUE	TRUE	FALSE	TRUE	FALSE	FALSE	FALSE
A2404	pheA	B1XK27	2070000	16100000	17700000	0	5	3	2	1	31.699	3	3	2	1	prephenate dehydratase PheA2	Amino acid metabolism	Phenylalanine_ tyrosine and tryptophan biosynthesis	FP	16100000	17700000	0	0.0473201	0.0946402	0.105449	-2.07724	0.530793	-0.214216	TRUE	TRUE	TRUE	TRUE	FALSE	TRUE	TRUE	FALSE	TRUE	FALSE	FALSE	FALSE
A2144		B1XIM3	270000				3				31.699	1				SWIM zinc finger domain-containing protein	Unknown function	General		0	0	0	0	0	0	0	1.01615	1.00825	FALSE	FALSE	FALSE	FALSE	FALSE	FALSE	FALSE	FALSE	FALSE	FALSE	FALSE	FALSE
A1123	hslO	B1XJZ5	778000	31700000	0	0	4	9	0	2	31.764	2	6	0	1	molecular chaperone Hsp33 HslO	Intracellular trafficking_ assembly_ and processing	Chaperone and folding catalysis		31700000	0	0	0.0314822	0.28334	-2.87578	-2.87578	-3.23242	-0.918107	TRUE	TRUE	TRUE	FALSE	FALSE	TRUE	TRUE	FALSE	FALSE	FALSE	TRUE	FALSE
A0792	trxB	B1XI45	2090000	14100000	0	0	9	1	0	0	31.793	4	1	0	0	NADPH thioredoxin reductase TrxB	Regulatory functions	General	FP	0	0	0	0	0.0314535	0	0	-0.568888	-0.576787	FALSE	TRUE	FALSE	FALSE	FALSE	TRUE	FALSE	FALSE	FALSE	FALSE	FALSE	FALSE
A1533		B1XN44	424000	11100000	0	0	3	3	1	1	31.836	1	3	1	1	alpha/beta hydrolase fold protein	Unknown function	Enzymes of unknown specificity		11100000	0	0	0.031411	0.0942329	-1.68706	-1.68706	-0.206316	-0.214216	FALSE	FALSE	TRUE	FALSE	FALSE	TRUE	FALSE	FALSE	FALSE	FALSE	FALSE	FALSE
A1791		B1XPR5		24700000	0	0		3	1	1	31.841		2	1	1	tocopherol O-methyltransferase Vte4	Prosthetic groups_ cofactors_ and carriers	Ubiquinone and other terpenoid-quinone biosynthesis		24700000	0	0	0.031406	0.0942181	-2.57046	-2.57046	-0.206316	-0.214216	FALSE	FALSE	TRUE	FALSE	FALSE	TRUE	FALSE	FALSE	FALSE	FALSE	FALSE	FALSE
A1001	mrr	B1XJE4	978000	12500000	0	0	4	3	0	0	31.875	1	3	0	0	type IV restriction endonuclease Mrr	Defense and invasion systems	Restriction-modification systems		12500000	0	0	0	0.0941176	-1.80735	-1.80735	-1.79142	-1.79932	FALSE	FALSE	TRUE	FALSE	FALSE	TRUE	FALSE	FALSE	FALSE	FALSE	FALSE	FALSE
A1274	dapA	B1XL16	3850000	76600000	0	0	7	11	0	0	31.927	5	9	0	0	4-hydroxy-tetrahydrodipicolinate synthase DapA	Amino acid metabolism	Lysine biosynthesis		76600000	0	0	0	0.344536	-4.02857	-4.02857	-3.5082	-3.5161	TRUE	TRUE	TRUE	FALSE	FALSE	TRUE	TRUE	FALSE	FALSE	FALSE	TRUE	FALSE
A2566	livH	B1XL56		0	0	4310000		1	1	1	31.933		1	1	1	ABC-type netural amino acid transport system permease protein NatD	Transport and binding proteins	Amino acids_ peptides and amines		0	0	0	0.0313156	0.0313156	0	0	1.01622	1.00832	FALSE	FALSE	FALSE	FALSE	FALSE	FALSE	FALSE	FALSE	FALSE	FALSE	FALSE	FALSE
A2159		B1XIN8		0	0	18100000		0	1	2	31.941		0	1	2	TPR domain-containing protein	Unknown function	General		0	0	18100000	0.0469616	0	0	2.20789	2.60125	3.33046	FALSE	FALSE	FALSE	FALSE	TRUE	TRUE	FALSE	FALSE	FALSE	FALSE	FALSE	FALSE
F0033		B1XR33		3100000	0	0		2	0	0	31.961		2	0	0	hypothetical protein	Unknown function	General		3100000	0	0	0	0.0625763	-0.695994	-0.695994	-1.30592	-1.31382	FALSE	FALSE	TRUE	FALSE	FALSE	TRUE	FALSE	FALSE	FALSE	FALSE	FALSE	FALSE
A1122		B1XJZ4	5150000	66600000	38500000	26000000	9	11	2	3	32.005	6	7	2	3	protein of unknown function DUF1092	Unknown function	General		66600000	38500000	26000000	0.0781128	0.343696	-0.718944	-1.20769	-1.18598	-0.708314	TRUE	TRUE	TRUE	TRUE	TRUE	TRUE	TRUE	TRUE	FALSE	FALSE	FALSE	TRUE
A1569		B1XNN5		0	0	4980000		0	1	1	32.042		0	1	1	M48 family peptidase	Intracellular trafficking_ assembly_ and processing	Peptidases		0	0	0	0.031209	0	0	0	2.60125	2.59335	FALSE	FALSE	FALSE	FALSE	FALSE	FALSE	FALSE	FALSE	FALSE	FALSE	FALSE	FALSE
A1934		B1XQM6	14400000	150000000	155000000	141000000	22	24	10	11	32.057	8	10	7	9	universal stress protein	Unknown function	General	FP	150000000	155000000	141000000	0.327542	0.748666	0.0458037	-0.0862998	-0.206516	-0.0830343	TRUE	TRUE	TRUE	TRUE	TRUE	TRUE	TRUE	TRUE	FALSE	FALSE	FALSE	TRUE
A1773		B1XPP8	0				1				32.12	1				DevR family CRISPR-associated autoregulator	Regulatory functions	DNA interactions		0	0	0	0	0	0	0	1.01615	1.00825	FALSE	FALSE	FALSE	FALSE	FALSE	FALSE	FALSE	FALSE	FALSE	FALSE	FALSE	FALSE
A0394		B1XNW1		18700000	19400000	0		4	2	1	32.175		4	2	1	TIGR00268 family adenine nucleotide alpha hydrolase	Unknown function	Enzymes of unknown specificity		18700000	19400000	0	0.04662	0.12432	0.0419941	-2.24489	0.168152	-0.576857	FALSE	FALSE	TRUE	TRUE	FALSE	TRUE	FALSE	FALSE	FALSE	FALSE	FALSE	FALSE
A2839		B1XN98	0	0	0	18000000	1	3	1	2	32.246	1	2	1	2	ABC-type transport system ATPase component	Transport and binding proteins	Unknown substrate		0	0	18000000	0.0465174	0.0930348	0	2.20163	-0.206316	0.522893	FALSE	FALSE	TRUE	FALSE	TRUE	TRUE	FALSE	FALSE	FALSE	FALSE	FALSE	FALSE
A1951		B1XQP3	6440000	117000000	273000000	313000000	12	15	12	13	32.264	6	9	6	7	hypothetical protein	Unknown function	General	FP	117000000	273000000	313000000	0.387429	0.464914	1.1882	1.38215	0.706466	0.809733	TRUE	TRUE	TRUE	TRUE	TRUE	TRUE	TRUE	TRUE	FALSE	FALSE	FALSE	TRUE
A2211	cpcC	Q05237	140000000	1330000000	2910000000	3540000000	27	76	72	83	32.273	13	17	18	18	phycocyanin-associated rod linker protein CpcC	Energy metabolism	Photosynthesis - antenna proteins		1330000000	2910000000	3540000000	2.40139	2.35491	1.12666	1.40895	0.943651	1.14108	TRUE	TRUE	TRUE	TRUE	TRUE	TRUE	TRUE	TRUE	FALSE	FALSE	FALSE	TRUE
A2676		B1XLX8	187000	16800000	0	0	2	1	0	0	32.273	1	2	0	1	two component signal transduction system response regulator	Signal transduction	Two-component systems		16800000	0	0	0	0.0309857	-2.12433	-2.12433	-0.568888	-0.576787	FALSE	FALSE	FALSE	FALSE	FALSE	FALSE	FALSE	FALSE	FALSE	FALSE	FALSE	FALSE
A0091	thrB	B1XLE7		0	15900000	14100000		1	2	3	32.297		1	2	3	homoserine kinase ThrB1	Amino acid metabolism	Glycine_ serine and threonine metabolism		0	15900000	14100000	0.0774066	0.0309626	2.0635	1.93357	1.75333	2.231	TRUE	FALSE	FALSE	TRUE	TRUE	TRUE	FALSE	TRUE	FALSE	TRUE	FALSE	FALSE
A1422	murQ	B1XMC7	2360000	63600000	21900000	0	5	12	2	1	32.38	3	6	2	1	N-acetylmuramic acid 6-phosphate etherase MurQ	Carbohydrate metabolism	Amino sugar and nucleotide sugar metabolism	FP	63600000	21900000	0	0.0463249	0.370599	-1.3506	-3.77821	-1.30635	-2.05136	TRUE	TRUE	TRUE	TRUE	FALSE	TRUE	TRUE	FALSE	TRUE	FALSE	FALSE	FALSE
A0886	fruK	B1XIU8	580000	12800000	0	0	3	4	2	1	32.399	1	3	2	1	fructokinase FruK	Carbohydrate metabolism	Fructose and mannose metabolism		12800000	0	0	0.0462977	0.123461	-1.83188	-1.83188	0.168152	-0.576857	FALSE	FALSE	TRUE	TRUE	FALSE	TRUE	FALSE	FALSE	FALSE	FALSE	FALSE	FALSE
A0224		B1XMP9	0	0	0	4970000	1	1	1	1	32.401	1	1	1	1	Zn-dependent protease with chaperone function	Intracellular trafficking_ assembly_ and processing	Peptidases		0	0	0	0.0308632	0.0308632	0	0	1.01622	1.00832	FALSE	FALSE	FALSE	FALSE	FALSE	FALSE	FALSE	FALSE	FALSE	FALSE	FALSE	FALSE
A2026	rfrF	B1XHU4	0	26000000	38200000	36000000	1	6	3	2	32.406	1	4	3	2	pentapeptide repeat-containing protein RfrF	Unknown function	General		26000000	38200000	36000000	0.0771462	0.185151	0.478763	0.403356	0.123066	-0.370405	TRUE	FALSE	TRUE	TRUE	TRUE	TRUE	FALSE	TRUE	TRUE	FALSE	FALSE	FALSE
A0388		B1XNV5	5260000	21300000	0	0	9	2	1	0	32.427	4	2	1	0	fructosamine kinase family protein	Unknown function	Enzymes of unknown specificity		21300000	0	0	0.0154192	0.061677	-2.39506	-2.39506	0.279182	-1.31382	TRUE	TRUE	TRUE	FALSE	FALSE	TRUE	TRUE	FALSE	FALSE	FALSE	TRUE	FALSE
A1085	crtE	B1XJV9	1050000	31500000	0	0	2	6	0	0	32.477	1	5	0	0	geranylgeranyl diphosphate synthase type II CrtE	Terpenoids and polyketides metabolism	Terpenoid backbone biosynthesis		31500000	0	0	0	0.184746	-2.8679	-2.8679	-2.68472	-2.69262	FALSE	FALSE	TRUE	FALSE	FALSE	TRUE	FALSE	FALSE	FALSE	FALSE	FALSE	FALSE
		REV__B1XJV9		0	0	1574200		0	0	1	32.477		0	0	1								0.0153955	0	0	0	1.01615	2.59335	FALSE	FALSE	FALSE	FALSE	FALSE	FALSE	FALSE	FALSE	FALSE	FALSE	FALSE	FALSE
A1599	hemK	B1XNR4		1610000	0	0		1	0	0	32.508		1	0	0	release factor glutamine methyltransferase HemK	Translation	Translation factors		0	0	0	0	0.0307617	0	0	-0.568888	-0.576787	FALSE	FALSE	FALSE	FALSE	FALSE	FALSE	FALSE	FALSE	FALSE	FALSE	FALSE	FALSE
A0835	hdrB	B1XIG8	1660000	23100000	0	0	3	1	0	0	32.519	1	1	0	0	succinate dehydrogenase cytochrome b556 subunit SdhC	Energy metabolism	Oxidative phosphorylation	FP	0	0	0	0	0.0307513	0	0	-0.568888	-0.576787	FALSE	FALSE	FALSE	FALSE	FALSE	FALSE	FALSE	FALSE	FALSE	FALSE	FALSE	FALSE
A0420		B1XNY7	310000	27600000	0	0	2	4	0	0	32.534	1	3	0	0	protein of unknown function DUF2887	Mobile and extrachromosomal element functions	Selfish genetic elements		27600000	0	0	0	0.122948	-2.70487	-2.70487	-2.15406	-2.16196	FALSE	FALSE	TRUE	FALSE	FALSE	TRUE	FALSE	FALSE	FALSE	FALSE	FALSE	FALSE
A2516	argB	B1XKL9	26600000	368000000	213000000	227000000	26	27	11	8	32.572	10	10	7	7	acetylglutamate kinase ArgB	Amino acid metabolism	Arginine and proline metabolism	FP	368000000	213000000	227000000	0.291662	0.828933	-0.774847	-0.685051	-0.241991	-0.686427	TRUE	TRUE	TRUE	TRUE	TRUE	TRUE	TRUE	TRUE	FALSE	FALSE	FALSE	TRUE
A1348	trpC	B1XLQ1	477000	9570000	12000000	9280000	1	4	2	2	32.592	1	4	2	2	indole-3-glycerol phosphate synthase TrpC	Amino acid metabolism	Phenylalanine_ tyrosine and tryptophan biosynthesis	FP	9570000	12000000	9280000	0.0613648	0.12273	0.222534	-0.0290049	0.168152	0.160252	TRUE	FALSE	TRUE	TRUE	TRUE	TRUE	FALSE	TRUE	TRUE	FALSE	FALSE	FALSE
A1594	menH	B1XNR0	370000				3				32.599	1				2-succinyl-6-hydroxy-2_4-cyclohexadiene-1-carboxylate synthase MenH	Prosthetic groups_ cofactors_ and carriers	Ubiquinone and other terpenoid-quinone biosynthesis		0	0	0	0	0	0	0	1.01615	1.00825	FALSE	FALSE	FALSE	FALSE	FALSE	FALSE	FALSE	FALSE	FALSE	FALSE	FALSE	FALSE
A1644		B1XP41		0	0	10100000		0	2	2	32.637		0	2	2	metalloendoprotease M23 family	Intracellular trafficking_ assembly_ and processing	Peptidases		0	0	10100000	0.0612801	0	0	1.59455	3.33836	3.33046	TRUE	FALSE	FALSE	TRUE	TRUE	TRUE	FALSE	TRUE	FALSE	TRUE	FALSE	FALSE
A1423		B1XMC8	537000	0	0	8010000	1	2	1	1	32.688	1	1	1	1	family 2 glycosyl transferase	Unknown function	Enzymes of unknown specificity		0	0	0	0.0305923	0.0611845	0	0	0.279182	0.271282	FALSE	FALSE	FALSE	FALSE	FALSE	FALSE	FALSE	FALSE	FALSE	FALSE	FALSE	FALSE
A0684	rimK	B1XQE7	14800000	156000000	0	0	16	23	0	0	32.769	9	10	0	0	ribosomal protein S6 glutaminyl transferase RimK	Translation	Ribosomal proteins: synthesis and modification		156000000	0	0	0	0.701883	-5.00899	-5.00899	-4.54008	-4.54798	TRUE	TRUE	TRUE	FALSE	FALSE	TRUE	TRUE	FALSE	FALSE	FALSE	TRUE	FALSE
A0706		B1XQG9	3220000	3280000	0	0	8	1	0	0	32.804	3	1	0	0	inositol monophosphatase family protein	Carbohydrate metabolism	Inositol phosphate metabolism	FP	0	0	0	0	0.0304841	0	0	-0.568888	-0.576787	FALSE	TRUE	FALSE	FALSE	FALSE	TRUE	FALSE	FALSE	FALSE	FALSE	FALSE	FALSE
A0098		B1XLF4		6880000	0	0		2	0	0	32.811		2	0	0	protein with nucleotide-binding domain of DisA bacterial checkpoint controller	Unknown function	General		6880000	0	0	0	0.0609552	-1.24853	-1.24853	-1.30592	-1.31382	FALSE	FALSE	TRUE	FALSE	FALSE	TRUE	FALSE	FALSE	FALSE	FALSE	FALSE	FALSE
A0466		B1XPB7		41400000	0	0		5	0	0	32.812		4	0	0	small-conductance mechanosensitive ion channel	Transport and binding proteins	Unknown substrate		41400000	0	0	0	0.152383	-3.21412	-3.21412	-2.44364	-2.45154	FALSE	FALSE	TRUE	FALSE	FALSE	TRUE	FALSE	FALSE	FALSE	FALSE	FALSE	FALSE
A1706	rnhA	B1XPA2	5880000	39700000	0	0	8	8	0	0	32.822	5	6	0	0	ribonuclease HI RnhA	Nucleic acid metabolism	DNA replication_ recombination_ and repair		39700000	0	0	0	0.243739	-3.16027	-3.16027	-3.07189	-3.07979	TRUE	TRUE	TRUE	FALSE	FALSE	TRUE	TRUE	FALSE	FALSE	FALSE	TRUE	FALSE
A2073		B1XI75	672000	5500000	0	0	1	2	0	0	32.824	1	1	0	0	YegS/Rv2252/BmrU family lipid kinase	Fatty acid and lipid metabolism	Biosynthesis	FP	0	0	0	0	0.060931	0	0	-1.30592	-1.31382	FALSE	FALSE	FALSE	FALSE	FALSE	FALSE	FALSE	FALSE	FALSE	FALSE	FALSE	FALSE
		REV__CON__Q3SX28	453550				1				33.012	1											0	0	0	0	1.01615	1.00825	FALSE	FALSE	FALSE	FALSE	FALSE	FALSE	FALSE	FALSE	FALSE	FALSE	FALSE	FALSE
A0509		B1XPF9	879000	9180000	0	0	2	2	0	0	33.04	2	3	0	0	metallo-beta-lactamase domain protein	Unknown function	Enzymes of unknown specificity		9180000	0	0	0	0.0605327	-1.50386	-1.50386	-1.30592	-1.31382	TRUE	TRUE	TRUE	FALSE	FALSE	TRUE	TRUE	FALSE	FALSE	FALSE	TRUE	FALSE
A1247	prmA	B1XKZ0		3150000	0	0		1	0	0	33.086		1	0	0	50S ribosomal protein L11 methyltransferase PrmA	Translation	Ribosomal proteins: synthesis and modification		0	0	0	0	0.0302243	0	0	-0.568888	-0.576787	FALSE	FALSE	FALSE	FALSE	FALSE	FALSE	FALSE	FALSE	FALSE	FALSE	FALSE	FALSE
A1572	sulA	B1XNN8	897000	20400000	0	0	2	6	1	1	33.113	1	3	1	1	cell division inhibitor SulA	Cell structure_ growth_ and death	Cell division	FP	20400000	0	0	0.0301996	0.181198	-2.34483	-2.34483	-1.09961	-1.10751	FALSE	FALSE	TRUE	FALSE	FALSE	TRUE	FALSE	FALSE	FALSE	FALSE	FALSE	FALSE
A1330		B1XLN4	16400000	206000000	7790000000	7220000000	13	15	147	140	33.116	8	9	18	18	membrane protein of unknown function DUF1517	Unknown function	General		206000000	7790000000	7220000000	4.33325	0.452953	5.20723	5.09768	4.28678	4.2076	TRUE	TRUE	TRUE	TRUE	TRUE	TRUE	TRUE	TRUE	FALSE	FALSE	FALSE	TRUE
A0038	metF	B1XKT6		5500000	0	0		1	0	0	33.176		1	0	0	5_ 10-methylenetetrahydrofolate reductase MetF	Prosthetic groups_ cofactors_ and carriers	One carbon pool by folate		0	0	0	0	0.0301423	0	0	-0.568888	-0.576787	FALSE	FALSE	FALSE	FALSE	FALSE	FALSE	FALSE	FALSE	FALSE	FALSE	FALSE	FALSE
A0862	cynD	B1XIJ5		1730000	0	0		1	0	0	33.177		1	0	0	ABC-type bispecific high affinity cyanate/nitrite uptake system ATPase component CynD	Transport and binding proteins	Anions		0	0	0	0	0.0301414	0	0	-0.568888	-0.576787	FALSE	FALSE	FALSE	FALSE	FALSE	FALSE	FALSE	FALSE	FALSE	FALSE	FALSE	FALSE
A0039		B1XKT7	2310000	8110000	0	0	8	1	0	0	33.182	3	1	0	0	phenazine biosynthetic protein PhzF homolog	Cell structure_ growth_ and death	Toxin-antitoxin systems		0	0	0	0	0.0301368	0	0	-0.568888	-0.576787	FALSE	TRUE	FALSE	FALSE	FALSE	TRUE	FALSE	FALSE	FALSE	FALSE	FALSE	FALSE
G0157		B1XRL2		0	36600000	46700000		0	3	3	33.252		0	3	3	hypothetical lipoprotein	Unknown function	General		0	36600000	46700000	0.0902201	0	3.05658	3.37016	3.82393	3.81603	TRUE	FALSE	FALSE	TRUE	TRUE	TRUE	FALSE	TRUE	FALSE	TRUE	FALSE	FALSE
A1944		B1XQN6		0	55000000	0		0	2	1	33.26		0	2	1	protein of unknown function DUF399	Unknown function	General		0	55000000	0	0.0450992	0	3.58496	0	3.33836	2.59335	FALSE	FALSE	FALSE	TRUE	FALSE	TRUE	FALSE	FALSE	FALSE	FALSE	FALSE	FALSE
A0452	galM	B1XP17	1380000	13300000	0	0	5	5	0	0	33.26	4	3	0	0	aldose 1-epimerase GalM	Carbohydrate metabolism	Glycolysis / Gluconeogenesis		13300000	0	0	0	0.150331	-1.87184	-1.87184	-2.44364	-2.45154	TRUE	TRUE	TRUE	FALSE	FALSE	TRUE	TRUE	FALSE	FALSE	FALSE	TRUE	FALSE
A1109	speB	B1XJY1	4640000	6390000	0	0	2	1	0	0	33.393	1	1	0	0	agmatinase SpeB	Amino acid metabolism	Arginine and proline metabolism		0	0	0	0	0.0299464	0	0	-0.568888	-0.576787	FALSE	FALSE	FALSE	FALSE	FALSE	FALSE	FALSE	FALSE	FALSE	FALSE	FALSE	FALSE
A0674	argF	B1XQD7	5930000	58900000	0	0	5	12	0	0	33.462	4	4	0	0	ornithine carbamoyltransferase ArgF	Amino acid metabolism	Arginine and proline metabolism	FP	58900000	0	0	0	0.358616	-3.67582	-3.67582	-3.62857	-3.63646	TRUE	TRUE	TRUE	FALSE	FALSE	TRUE	TRUE	FALSE	FALSE	FALSE	TRUE	FALSE
A0247	cysK	B1XMS1	2840000	95400000	0	0	2	16	0	0	33.657	2	8	0	0	pyridoxyal phosphate-dependent cysteine synthase CysK	Amino acid metabolism	Cysteine and methionine metabolism	FP	95400000	0	0	0	0.475384	-4.32769	-4.32769	-4.02939	-4.03729	TRUE	TRUE	TRUE	FALSE	FALSE	TRUE	TRUE	FALSE	FALSE	FALSE	TRUE	FALSE
A0683		B1XQE6	813000	23600000	0	0	1	3	1	1	33.694	1	3	1	1	family 1 carbohydrate esterase	Unknown function	Enzymes of unknown specificity		23600000	0	0	0.0296789	0.0890366	-2.51602	-2.51602	-0.206316	-0.214216	FALSE	FALSE	TRUE	FALSE	FALSE	TRUE	FALSE	FALSE	FALSE	FALSE	FALSE	FALSE
A0240		B1XMR5		14400000	0	0		2	0	1	33.732		2	0	1	ABC transport system ATPase component	Transport and binding proteins	Unknown substrate		14400000	0	0	0.0148227	0.0592909	-1.95606	-1.95606	-1.30592	0.271282	FALSE	FALSE	TRUE	FALSE	FALSE	TRUE	FALSE	FALSE	FALSE	FALSE	FALSE	FALSE
A1632	ntcB	O68968	5480000	0	19200000	20800000	5	6	4	2	33.735	3	4	4	2	nitrite-responsive transcriptional regulator of nitrogen assimilation NtcB	Regulatory functions	DNA interactions		0	19200000	20800000	0.0889284	0.177857	2.27501	2.36737	0.48578	-0.370405	TRUE	TRUE	TRUE	TRUE	TRUE	TRUE	TRUE	TRUE	FALSE	FALSE	FALSE	TRUE
A0622		B1XQ00	2050000	46400000	35100000	36200000	4	10	3	4	33.739	3	7	4	4	TPR repeat domain protein with DnaJ domain	Intracellular trafficking_ assembly_ and processing	Chaperone and folding catalysis		46400000	35100000	36200000	0.103738	0.296393	-0.358166	-0.319124	-0.569097	-0.214284	TRUE	TRUE	TRUE	TRUE	TRUE	TRUE	TRUE	TRUE	FALSE	FALSE	FALSE	TRUE
A0727	ctaCII	Q8KX03	635000	24500000	769000000	808000000	3	3	16	13	33.753	1	3	8	7	heme-copper quinol oxidase subunit II CtaCII	Energy metabolism	Electron transport		24500000	769000000	808000000	0.429591	0.088881	4.71355	4.78447	3.25528	2.95743	TRUE	FALSE	TRUE	TRUE	TRUE	TRUE	FALSE	TRUE	TRUE	FALSE	FALSE	FALSE
A0890	sucD	B1XIV2		0	4890000	0		1	1	0	33.767		1	1	0	succinyl-CoA ligase alpha subunit SucD	Carbohydrate metabolism	Citrate cycle (TCA cycle)		0	0	0	0.0148074	0.0296147	0	0	1.01622	-0.576787	FALSE	FALSE	FALSE	FALSE	FALSE	FALSE	FALSE	FALSE	FALSE	FALSE	FALSE	FALSE
		REV__B1XN97	4364600				2				33.798	1											0	0	0	0	1.01615	1.00825	FALSE	FALSE	FALSE	FALSE	FALSE	FALSE	FALSE	FALSE	FALSE	FALSE	FALSE	FALSE
A0387	glyQ	B1XNV4	1440000	149000000	0	0	5	10	1	1	33.92	3	6	1	1	glycyl-tRNA synthetase alpha subunit GlyQ	Translation	Transfer RNA biogenesis	FP	149000000	0	0	0.0294811	0.294811	-4.94486	-4.94486	-1.79178	-1.79968	TRUE	TRUE	TRUE	FALSE	FALSE	TRUE	TRUE	FALSE	FALSE	FALSE	TRUE	FALSE
A2857	prk	B1XNB5	85400000	1760000000	135000000	158000000	58	61	5	5	33.925	15	16	4	5	phosphoribulokinase Prk	Energy metabolism	Carbon fixation in prokaryotes		1760000000	135000000	158000000	0.147384	1.79808	-3.65617	-3.43672	-2.47057	-2.47847	TRUE	TRUE	TRUE	TRUE	TRUE	TRUE	TRUE	TRUE	FALSE	FALSE	FALSE	TRUE
A0785	lipA	B1XI38	6190000	35600000	0	0	6	5	2	1	33.972	3	4	2	1	lipoyl synthase LipA1	Prosthetic groups_ cofactors_ and carriers	Biotin and lipoate metabolism		35600000	0	0	0.044154	0.14718	-3.02148	-3.02148	-0.121426	-0.866435	TRUE	TRUE	TRUE	TRUE	FALSE	TRUE	TRUE	FALSE	TRUE	FALSE	FALSE	FALSE
A1863	ilvE	B1XQ69	3650000	57500000	0	0	10	9	0	0	34.016	4	6	0	0	branched-chain amino acid aminotransferase IlvE	Amino acid metabolism	Valine_ leucine and isoleucine metabolism	FP	57500000	0	0	0	0.264581	-3.64386	-3.64386	-3.23242	-3.24032	TRUE	TRUE	TRUE	FALSE	FALSE	TRUE	TRUE	FALSE	FALSE	FALSE	TRUE	FALSE
A0866	todF	B1XIJ9	785000				1				34.047	1				alpha/beta hydrolase fold protein	Unknown function	Enzymes of unknown specificity		0	0	0	0	0	0	0	1.01615	1.00825	FALSE	FALSE	FALSE	FALSE	FALSE	FALSE	FALSE	FALSE	FALSE	FALSE	FALSE	FALSE
A2625	ppnK	B1XLB5		6670000	0	0		2	0	0	34.048		2	0	0	NAD+ kinase NadK	Prosthetic groups_ cofactors_ and carriers	Nicotinate and nicotinamide metabolism		6670000	0	0	0	0.0587406	-1.2228	-1.2228	-1.30592	-1.31382	FALSE	FALSE	TRUE	FALSE	FALSE	TRUE	FALSE	FALSE	FALSE	FALSE	FALSE	FALSE
A0057		B1XKV5	3780000	66500000	0	0	7	13	1	1	34.068	5	8	1	1	dioxygenase	Unknown function	Enzymes of unknown specificity		66500000	0	0	0.0293531	0.38159	-3.83794	-3.83794	-2.15456	-2.16246	TRUE	TRUE	TRUE	FALSE	FALSE	TRUE	TRUE	FALSE	FALSE	FALSE	TRUE	FALSE
A0104	murB	B1XLF9	1040000	29700000	0	0	2	4	1	2	34.09	1	5	1	2	UDP-N-acetylenolpyruvoylglucosamine reductase MurB	Glycan biosynthesis and metabolism	Peptidoglycan metabolism	FP	29700000	0	0	0.0440012	0.117336	-2.79494	-2.79494	-0.568958	0.160252	FALSE	FALSE	TRUE	FALSE	TRUE	TRUE	FALSE	FALSE	FALSE	FALSE	FALSE	FALSE
A0485	truB	B1XPD5		12900000	0	0		3	0	0	34.107		4	0	0	tRNA pseudouridine55 synthase TruB	Translation	tRNA and rRNA base modification		12900000	0	0	0	0.0879585	-1.83996	-1.83996	-1.79142	-1.79932	FALSE	FALSE	TRUE	FALSE	FALSE	TRUE	FALSE	FALSE	FALSE	FALSE	FALSE	FALSE
A0958	rluA	B1XJ19		0	0	5680000		1	1	1	34.167		1	1	1	23S rRNA pseudouridine1911/1915/1917 synthase RluD	Translation	tRNA and rRNA base modification		0	0	0	0.029268	0.029268	0	0	1.01622	1.00832	FALSE	FALSE	FALSE	FALSE	FALSE	FALSE	FALSE	FALSE	FALSE	FALSE	FALSE	FALSE
A2416	ispE	B1XK39	3420000	43100000	0	0	6	6	0	0	34.245	3	5	0	0	4-diphosphocytidyl-2-C-methyl-D-erythritol kinase IspE	Terpenoids and polyketides metabolism	Terpenoid backbone biosynthesis	FP	43100000	0	0	0	0.175208	-3.26604	-3.26604	-2.68472	-2.69262	TRUE	TRUE	TRUE	FALSE	FALSE	TRUE	TRUE	FALSE	FALSE	FALSE	TRUE	FALSE
A0217	ppnK	B1XM83	0	22600000	0	0	1	4	1	0	34.286	1	2	1	0	NAD kinase (phosphorylating) PpnK	Prosthetic groups_ cofactors_ and carriers	Nicotinate and nicotinamide metabolism		22600000	0	0	0.0145832	0.116666	-2.46467	-2.46467	-0.568958	-2.16196	FALSE	FALSE	TRUE	FALSE	FALSE	TRUE	FALSE	FALSE	FALSE	FALSE	FALSE	FALSE
A2093	mdh	B0FYI3		27300000	0	0		2	1	1	34.305		3	1	1	NAD-dependent malate dehydrogenase Mdh	Carbohydrate metabolism	Citrate cycle (TCA cycle)	FP	27300000	0	0	0.0291503	0.0583005	-2.69153	-2.69153	0.279182	0.271282	FALSE	FALSE	TRUE	FALSE	FALSE	TRUE	FALSE	FALSE	FALSE	FALSE	FALSE	FALSE
A0423	hetR	B1XNZ0		2360000	0	0		1	0	0	34.311		1	0	0	heterocyst differentiation control protein HetR	Intracellular trafficking_ assembly_ and processing	Peptidases		0	0	0	0	0.0291452	0	0	-0.568888	-0.576787	FALSE	FALSE	FALSE	FALSE	FALSE	FALSE	FALSE	FALSE	FALSE	FALSE	FALSE	FALSE
A1508		B1XN19	997000	8510000	0	0	1	2	0	0	34.346	1	2	0	0	polysaccharide biosynthesis locus sulfotransferase	Glycan biosynthesis and metabolism	Polysacharide and lipopolysaccharide metabolism		8510000	0	0	0	0.0582309	-1.43403	-1.43403	-1.30592	-1.31382	FALSE	FALSE	TRUE	FALSE	FALSE	TRUE	FALSE	FALSE	FALSE	FALSE	FALSE	FALSE
A2635	grpE	B1XLT8	7510000	158000000	0	0	9	13	0	0	34.388	3	7	0	0	co-chaperone GrpE	Intracellular trafficking_ assembly_ and processing	Chaperone and folding catalysis		158000000	0	0	0	0.378039	-5.0268	-5.0268	-3.73967	-3.74757	TRUE	TRUE	TRUE	FALSE	FALSE	TRUE	TRUE	FALSE	FALSE	FALSE	TRUE	FALSE
A2832	fcI	B1XN91	2930000	10900000	0	0	5	2	0	0	34.449	2	2	0	0	GDP-L-fucose synthase FcI	Carbohydrate metabolism	Amino sugar and nucleotide sugar metabolism	FP	10900000	0	0	0	0.0580568	-1.66903	-1.66903	-1.30592	-1.31382	TRUE	TRUE	TRUE	FALSE	FALSE	TRUE	TRUE	FALSE	FALSE	FALSE	TRUE	FALSE
A1090	ansA2	O68614	31400000	336000000	187000000	210000000	33	48	11	9	34.468	15	15	8	7	L-asparaginase II AnsA2	Amino acid metabolism	Alanine_ aspartate and glutamate metabolism		336000000	187000000	210000000	0.290124	1.3926	-0.828665	-0.665435	-1.06204	-1.34587	TRUE	TRUE	TRUE	TRUE	TRUE	TRUE	TRUE	TRUE	FALSE	FALSE	FALSE	TRUE
A0002		B1XKQ1	18300000	51000000	0	0	28	5	0	0	34.469	11	5	0	0	ABC-type metal transport system BtuF family substrate-binding component	Transport and binding proteins	Cations and iron carrying compounds		51000000	0	0	0	0.145058	-3.48543	-3.48543	-2.44364	-2.45154	TRUE	TRUE	TRUE	FALSE	FALSE	TRUE	TRUE	FALSE	FALSE	FALSE	TRUE	FALSE
A1104		B1XJX7	5090000	112000000	0	12500000	15	14	1	2	34.505	7	7	1	2	chemotaxis signal transduction system phosphotransferase PilLn	Signal transduction	Taxis		112000000	0	12500000	0.043472	0.405738	-4.54844	-2.74108	-2.25773	-1.52852	TRUE	TRUE	TRUE	FALSE	TRUE	TRUE	TRUE	FALSE	TRUE	FALSE	FALSE	FALSE
A1766		B1XPP1		0	0	2320000		1	0	1	34.515		1	0	1	NAD dependent epimerase/dehydratase family protein	Unknown function	Enzymes of unknown specificity	FP	0	0	0	0.0144865	0.0289729	0	0	-0.568888	1.00832	FALSE	FALSE	FALSE	FALSE	FALSE	FALSE	FALSE	FALSE	FALSE	FALSE	FALSE	FALSE
A2324	bvdR	B1XJL6	906000	0	19300000	24900000	3	1	2	2	34.542	1	1	2	2	biliverdin reductase BvdR	Energy metabolism	Photosynthesis - antenna proteins		0	19300000	24900000	0.0579005	0.0289503	2.28096	2.58015	1.75333	1.74543	TRUE	FALSE	FALSE	TRUE	TRUE	TRUE	FALSE	TRUE	FALSE	TRUE	FALSE	FALSE
A0976	cysM	B1XJB9	7500000	38500000	0	0	9	8	0	0	34.576	6	8	0	0	pyridoxyal phosphate-dependent cysteine synthase CysK	Amino acid metabolism	Cysteine and methionine metabolism	FP	38500000	0	0	0	0.231374	-3.12102	-3.12102	-3.07189	-3.07979	TRUE	TRUE	TRUE	FALSE	FALSE	TRUE	TRUE	FALSE	FALSE	FALSE	TRUE	FALSE
A0171	rbcR	O33748	49900000	836000000	694000000	666000000	29	58	22	20	34.612	12	16	9	9	transcriptional regulator of carbon dixoide fixation CcmR	Regulatory functions	DNA interactions		836000000	694000000	666000000	0.606726	1.67572	-0.266813	-0.325793	-0.36333	-0.505834	TRUE	TRUE	TRUE	TRUE	TRUE	TRUE	TRUE	TRUE	FALSE	FALSE	FALSE	TRUE
A0760	ycf66	B1XI14	252000	2040000	0	0	1	1	0	0	34.615	1	1	0	0	uncharacterized protein YCF66	Unknown function	General		0	0	0	0	0.0288892	0	0	-0.568888	-0.576787	FALSE	FALSE	FALSE	FALSE	FALSE	FALSE	FALSE	FALSE	FALSE	FALSE	FALSE	FALSE
A0733	atpG	B1XHY7	16200000	118000000	21500000	0	17	20	2	1	34.672	9	9	2	1	F-type H+-transporting ATPase gamma subunit AtpG	Energy metabolism	Oxidative phosphorylation		118000000	21500000	0	0.0432626	0.576834	-2.21459	-4.62059	-2.02061	-2.76562	TRUE	TRUE	TRUE	TRUE	FALSE	TRUE	TRUE	FALSE	TRUE	FALSE	FALSE	FALSE
A2555	apa2	B1XL45		3570000	0	0		1	0	1	34.697		1	0	1	ATP adenylyltransferase Apa2	Nucleic acid metabolism	Purine metabolism		0	0	0	0.0144105	0.0288209	0	0	-0.568888	1.00832	FALSE	FALSE	FALSE	FALSE	FALSE	FALSE	FALSE	FALSE	FALSE	FALSE	FALSE	FALSE
A0289	kaiA	Q6L8L7	409000	10800000	0	0	2	2	1	0	34.716	1	2	1	0	circadian clock protein KaiA	Signal transduction	General	FP	10800000	0	0	0.0144026	0.0576103	-1.65992	-1.65992	0.279182	-1.31382	FALSE	FALSE	TRUE	FALSE	FALSE	TRUE	FALSE	FALSE	FALSE	FALSE	FALSE	FALSE
A1346		B1XLP9		0	7780000	0		0	1	1	34.721		0	1	1	DUF318 family permease	Transport and binding proteins	Unknown substrate		0	0	0	0.028801	0	0	0	2.60125	2.59335	FALSE	FALSE	FALSE	FALSE	FALSE	FALSE	FALSE	FALSE	FALSE	FALSE	FALSE	FALSE
A2283	speE	B1XJ96	2990000	1260000	0	0	7	1	1	0	34.744	2	1	1	0	spermidine synthase SpeE	polyamine biosynthesis	Amino acid metabolism		0	0	0	0.014391	0.0287819	0	0	1.01622	-0.576787	FALSE	TRUE	FALSE	FALSE	FALSE	TRUE	FALSE	FALSE	FALSE	FALSE	FALSE	FALSE
A2399	moxR	B1XK22	16900000	186000000	48500000	50000000	17	30	5	4	34.806	8	10	4	4	MoxR-like ATPase	Unknown function	Enzymes of unknown specificity		186000000	48500000	50000000	0.129288	0.86192	-1.83596	-1.79607	-1.45658	-1.75413	TRUE	TRUE	TRUE	TRUE	TRUE	TRUE	TRUE	TRUE	FALSE	FALSE	FALSE	TRUE
A0520	era	B1XPH0	0	21100000	31100000	0	1	4	4	1	34.812	1	4	4	1	GTP-binding protein Era	Translation	Ribosomal proteins: synthesis and modification		21100000	31100000	0	0.0718143	0.114903	0.467949	-2.38405	1.01644	-0.576857	FALSE	FALSE	TRUE	TRUE	FALSE	TRUE	FALSE	FALSE	FALSE	FALSE	FALSE	FALSE
A0399	draG	B1XNW6	5950000	26700000	0	0	7	9	0	0	34.852	6	3	0	0	ADP-ribosylglycohydrolase DraG	Unknown function	Enzymes of unknown specificity		26700000	0	0	0	0.258235	-2.66448	-2.66448	-3.23242	-3.24032	TRUE	TRUE	TRUE	FALSE	FALSE	TRUE	TRUE	FALSE	FALSE	FALSE	TRUE	FALSE
A1904		B1XQJ6	38400000	288000000	89100000	106000000	31	22	5	6	34.858	14	12	4	5	ADP-heptose:LPS heptosyltransferase	Glycan biosynthesis and metabolism	Polysacharide and lipopolysaccharide metabolism		288000000	89100000	106000000	0.157783	0.631132	-1.63863	-1.40034	-1.01712	-0.783874	TRUE	TRUE	TRUE	TRUE	TRUE	TRUE	TRUE	TRUE	FALSE	FALSE	FALSE	TRUE
A0413		B1XNY0	544000				2				34.866	2				unclassified glycosyl transferase	Unknown function	Enzymes of unknown specificity		0	0	0	0	0	0	0	1.01615	1.00825	FALSE	TRUE	FALSE	FALSE	FALSE	TRUE	FALSE	FALSE	FALSE	FALSE	FALSE	FALSE
A1910	petA	P26293		0	48200000000	62100000000		0	120	127	34.874		0	15	16	plastoquinol—plastocyanin reductase cytochrome f subunit PetA	Energy metabolism	Photosynthesis	TP	0	48200000000	62100000000	3.54132	0	13.235	13.6005	8.94642	9.0209	TRUE	FALSE	FALSE	TRUE	TRUE	TRUE	FALSE	TRUE	FALSE	TRUE	FALSE	FALSE
A1042	rpoA	B1XJI4	60300000	902000000	222000000	220000000	35	53	15	16	34.877	13	16	8	10	DNA-directed RNA polymerase alpha subunit RpoA	Transcription	RNA polymerase	FP	902000000	222000000	220000000	0.444419	1.51963	-1.99841	-2.01118	-0.772742	-0.690311	TRUE	TRUE	TRUE	TRUE	TRUE	TRUE	TRUE	TRUE	FALSE	FALSE	FALSE	TRUE
A1968	nadA	B1XQR0	11400000	39500000	48100000	41200000	15	8	3	3	34.938	7	4	3	3	quinolinate synthase NadA	Prosthetic groups_ cofactors_ and carriers	Nicotinate and nicotinamide metabolism		39500000	48100000	41200000	0.0858664	0.228977	0.254907	0.0540875	-0.2641	-0.272001	TRUE	TRUE	TRUE	TRUE	TRUE	TRUE	TRUE	TRUE	FALSE	FALSE	FALSE	TRUE
A2217		B1XJ32	457000	5930000	0	0	2	3	0	0	34.939	1	3	0	0	glutamate/leucine dehydrogenase-like protein	Unknown function	Enzymes of unknown specificity		5930000	0	0	0	0.0858639	-1.12829	-1.12829	-1.79142	-1.79932	FALSE	FALSE	TRUE	FALSE	FALSE	TRUE	FALSE	FALSE	FALSE	FALSE	FALSE	FALSE
A1819		B1XQ25	3840000	97600000	0	0	10	12	2	0	34.956	6	7	1	0	NAD-dependent epimerase/dehydratase family protein	Carbohydrate metabolism	Amino sugar and nucleotide sugar metabolism		97600000	0	0	0.0286074	0.343289	-4.35896	-4.35896	-1.30635	-3.63646	TRUE	TRUE	TRUE	FALSE	FALSE	TRUE	TRUE	FALSE	FALSE	FALSE	TRUE	FALSE
A0812		B1XIE5	0	10900000	0	0	1	3	0	0	34.992	1	2	0	0	hypothetical protein	Unknown function	General		10900000	0	0	0	0.0857339	-1.66903	-1.66903	-1.79142	-1.79932	FALSE	FALSE	TRUE	FALSE	FALSE	TRUE	FALSE	FALSE	FALSE	FALSE	FALSE	FALSE
A1147	gshB	B1XKA1	2510000	7150000	0	0	6	3	0	0	35.017	3	2	0	0	glutathione synthase GshB	Metabolism of other amino acids and amines	Glutathione metabolism	FP	7150000	0	0	0	0.0856727	-1.28096	-1.28096	-1.79142	-1.79932	TRUE	TRUE	TRUE	FALSE	FALSE	TRUE	TRUE	FALSE	FALSE	FALSE	TRUE	FALSE
A0657	secF	B1XQC0		0	0	73300000		0	2	3	35.069		0	1	2	preprotein translocase subunit SecF	Intracellular trafficking_ assembly_ and processing	Protein export_ secretion_ and sorting		0	0	73300000	0.071288	0	0	3.96901	3.33836	3.81603	FALSE	FALSE	FALSE	FALSE	TRUE	TRUE	FALSE	FALSE	FALSE	FALSE	FALSE	FALSE
A1511		B1XN22		6300000	0	0		3	0	0	35.103		3	0	0	uncharacterized protein	Glycan biosynthesis and metabolism	Polysacharide and lipopolysaccharide metabolism		6300000	0	0	0	0.0854628	-1.17632	-1.17632	-1.79142	-1.79932	FALSE	FALSE	TRUE	FALSE	FALSE	TRUE	FALSE	FALSE	FALSE	FALSE	FALSE	FALSE
A0465		B1XPB6		0	66200000	92100000		0	4	3	35.142		0	4	2	bestrophin family anion channel-forming protein	Transport and binding proteins	Anions		0	66200000	92100000	0.0995959	0	3.83188	4.27947	4.18665	3.81603	TRUE	FALSE	FALSE	TRUE	TRUE	TRUE	FALSE	TRUE	FALSE	TRUE	FALSE	FALSE
A2807	rnz	B1XN66		3760000	0	0		3	0	0	35.225		3	0	0	ribonuclease Z RnZ	Nucleic acid metabolism	RNA degradation		3760000	0	0	0	0.0851668	-0.809003	-0.809003	-1.79142	-1.79932	FALSE	FALSE	TRUE	FALSE	FALSE	TRUE	FALSE	FALSE	FALSE	FALSE	FALSE	FALSE
A1610	hemC	B1XNS5	11600000	197000000	0	0	19	21	0	0	35.284	8	9	0	0	hydroxymethylbilane synthase HemC	Prosthetic groups_ cofactors_ and carriers	Porphyrin and chlorophyll metabolism	FP	197000000	0	0	0	0.595171	-5.33628	-5.33628	-4.41162	-4.41951	TRUE	TRUE	TRUE	FALSE	FALSE	TRUE	TRUE	FALSE	FALSE	FALSE	TRUE	FALSE
A0258		B1XMT1		2240000	0	0		1	0	0	35.313		1	0	0	pentapeptide repeat-containing protein	Unknown function	General		0	0	0	0	0.0283182	0	0	-0.568888	-0.576787	FALSE	FALSE	FALSE	FALSE	FALSE	FALSE	FALSE	FALSE	FALSE	FALSE	FALSE	FALSE
A0580	sdsA	B1XPV9	2220000	50500000	0	0	7	3	1	1	35.359	4	3	1	1	solanesyl diphosphate synthase SdsA	Terpenoids and polyketides metabolism	Terpenoid backbone biosynthesis	FP	50500000	0	0	0.0282813	0.084844	-3.47249	-3.47249	-0.206316	-0.214216	TRUE	TRUE	TRUE	FALSE	FALSE	TRUE	TRUE	FALSE	FALSE	FALSE	TRUE	FALSE
A0210	por	B1XM76	38500000	656000000	495000000	465000000	40	30	15	14	35.368	13	12	7	7	light-dependent protochlorophyllide oxidoreductase Por	Prosthetic groups_ cofactors_ and carriers	Porphyrin and chlorophyll metabolism		656000000	495000000	465000000	0.409975	0.848224	-0.402722	-0.49199	0.0396287	-0.0646403	TRUE	TRUE	TRUE	TRUE	TRUE	TRUE	TRUE	TRUE	FALSE	FALSE	FALSE	TRUE
A1220	rfrM	B1XKW3	391000	33500000	0	0	4	7	1	1	35.372	1	6	1	1	pentapeptide repeat protein RfrM	Unknown function	General		33500000	0	0	0.0282709	0.197897	-2.94486	-2.94486	-1.30614	-1.31404	FALSE	FALSE	TRUE	FALSE	FALSE	TRUE	FALSE	FALSE	FALSE	FALSE	FALSE	FALSE
A2056		B1XI58	2440000	0	46200000	32300000	9	1	3	2	35.386	6	1	2	2	hypothetical protein	Unknown function	General	FP	0	46200000	32300000	0.0706494	0.0282598	3.35614	2.89918	2.2389	1.74543	TRUE	TRUE	FALSE	TRUE	TRUE	TRUE	FALSE	TRUE	TRUE	FALSE	FALSE	FALSE
A2810	ocpA	B1XN69	15700000	252000000	57800000	58000000	16	22	2	3	35.388	11	11	3	3	orange carotenoid binding protein alpha subunit OcpA	Terpenoids and polyketides metabolism	Carotenoid metabolism		252000000	57800000	58000000	0.0706454	0.62168	-2.03293	-2.02834	-2.15506	-1.67739	TRUE	TRUE	TRUE	TRUE	TRUE	TRUE	TRUE	TRUE	FALSE	FALSE	FALSE	TRUE
A1925	cbpA	B1XQL7	2800000	12700000	0	0	5	3	0	0	35.42	4	3	0	0	DnaJ-class molecular chaperone CbpA	Intracellular trafficking_ assembly_ and processing	Chaperone and folding catalysis		12700000	0	0	0	0.0846979	-1.82375	-1.82375	-1.79142	-1.79932	TRUE	TRUE	TRUE	FALSE	FALSE	TRUE	TRUE	FALSE	FALSE	FALSE	TRUE	FALSE
A1474	sakR1	B1XMY5	2270000	50600000	0	0	9	5	0	0	35.425	5	5	0	0	methylglyoxal reductase SakR1	Defense and invasion systems	Detoxification and inactivation		50600000	0	0	0	0.141143	-3.47508	-3.47508	-2.44364	-2.45154	TRUE	TRUE	TRUE	FALSE	FALSE	TRUE	TRUE	FALSE	FALSE	FALSE	TRUE	FALSE
A0187		B1XM53	148000000	969000000	0	0	34	63	0	1	35.494	13	11	0	1	putative photosynthetic reaction center subunit with PRC barrel	Unknown function	General		969000000	0	0	0.0140869	1.77495	-7.60585	-7.60585	-5.97703	-4.39982	TRUE	TRUE	TRUE	FALSE	FALSE	TRUE	TRUE	FALSE	FALSE	FALSE	TRUE	FALSE
A0058	accD	B1XKV6	12500000	0	19700000	19400000	21	17	3	2	35.535	8	8	3	2	acetyl-CoA carboxylase complex carboxyl transferase beta subunit AccD	Fatty acid and lipid metabolism	Biosynthesis		0	19700000	19400000	0.0703532	0.478402	2.30451	2.28688	-1.30656	-1.80003	TRUE	TRUE	TRUE	TRUE	TRUE	TRUE	TRUE	TRUE	FALSE	FALSE	FALSE	TRUE
A1957	queG	B1XQP9	0	9890000	0	0	1	2	0	0	35.542	1	2	0	0	epoxyqueuosine (oQ) reductase QueG	Translation	tRNA and rRNA base modification		9890000	0	0	0	0.0562715	-1.57434	-1.57434	-1.30592	-1.31382	FALSE	FALSE	TRUE	FALSE	FALSE	TRUE	FALSE	FALSE	FALSE	FALSE	FALSE	FALSE
A0633		B1XQ96	848000				1				35.555	1				uncharacterized protein	Unknown function	General		0	0	0	0	0	0	0	1.01615	1.00825	FALSE	FALSE	FALSE	FALSE	FALSE	FALSE	FALSE	FALSE	FALSE	FALSE	FALSE	FALSE
A0941	lpxD	B1XJ03		2400000	0	0		1	0	0	35.568		1	0	0	UDP-3-O-[3-hydroxymyristoyl] glucosamine N-acyltransferase LpxD	Glycan biosynthesis and metabolism	Polysacharide and lipopolysaccharide metabolism	FP	0	0	0	0	0.0281152	0	0	-0.568888	-0.576787	FALSE	FALSE	FALSE	FALSE	FALSE	FALSE	FALSE	FALSE	FALSE	FALSE	FALSE	FALSE
A2240	soj	B1XJ53	15200000	203000000	200000000	192000000	15	15	6	5	35.616	7	7	5	3	chromsome partitioning ATPase Soj	Cell structure_ growth_ and death	Cell division		203000000	200000000	192000000	0.154425	0.421159	-0.0209596	-0.0783879	-0.237815	-0.48687	TRUE	TRUE	TRUE	TRUE	TRUE	TRUE	TRUE	TRUE	FALSE	FALSE	FALSE	TRUE
A2203	trpD	B1XIT2	325000	73100000	109000000	124000000	5	6	3	4	35.661	2	4	3	3	anthranilate phosphoribosyltransferase TrpD	Amino acid metabolism	Phenylalanine_ tyrosine and tryptophan biosynthesis		73100000	109000000	124000000	0.0981464	0.168251	0.545639	0.723977	0.123066	0.477878	TRUE	TRUE	TRUE	TRUE	TRUE	TRUE	TRUE	TRUE	FALSE	FALSE	FALSE	TRUE
A0036		B1XKT4		687000	0	0		1	0	0	35.671		1	0	0	hypothetical protein	Unknown function	General		0	0	0	0	0.028034	0	0	-0.568888	-0.576787	FALSE	FALSE	FALSE	FALSE	FALSE	FALSE	FALSE	FALSE	FALSE	FALSE	FALSE	FALSE
A0238		B1XMR3		0	313000000	464000000		0	10	17	35.705		0	7	7	uncharacterized protein	Unknown function	General		0	313000000	464000000	0.378098	0	5.99095	6.55152	5.4099	6.13997	TRUE	FALSE	FALSE	TRUE	TRUE	TRUE	FALSE	TRUE	FALSE	TRUE	FALSE	FALSE
A0766		B1XI20		9040000	0	0		3	1	0	35.705		3	1	0	family 2 glycosyl transferase	Unknown function	Enzymes of unknown specificity		9040000	0	0	0.0140036	0.0840218	-1.48954	-1.48954	-0.206316	-1.79932	FALSE	FALSE	TRUE	FALSE	FALSE	TRUE	FALSE	FALSE	FALSE	FALSE	FALSE	FALSE
A1278	ilvC	B1XL20	26000000	729000000	99900000	82100000	44	58	6	6	35.715	15	20	7	5	ketol-acid reductoisomerase IlvC	Amino acid metabolism	Valine_ leucine and isoleucine metabolism		729000000	99900000	82100000	0.167997	1.62397	-2.80677	-3.07504	-2.15705	-2.16495	TRUE	TRUE	TRUE	TRUE	TRUE	TRUE	TRUE	TRUE	FALSE	FALSE	FALSE	TRUE
A1653	fmt	B1XP50	972000				3				35.746	2				methionyl-tRNA formyltransferase Fmt	Translation	tRNA and rRNA base modification		0	0	0	0	0	0	0	1.01615	1.00825	FALSE	TRUE	FALSE	FALSE	FALSE	TRUE	FALSE	FALSE	FALSE	FALSE	FALSE	FALSE
A0525	fabH	B1XPH5	2080000	15700000	0	0	5	3	1	3	35.757	3	2	1	3	3-oxoacyl-[acyl-carrier-protein] synthase III FabH	Fatty acid and lipid metabolism	Biosynthesis	FP	15700000	0	0	0.0559331	0.0838997	-2.04963	-2.04963	-0.206316	1.00846	TRUE	TRUE	TRUE	FALSE	TRUE	TRUE	TRUE	FALSE	TRUE	FALSE	FALSE	FALSE
A1189		B1XKE2		13600000	0	0		6	0	0	35.769		5	1	0	type II CYCGRG restriction endonuclease AquI	Defense and invasion systems	Restriction-modification systems		13600000	0	0	0	0.167743	-1.8953	-1.8953	-2.68472	-2.69262	FALSE	FALSE	TRUE	FALSE	FALSE	TRUE	FALSE	FALSE	FALSE	FALSE	FALSE	FALSE
A2230		B1XJ44		0	9090000	0		1	1	0	35.78		1	1	0	ABC-type transport system for gliding motility ATPase component	Transport and binding proteins	Unknown substrate		0	0	0	0.0139743	0.0279486	0	0	1.01622	-0.576787	FALSE	FALSE	FALSE	FALSE	FALSE	FALSE	FALSE	FALSE	FALSE	FALSE	FALSE	FALSE
A2443	accA	B1XK66	1810000	0	22300000	13700000	7	7	2	1	35.844	2	5	2	2	acetyl-CoA carboxylase complex carboxyl transferase alpha subunit AccA	Fatty acid and lipid metabolism	Biosynthesis		0	22300000	13700000	0.041848	0.195291	2.4489	1.90304	-0.569027	-1.31404	TRUE	TRUE	TRUE	TRUE	FALSE	TRUE	TRUE	FALSE	TRUE	FALSE	FALSE	FALSE
A1331		B1XLN5	4780000	69600000	0	0	7	11	1	0	35.922	3	8	1	0	SAM-dependent O-methyltransferase	Unknown function	Enzymes of unknown specificity		69600000	0	0	0.013919	0.306219	-3.89918	-3.89918	-1.92309	-3.5161	TRUE	TRUE	TRUE	FALSE	FALSE	TRUE	TRUE	FALSE	FALSE	FALSE	TRUE	FALSE
D0010	yjiA	B1XQU1	325000	80800000	57800000	68600000	1	10	4	4	35.937	1	6	4	4	putative chaperone YjiA	Intracellular trafficking_ assembly_ and processing	Chaperone and folding catalysis		80800000	57800000	68600000	0.111306	0.278265	-0.450213	-0.221272	-0.206383	-0.214284	TRUE	FALSE	TRUE	TRUE	TRUE	TRUE	FALSE	TRUE	TRUE	FALSE	FALSE	FALSE
A0899	pip	B1XIW1	295000				5				36.007	2				prolyl aminopeptidase Pip	Intracellular trafficking_ assembly_ and processing	Peptidases		0	0	0	0	0	0	0	1.01615	1.00825	FALSE	TRUE	FALSE	FALSE	FALSE	TRUE	FALSE	FALSE	FALSE	FALSE	FALSE	FALSE
A1753;G0127	hemB;hemB-II	B1XPM8;B1XRI2	21800000	242000000	218000000	197000000	34	33	10	10	36.021	13	13	6	6	porphobilinogen synthase HemB	Prosthetic groups_ cofactors_ and carriers	Porphyrin and chlorophyll metabolism	FP	242000000	218000000	197000000	0.277616	0.916132	-0.147467	-0.290156	-0.658537	-0.666443	TRUE	TRUE	TRUE	TRUE	TRUE	TRUE	TRUE	TRUE	FALSE	FALSE	FALSE	TRUE
A0655	pdhB	B1XQB8	16000000	262000000	0	14300000	33	19	1	2	36.069	12	11	1	2	pyruvate dehydrogenase E1 component beta subunit PdhB	Carbohydrate metabolism	Pyruvate metabolism	FP	262000000	0	14300000	0.041587	0.526768	-5.73877	-3.79017	-2.6855	-1.95629	TRUE	TRUE	TRUE	FALSE	TRUE	TRUE	TRUE	FALSE	TRUE	FALSE	FALSE	FALSE
A0791		B1XI44		24000000	15100000	16100000		4	3	2	36.074		4	3	2	transcriptional regulator controlling phycobilisome degradation PlmA	Regulatory functions	DNA interactions	FP	24000000	15100000	16100000	0.069302	0.110883	-0.528857	-0.45881	0.653723	0.160252	TRUE	FALSE	TRUE	TRUE	TRUE	TRUE	FALSE	TRUE	TRUE	FALSE	FALSE	FALSE
A0551		B1XPT0		15900000	0	0		3	0	0	36.092		2	0	0	M48 family peptidase	Intracellular trafficking_ assembly_ and processing	Peptidases		15900000	0	0	0	0.0831209	-2.0635	-2.0635	-1.79142	-1.79932	FALSE	FALSE	TRUE	FALSE	FALSE	TRUE	FALSE	FALSE	FALSE	FALSE	FALSE	FALSE
A2726	prs	B1XMI2	5320000	32300000	40600000	34900000	10	17	5	7	36.098	7	10	5	6	ribose-phosphate pyrophosphokinase PrsA	Nucleic acid metabolism	Pyrimidine metabolism		32300000	40600000	34900000	0.166214	0.47094	0.289858	0.0972131	-0.654196	-0.214353	TRUE	TRUE	TRUE	TRUE	TRUE	TRUE	TRUE	TRUE	FALSE	FALSE	FALSE	TRUE
A0468		B1XPB9	438000	0	0	12000000	2	1	3	2	36.106	2	1	1	1	protein containing domains DUF403	Unknown function	General		0	0	0	0.0692406	0.0276962	0	0	2.2389	1.74543	FALSE	TRUE	FALSE	FALSE	FALSE	TRUE	FALSE	FALSE	FALSE	FALSE	FALSE	FALSE
A2198	desC	B1XIS7		0	0	2570000		3	0	1	36.117		1	0	1	delta-9 acyl-lipid desaturase DesC	Fatty acid and lipid metabolism	Biosynthesis of unsaturated fatty acids		0	0	0	0.0138439	0.0830634	0	0	-1.79142	-0.214216	FALSE	FALSE	FALSE	FALSE	FALSE	FALSE	FALSE	FALSE	FALSE	FALSE	FALSE	FALSE
A0564	dsbAB	B1XPU3		0	6380000	0		0	1	0	36.135		0	1	0	bifunctional protein disulfide isomerase / oxidoreductase DsbAB	Intracellular trafficking_ assembly_ and processing	Chaperone and folding catalysis		0	0	0	0.013837	0	0	0	2.60125	1.00825	FALSE	FALSE	FALSE	FALSE	FALSE	FALSE	FALSE	FALSE	FALSE	FALSE	FALSE	FALSE
A1162	ctaCI	B1XKB5		0	0	8780000		0	1	1	36.145		0	1	1	aa3-type cytochrome c oxidase subunit II CoxB	Energy metabolism	Oxidative phosphorylation		0	0	0	0.0276663	0	0	0	2.60125	2.59335	FALSE	FALSE	FALSE	FALSE	FALSE	FALSE	FALSE	FALSE	FALSE	FALSE	FALSE	FALSE
A0345	purM	B1XNH7	20700000	137000000	0	0	19	10	1	1	36.16	8	6	1	1	phosphoribosylformylglycinamidine cyclo-ligase PurM	Nucleic acid metabolism	Purine metabolism	FP	137000000	0	0	0.0276549	0.276549	-4.82782	-4.82782	-1.79178	-1.79968	TRUE	TRUE	TRUE	FALSE	FALSE	TRUE	TRUE	FALSE	FALSE	FALSE	TRUE	FALSE
A2853	gpsA	B1XNB1	11600000	109000000	88600000	92800000	11	17	6	5	36.169	6	7	5	5	glycerol-3-phosphate dehydrogenase (NAD(P)+) GpsA	Fatty acid and lipid metabolism	Glycerolipid and glycerophospholid metabolism		109000000	88600000	92800000	0.152064	0.470016	-0.284453	-0.221127	-0.413044	-0.662099	TRUE	TRUE	TRUE	TRUE	TRUE	TRUE	TRUE	TRUE	FALSE	FALSE	FALSE	TRUE
A2398	ribF	B1XK21	1020000	11600000	64500000	55400000	3	10	5	5	36.2	2	6	5	5	bifunctional riboflavin kinase / FMN adenylyltransferase RibF	Prosthetic groups_ cofactors_ and carriers	Riboflavin metabolism		11600000	64500000	55400000	0.138122	0.276243	2.06583	1.86337	0.0832679	0.0753654	TRUE	TRUE	TRUE	TRUE	TRUE	TRUE	TRUE	TRUE	FALSE	FALSE	FALSE	TRUE
A1512		B1XN23		4810000	0	0		2	0	0	36.206		1	0	1	family 2 glycosyl transferase	Glycan biosynthesis and metabolism	Polysacharide and lipopolysaccharide metabolism		0	0	0	0	0.0552395	0	0	-1.30592	-1.31382	FALSE	FALSE	FALSE	FALSE	FALSE	FALSE	FALSE	FALSE	FALSE	FALSE	FALSE	FALSE
A2632		B1XLT5		780000	0	0		1	0	0	36.214		1	0	0	protein of unknown function DUF3326	Unknown function	General		0	0	0	0	0.0276136	0	0	-0.568888	-0.576787	FALSE	FALSE	FALSE	FALSE	FALSE	FALSE	FALSE	FALSE	FALSE	FALSE	FALSE	FALSE
E0027		B1XQY8		1650000	0	0		2	0	0	36.263		2	0	0	hypothetical protein	Unknown function	General		1650000	0	0	0	0.0551526	-0.411426	-0.411426	-1.30592	-1.31382	FALSE	FALSE	TRUE	FALSE	FALSE	TRUE	FALSE	FALSE	FALSE	FALSE	FALSE	FALSE
A1936	crtB	B1XQM8	649000	1500000	0	0	6	1	0	0	36.277	3	1	0	0	phytoene synthase CrtB	Terpenoids and polyketides metabolism	Carotenoid metabolism		0	0	0	0	0.0275657	0	0	-0.568888	-0.576787	FALSE	TRUE	FALSE	FALSE	FALSE	TRUE	FALSE	FALSE	FALSE	FALSE	FALSE	FALSE
A1783		B1XPQ7	222000	34200000	34100000	0	1	7	3	2	36.291	1	5	3	2	family 11 Sam-dependent methyltransferase	Unknown function	Enzymes of unknown specificity		34200000	34100000	0	0.0688876	0.192885	-0.00368505	-2.97085	-0.0834564	-0.576927	TRUE	FALSE	TRUE	TRUE	TRUE	TRUE	FALSE	TRUE	TRUE	FALSE	FALSE	FALSE
G0164	ldhA	B1XRL9	1510000	1460000	0	0	6	2	0	0	36.343	3	1	0	0	fermentative lactate dehydrogenase LdhA	Carbohydrate metabolism	Pyruvate metabolism		0	0	0	0	0.0550312	0	0	-1.30592	-1.31382	FALSE	TRUE	FALSE	FALSE	FALSE	TRUE	FALSE	FALSE	FALSE	FALSE	FALSE	FALSE
D0023	csc2	B1XQV4		6760000	0	0		2	0	0	36.352		2	0	0	type I-D CRISPR immunity system protein Csc2	Defense and invasion systems	Invasion response		6760000	0	0	0	0.0550176	-1.23389	-1.23389	-1.30592	-1.31382	FALSE	FALSE	TRUE	FALSE	FALSE	TRUE	FALSE	FALSE	FALSE	FALSE	FALSE	FALSE
A1198	rbcR	A1XQW7	92500000	2100000000	1160000000	1180000000	48	130	42	36	36.377	18	27	16	15	transcriptional regulator of RuBisCO operon RbcR	Regulatory functions	DNA interactions		2100000000	1160000000	1180000000	1.07211	3.57369	-0.85349	-0.828933	-0.605594	-0.833955	TRUE	TRUE	TRUE	TRUE	TRUE	TRUE	TRUE	TRUE	FALSE	FALSE	FALSE	TRUE
A2223		B1XJ38	149000	0	3240000	0	1	1	1	0	36.548	1	1	1	0	ABC transport system ATPase component	Transport and binding proteins	Unknown substrate		0	0	0	0.0136806	0.0273613	0	0	1.01622	-0.576787	FALSE	FALSE	FALSE	FALSE	FALSE	FALSE	FALSE	FALSE	FALSE	FALSE	FALSE	FALSE
A1463		B1XMX4	2670000	49800000	0	0	9	8	4	2	36.603	4	6	3	2	cysteine-rich radical SAM domain-containing protein DUF3641	Unknown function	Enzymes of unknown specificity		49800000	0	0	0.0819605	0.218561	-3.45418	-3.45418	0.0986142	-0.757571	TRUE	TRUE	TRUE	TRUE	TRUE	TRUE	TRUE	TRUE	FALSE	FALSE	FALSE	TRUE
A0955	rpsA	B1XJ16	82900000	771000000	8620000	7030000	36	50	3	1	36.621	15	17	3	2	SSU ribosomal protein S1 RpsA	Translation	Ribosomal proteins: synthesis and modification		771000000	8620000	7030000	0.0546135	1.36534	-5.83226	-6.01135	-2.83784	-4.06842	TRUE	TRUE	TRUE	TRUE	FALSE	TRUE	TRUE	FALSE	TRUE	FALSE	FALSE	FALSE
A0166		B1XM33	695000	19100000	21600000	29500000	4	6	3	2	36.623	4	4	3	2	ABC-type transport system ATPase component	Transport and binding proteins	Unknown substrate		19100000	21600000	29500000	0.0682631	0.163831	0.142393	0.517563	0.123066	-0.370405	TRUE	TRUE	TRUE	TRUE	TRUE	TRUE	TRUE	TRUE	FALSE	FALSE	FALSE	TRUE
A0216	ycf39	B1XM82	27000000	235000000	291000000	279000000	27	31	19	14	36.632	12	14	8	6	chaperone-like protein for quinone binding in Photosystem II Ycf39	Intracellular trafficking_ assembly_ and processing	Chaperone and folding catalysis		235000000	291000000	279000000	0.450426	0.846255	0.302563	0.242857	0.324798	-0.111254	TRUE	TRUE	TRUE	TRUE	TRUE	TRUE	TRUE	TRUE	FALSE	FALSE	FALSE	TRUE
A0705		B1XQG8	1170000	19800000	0	36700000	2	6	2	2	36.642	3	6	2	3	ABC-type drug export system ATPase component	Transport and binding proteins	Unknown substrate		19800000	0	36700000	0.0545822	0.163747	-2.31034	0.749707	-0.362505	-0.370405	TRUE	TRUE	TRUE	TRUE	TRUE	TRUE	TRUE	TRUE	FALSE	FALSE	FALSE	TRUE
A2265		B1XJ78		0	0	9600000		2	1	2	36.648		2	1	2	hypothetical protein	Unknown function	General		0	0	9600000	0.0409299	0.0545732	0	1.54597	0.279182	1.00839	FALSE	FALSE	TRUE	FALSE	TRUE	TRUE	FALSE	FALSE	FALSE	FALSE	FALSE	FALSE
A0106	gap	B1XLG1	111000000	1440000000	1270000000	1300000000	39	61	22	19	36.66	15	16	12	11	NAD(P)-dependent glyceraldehyde-3-phosphate dehydrogenase Gap2	Energy metabolism	Carbon fixation in prokaryotes		1440000000	1270000000	1300000000	0.559193	1.66394	-0.180572	-0.14702	-0.435694	-0.650491	TRUE	TRUE	TRUE	TRUE	TRUE	TRUE	TRUE	TRUE	FALSE	FALSE	FALSE	TRUE
A1547		B1XNL3		0	0	47900000		0	1	1	36.731		0	1	1	ArsP family organo-arsenical exporter	Transport and binding proteins	Anions		0	0	0	0.027225	0	0	0	2.60125	2.59335	FALSE	FALSE	FALSE	FALSE	FALSE	FALSE	FALSE	FALSE	FALSE	FALSE	FALSE	FALSE
A2739	vte3	B1XMJ5		2080000	0	0		1	0	0	36.749		1	0	0	bifunctional 2-methyl-6-phytyl-1_4-benzoquinone methyltransferase / 2-methyl-6-solanyl-1_4-benzoquinone methyltransferase Vte3	Prosthetic groups_ cofactors_ and carriers	Ubiquinone and other terpenoid-quinone biosynthesis		0	0	0	0	0.0272116	0	0	-0.568888	-0.576787	FALSE	FALSE	FALSE	FALSE	FALSE	FALSE	FALSE	FALSE	FALSE	FALSE	FALSE	FALSE
A2696	ybbK	B1XLZ8	21600000	611000000	790000000	917000000	33	35	29	26	36.846	14	19	18	16	stomatin/prohibitin-family protease subunit YbbK	Intracellular trafficking_ assembly_ and processing	Peptidases		611000000	790000000	917000000	0.74635	0.9499	0.368025	0.581836	0.75073	0.587655	TRUE	TRUE	TRUE	TRUE	TRUE	TRUE	TRUE	TRUE	FALSE	FALSE	FALSE	TRUE
A2106	evrA	B1XIA5	680000	9710000	17500000	15400000	2	3	3	3	36.884	2	3	3	3	ethyl (methyl and benzyl) viologen export pump ATPase component EvrA	Transport and binding proteins	Unknown substrate		9710000	17500000	15400000	0.0813361	0.0813361	0.613128	0.471772	1.01636	1.00846	TRUE	TRUE	TRUE	TRUE	TRUE	TRUE	TRUE	TRUE	FALSE	FALSE	FALSE	TRUE
A0229	ycf48	Q8RSW4		0	3030000000	3230000000		1	41	45	36.921		1	15	14	photosystem II stability/assembly factor Ycf48	Intracellular trafficking_ assembly_ and processing	Enzyme assembly	TP	0	3030000000	3230000000	1.16465	0.0270849	9.24555	9.33762	5.81207	5.93747	TRUE	FALSE	FALSE	TRUE	TRUE	TRUE	FALSE	TRUE	FALSE	TRUE	FALSE	FALSE
A0194	hypE	O52304	2440000	28100000	17000000	13800000	3	7	2	2	36.921	2	5	2	2	[NiFe] hydrogenase expression/formation protein HypE	Intracellular trafficking_ assembly_ and processing	Enzyme assembly		28100000	17000000	13800000	0.0541697	0.189594	-0.589328	-0.816099	-0.569027	-0.576927	TRUE	TRUE	TRUE	TRUE	TRUE	TRUE	TRUE	TRUE	FALSE	FALSE	FALSE	TRUE
A0276		B1XMU9		1330000	0	0		1	0	0	36.966		2	0	0	conserved hypothetical protein (putative transposase or invertase)	Mobile and extrachromosomal element functions	Selfish genetic elements		1330000	0	0	0	0.0270519	-0.340277	-0.340277	-0.568888	-0.576787	FALSE	FALSE	FALSE	FALSE	FALSE	FALSE	FALSE	FALSE	FALSE	FALSE	FALSE	FALSE
A0971		B1XJB4	793000	53400000	49600000	48900000	3	8	3	3	37.022	2	4	4	4	NAD-dependent epimerase/dehydratase family protein	Unknown function	Enzymes of unknown specificity		53400000	49600000	48900000	0.0810329	0.216088	-0.0970674	-0.115683	-0.2641	-0.272001	TRUE	TRUE	TRUE	TRUE	TRUE	TRUE	TRUE	TRUE	FALSE	FALSE	FALSE	TRUE
A0426	recA	P14582	20500000	350000000	313000000	314000000	26	47	16	18	37.243	12	13	11	11	recombination protein RecA	Nucleic acid metabolism	DNA replication_ recombination_ and repair	FP	350000000	313000000	314000000	0.456462	1.26198	-0.158792	-0.154263	-0.51036	-0.352925	TRUE	TRUE	TRUE	TRUE	TRUE	TRUE	TRUE	TRUE	FALSE	FALSE	FALSE	TRUE
A1132	fni	B1XK04		4880000	0	0		1	0	0	37.245		1	0	0	FMN-dependent isopentenyl-diphosphate delta-isomerase Idi	Terpenoids and polyketides metabolism	Carotenoid metabolism	FP	0	0	0	0	0.0268492	0	0	-0.568888	-0.576787	FALSE	FALSE	FALSE	FALSE	FALSE	FALSE	FALSE	FALSE	FALSE	FALSE	FALSE	FALSE
A0914		B1XIX6	8310000	97500000	159000000	132000000	25	13	9	8	37.254	10	9	6	6	MRP-like protein	Cell structure_ growth_ and death	Chromosome and assoicated proteins	FP	97500000	159000000	132000000	0.228163	0.348956	0.678072	0.418552	0.509556	0.341043	TRUE	TRUE	TRUE	TRUE	TRUE	TRUE	TRUE	TRUE	FALSE	FALSE	FALSE	TRUE
A2350		B1XJP2		54300000	0	0		3	1	1	37.328		3	1	1	CHAD domain protein	Unknown function	General		54300000	0	0	0.0267895	0.0803686	-3.56803	-3.56803	-0.206316	-0.214216	FALSE	FALSE	TRUE	FALSE	FALSE	TRUE	FALSE	FALSE	FALSE	FALSE	FALSE	FALSE
A2308	mtnA	B1XJK0	4890000	61800000	41900000	33800000	11	7	3	2	37.335	5	7	3	2	methylthioribose-1-phosphate isomerase MtnA	Amino acid metabolism	Cysteine and methionine metabolism	FP	61800000	41900000	33800000	0.0669613	0.187492	-0.51026	-0.783791	-0.0834564	-0.576927	TRUE	TRUE	TRUE	TRUE	TRUE	TRUE	TRUE	TRUE	FALSE	FALSE	FALSE	TRUE
A1301	glpX	B1XLK5	123000000	775000000	71900000	0	65	39	3	1	37.336	13	11	2	1	bifunctional fructose-1_6-bisphosphatase II / sedoheptulose-1_7-bisphosphatase GlpX	Energy metabolism	Carbon fixation in prokaryotes	FP	775000000	71900000	0	0.0535676	1.04457	-3.34242	-7.2854	-2.48263	-3.71321	TRUE	TRUE	TRUE	TRUE	FALSE	TRUE	TRUE	FALSE	TRUE	FALSE	FALSE	FALSE
A2185		B1XIR4	985000	21700000	47900000	26300000	2	3	3	2	37.345	1	2	3	2	family 2 glycosyl transferase	Unknown function	Enzymes of unknown specificity		21700000	47900000	26300000	0.0669434	0.080332	0.986428	0.229323	1.01636	0.522893	TRUE	FALSE	TRUE	TRUE	TRUE	TRUE	FALSE	TRUE	TRUE	FALSE	FALSE	FALSE
G0154	egtD	B1XRK9		2500000	0	0		1	0	0	37.355		1	0	0	hercynine synthase EgtD	Amino acid metabolism	Histidine metabolism		0	0	0	0	0.0267702	0	0	-0.568888	-0.576787	FALSE	FALSE	FALSE	FALSE	FALSE	FALSE	FALSE	FALSE	FALSE	FALSE	FALSE	FALSE
A1094	sdhB	B1XJW8	2920000	55000000	0	0	7	6	1	1	37.383	5	4	1	1	succinate dehydrogenase iron-sulfur subunit SdhB	Energy metabolism	Oxidative phosphorylation		55000000	0	0	0.0267501	0.160501	-3.58496	-3.58496	-1.09961	-1.10751	TRUE	TRUE	TRUE	FALSE	FALSE	TRUE	TRUE	FALSE	FALSE	FALSE	TRUE	FALSE
A0037	trpS	B1XKT5	1510000	0	16700000	0	6	3	3	2	37.406	3	1	3	2	tryptophanyl-tRNA synthetase TrpS	Translation	Transfer RNA biogenesis		0	16700000	0	0.0668342	0.080201	2.1177	0	1.01636	0.522893	TRUE	TRUE	FALSE	TRUE	TRUE	TRUE	FALSE	TRUE	TRUE	FALSE	FALSE	FALSE
A0723		B1XHX7	1710000	8280000	0	0	5	2	0	0	37.42	3	1	0	0	pentapeptide repeat-containing protein	Unknown function	General		0	0	0	0	0.0534474	0	0	-1.30592	-1.31382	FALSE	TRUE	FALSE	FALSE	FALSE	TRUE	FALSE	FALSE	FALSE	FALSE	FALSE	FALSE
A1275	asd	B1XL17	15400000	143000000	103000000	104000000	10	10	7	6	37.431	5	5	7	6	aspartate-semialdehyde dehydrogenase Asd	Amino acid metabolism	Alanine_ aspartate and glutamate metabolism		143000000	103000000	104000000	0.173653	0.267158	-0.454566	-0.441269	0.531015	0.316517	TRUE	TRUE	TRUE	TRUE	TRUE	TRUE	TRUE	TRUE	FALSE	FALSE	FALSE	TRUE
A0030		B1XKS9	5470000	18000000	0	22500000	5	5	2	2	37.518	3	3	2	2	polysaccharide pyruvyl transferase CsaB	Cell motility and adherance	Surface structures and assembly platforms		18000000	0	22500000	0.0533077	0.133269	-2.20163	0.257798	-0.121426	-0.129326	TRUE	TRUE	TRUE	TRUE	TRUE	TRUE	TRUE	TRUE	FALSE	FALSE	FALSE	TRUE
A0938	phoH	B1XJ00	478000	21200000	0	0	1	6	1	1	37.52	1	3	1	1	phosphate starvation-inducible ATPase PhoH	Unknown function	Enzymes of unknown specificity		21200000	0	0	0.0266525	0.159915	-2.38957	-2.38957	-1.09961	-1.10751	FALSE	FALSE	TRUE	FALSE	FALSE	TRUE	FALSE	FALSE	FALSE	FALSE	FALSE	FALSE
G0135		B1XRJ0		6280000	0	0		3	0	0	37.528		2	0	0	protein of unknown function DUF942 thioredoxin-like	Unknown function	Enzymes of unknown specificity		6280000	0	0	0	0.0799403	-1.17377	-1.17377	-1.79142	-1.79932	FALSE	FALSE	TRUE	FALSE	FALSE	TRUE	FALSE	FALSE	FALSE	FALSE	FALSE	FALSE
A0086		B1XLE2		0	393000000	346000000		0	12	12	37.547		0	7	7	putative sulfite oxidase subunit YedY	Unknown function	Enzymes of unknown specificity		0	393000000	346000000	0.319599	0	6.3147	6.1334	5.66173	5.65382	TRUE	FALSE	FALSE	TRUE	TRUE	TRUE	FALSE	TRUE	FALSE	TRUE	FALSE	FALSE
A2697	gap	B1XLZ9		115000000	59500000	55800000		9	4	3	37.549		6	4	3	glyceraldehyde 3-phosphate dehydrogenase GapA	Energy metabolism	Carbon fixation in prokaryotes	FP	115000000	59500000	55800000	0.0932115	0.239687	-0.895663	-0.980891	-0.0619217	-0.432537	TRUE	FALSE	TRUE	TRUE	TRUE	TRUE	FALSE	TRUE	TRUE	FALSE	FALSE	FALSE
A1525	mreB	B1XN36	18600000	272000000	274000000	293000000	19	28	15	16	37.577	10	14	9	9	rod shape-determining protein MreB	Glycan biosynthesis and metabolism	Peptidoglycan metabolism		272000000	274000000	293000000	0.412486	0.745137	0.0103791	0.105426	0.137619	0.22005	TRUE	TRUE	TRUE	TRUE	TRUE	TRUE	TRUE	TRUE	FALSE	FALSE	FALSE	TRUE
A1292	isiA	P31157		0	0	16700000		0	0	1	37.594		0	0	1	iron starvation-induced chlorophyll a(b) binding protein IsiA	Energy metabolism	Photosynthesis	TP	0	0	0	0.0133	0	0	0	1.01615	2.59335	FALSE	FALSE	FALSE	FALSE	FALSE	FALSE	FALSE	FALSE	FALSE	FALSE	FALSE	FALSE
A2683		B1XLY5	163000	39100000	0	0	2	3	0	0	37.607	1	3	0	0	protein of unknown function DUF1822	Unknown function	General		39100000	0	0	0	0.0797724	-3.14078	-3.14078	-1.79142	-1.79932	FALSE	FALSE	TRUE	FALSE	FALSE	TRUE	FALSE	FALSE	FALSE	FALSE	FALSE	FALSE
A1007	gcp	B1XJF0	3640000	44500000	0	0	4	5	1	1	37.613	3	5	1	1	tRNA threonylcarbamoyladenosine modification protein TsaD	Translation	tRNA and rRNA base modification		44500000	0	0	0.0265866	0.132933	-3.30743	-3.30743	-0.858535	-0.866435	TRUE	TRUE	TRUE	FALSE	FALSE	TRUE	TRUE	FALSE	FALSE	FALSE	TRUE	FALSE
A2665	prk	B1XLW8	118000000	1190000000	154000000	155000000	61	69	10	9	37.678	19	22	6	6	phosphoribulokinase PrkB	Energy metabolism	Carbon fixation in prokaryotes		1190000000	154000000	155000000	0.252137	1.83131	-2.90991	-2.90087	-1.71396	-1.8664	TRUE	TRUE	TRUE	TRUE	TRUE	TRUE	TRUE	TRUE	FALSE	FALSE	FALSE	TRUE
A0493	pheS	B1XPE3	4230000	43600000	0	0	2	9	0	0	37.69	2	7	0	0	phenylalanyl-tRNA synthetase alpha subunit PheS	Translation	Transfer RNA biogenesis	FP	43600000	0	0	0	0.23879	-3.28096	-3.28096	-3.23242	-3.24032	TRUE	TRUE	TRUE	FALSE	FALSE	TRUE	TRUE	FALSE	FALSE	FALSE	TRUE	FALSE
A0603		B1XPY2		8990000	0	0		2	0	0	37.768		2	0	0	phosphotransferase family enzyme	Unknown function	Enzymes of unknown specificity		8990000	0	0	0	0.0529549	-1.4844	-1.4844	-1.30592	-1.31382	FALSE	FALSE	TRUE	FALSE	FALSE	TRUE	FALSE	FALSE	FALSE	FALSE	FALSE	FALSE
A2269		B1XJ82	2220000	0	9710000	0	5	5	2	1	37.776	3	3	2	1	hypothetical protein	Unknown function	General		0	9710000	0	0.0397078	0.132359	1.5568	0	-0.121426	-0.866435	TRUE	TRUE	TRUE	TRUE	FALSE	TRUE	TRUE	FALSE	TRUE	FALSE	FALSE	FALSE
A2236		B1XJ50		13800000	0	16700000		3	2	2	37.794		3	2	2	ribbon-helix-helix protein	Unknown function	General		13800000	0	16700000	0.0529185	0.0793777	-1.91073	0.206962	0.530793	0.522893	TRUE	FALSE	TRUE	TRUE	TRUE	TRUE	FALSE	TRUE	TRUE	FALSE	FALSE	FALSE
A1825	aroF	B1XQ31	20200000	268000000	111000000	101000000	24	25	5	5	37.986	12	10	4	4	3-deoxy-7-phosphoheptulonate synthase AroA2	Amino acid metabolism	Phenylalanine_ tyrosine and tryptophan biosynthesis	FP	268000000	111000000	101000000	0.131627	0.658137	-1.23478	-1.36484	-1.19791	-1.20581	TRUE	TRUE	TRUE	TRUE	TRUE	TRUE	TRUE	TRUE	FALSE	FALSE	FALSE	TRUE
A2584	murG	B1XL74	1300000	25400000	0	0	8	4	1	1	37.996	4	3	1	1	UDP-N-acetylglucosamine--N-acetylmuramyl-(pentapeptide) pyrophosphoryl-undecaprenol N-acetylglucosamine transferase MurG	Glycan biosynthesis and metabolism	Peptidoglycan metabolism		25400000	0	0	0.0263186	0.105274	-2.60407	-2.60407	-0.568958	-0.576857	TRUE	TRUE	TRUE	FALSE	FALSE	TRUE	TRUE	FALSE	FALSE	FALSE	TRUE	FALSE
A2413		B1XK36		8890000	0	0		2	2	5	38.055		2	1	1	ECM4-like family glutathione transferase	Defense and invasion systems	Detoxification and inactivation	FP	8890000	0	0	0.0919721	0.0525555	-1.47405	-1.47405	1.01629	2.14632	FALSE	FALSE	TRUE	FALSE	FALSE	TRUE	FALSE	FALSE	FALSE	FALSE	FALSE	FALSE
		REV__B1XKF5		3399200	0	0		2	1	1	38.129		1	1	1								0.0262268	0.0524535	0	0	0.279182	0.271282	FALSE	FALSE	FALSE	FALSE	FALSE	FALSE	FALSE	FALSE	FALSE	FALSE	FALSE	FALSE
A1335		B1XLN9		6960000	0	0		4	0	0	38.133		3	0	0	hypothetical protein	Unknown function	General		6960000	0	0	0	0.104896	-1.25822	-1.25822	-2.15406	-2.16196	FALSE	FALSE	TRUE	FALSE	FALSE	TRUE	FALSE	FALSE	FALSE	FALSE	FALSE	FALSE
A1442		B1XME7	1130000	9680000	0	0	5	6	0	0	38.151	2	5	0	0	dihydroorotate dehydrogenase (fumarate)	Nucleic acid metabolism	Pyrimidine metabolism		9680000	0	0	0	0.15727	-1.55385	-1.55385	-2.68472	-2.69262	TRUE	TRUE	TRUE	FALSE	FALSE	TRUE	TRUE	FALSE	FALSE	FALSE	TRUE	FALSE
A0353	pdhA	B1XNI5	15900000	367000000	46600000	39100000	23	15	6	2	38.197	11	10	4	3	pyruvate dehydrogenase E1 component alpha subunit PdhA	Carbohydrate metabolism	Pyruvate metabolism	FP	367000000	46600000	39100000	0.10472	0.392701	-2.84986	-3.07645	-0.237815	-1.6248	TRUE	TRUE	TRUE	TRUE	TRUE	TRUE	TRUE	TRUE	FALSE	FALSE	FALSE	TRUE
A2102	argC	B1XIA1	11500000	173000000	153000000	138000000	18	11	9	7	38.231	10	8	6	6	N-acetyl-gamma-glutamyl-phosphate reductase ArgC	Amino acid metabolism	Arginine and proline metabolism	FP	173000000	153000000	138000000	0.209254	0.287725	-0.171953	-0.315862	0.741024	0.391795	TRUE	TRUE	TRUE	TRUE	TRUE	TRUE	TRUE	TRUE	FALSE	FALSE	FALSE	TRUE
A1554		B1XNM0	2710000	7770000	0	7790000	8	5	1	2	38.27	4	3	1	2	mannose-1-phosphate guanyltransferase (GDP)	Glycan biosynthesis and metabolism	Polysacharide and lipopolysaccharide metabolism	FP	7770000	0	7790000	0.0391952	0.130651	-1.35276	0.00225774	-0.858535	-0.129326	TRUE	TRUE	TRUE	FALSE	TRUE	TRUE	TRUE	FALSE	TRUE	FALSE	FALSE	FALSE
A1521	obgE	B1XN32	7890000	209000000	35500000	57900000	13	15	2	4	38.327	7	10	2	4	GTPase ObgE	Translation	Ribosomal proteins: synthesis and modification		209000000	35500000	57900000	0.0782738	0.391369	-2.40162	-1.76648	-1.6169	-0.77652	TRUE	TRUE	TRUE	TRUE	TRUE	TRUE	TRUE	TRUE	FALSE	FALSE	FALSE	TRUE
A2301		B1XJB3	75000				1				38.355	1				hypothetical protein	Unknown function	General		0	0	0	0	0	0	0	1.01615	1.00825	FALSE	FALSE	FALSE	FALSE	FALSE	FALSE	FALSE	FALSE	FALSE	FALSE	FALSE	FALSE
A0212	chaA	B1XM78		0	0	17200000		0	1	1	38.394		0	1	1	calcium:proton antiporter ChaA	Transport and binding proteins	Cations and iron carrying compounds		0	0	0	0.0260457	0	0	0	2.60125	2.59335	FALSE	FALSE	FALSE	FALSE	FALSE	FALSE	FALSE	FALSE	FALSE	FALSE	FALSE	FALSE
A0162	pfkA	B1XM29	2530000	51400000	43100000	55600000	3	11	3	5	38.499	2	7	3	4	6-phosphofructokinase 1 PfkA	Carbohydrate metabolism	Glycolysis / Gluconeogenesis	FP	51400000	43100000	55600000	0.103899	0.285722	-0.229658	0.103623	-0.700413	-0.0559503	TRUE	TRUE	TRUE	TRUE	TRUE	TRUE	TRUE	TRUE	FALSE	FALSE	FALSE	TRUE
A1332		B1XLN6	2450000	71000000	0	0	4	9	0	0	38.501	2	6	0	0	class V pyridoxal-phosphate-dependent aminotransferase	Unknown function	Enzymes of unknown specificity	FP	71000000	0	0	0	0.23376	-3.926	-3.926	-3.23242	-3.24032	TRUE	TRUE	TRUE	FALSE	FALSE	TRUE	TRUE	FALSE	FALSE	FALSE	TRUE	FALSE
A2354	leuB	B1XJP6	2350000	54600000	0	0	5	7	0	0	38.537	3	6	0	0	3-isopropylmalate dehydrogenase LeuB	Amino acid metabolism	Valine_ leucine and isoleucine metabolism	FP	54600000	0	0	0	0.181644	-3.57531	-3.57531	-2.89124	-2.89914	TRUE	TRUE	TRUE	FALSE	FALSE	TRUE	TRUE	FALSE	FALSE	FALSE	TRUE	FALSE
A1618		B1XNT3	0	42800000	0	0	2	6	1	1	38.619	2	4	1	1	family 3 glycosyl transferase	Unknown function	Enzymes of unknown specificity		42800000	0	0	0.025894	0.155364	-3.25701	-3.25701	-1.09961	-1.10751	TRUE	TRUE	TRUE	FALSE	FALSE	TRUE	TRUE	FALSE	FALSE	FALSE	TRUE	FALSE
A1352	fba	B1XLQ5	217000000	3500000000	619000000	801000000	56	143	26	18	38.622	15	19	12	11	class II fructose-bisphosphate aldolase FbaA	Energy metabolism	Carbon fixation in prokaryotes		3500000000	619000000	801000000	0.569624	3.70255	-2.4898	-2.12056	-1.42731	-1.95484	TRUE	TRUE	TRUE	TRUE	TRUE	TRUE	TRUE	TRUE	FALSE	FALSE	FALSE	TRUE
A1584	ddlA	B1XNQ0	5050000	116000000	166000000	157000000	11	24	11	8	38.625	4	11	9	7	D-alanine-D-alanine ligase Ddl	Glycan biosynthesis and metabolism	Peptidoglycan metabolism	FP	116000000	166000000	157000000	0.245955	0.621359	0.498989	0.420987	-0.0751271	-0.519563	TRUE	TRUE	TRUE	TRUE	TRUE	TRUE	TRUE	TRUE	FALSE	FALSE	FALSE	TRUE
A0548	chlG	B1XPS7	825000	0	21700000	0	2	0	1	0	38.648	1	0	1	0	chlorophyll synthase BchG	Prosthetic groups_ cofactors_ and carriers	Porphyrin and chlorophyll metabolism		0	0	0	0.0129373	0	0	0	2.60125	1.00825	FALSE	FALSE	FALSE	FALSE	FALSE	FALSE	FALSE	FALSE	FALSE	FALSE	FALSE	FALSE
A0715	rlmN	B1XQH8	686000	30100000	29100000	30000000	2	5	3	3	38.671	1	5	3	3	23S rRNA m2A2503 methyltransferase RlmN	Translation	tRNA and rRNA base modification		30100000	29100000	30000000	0.0775775	0.129296	-0.0416993	-0.00411611	0.364145	0.356244	TRUE	FALSE	TRUE	TRUE	TRUE	TRUE	FALSE	TRUE	TRUE	FALSE	FALSE	FALSE
A0592	rseP	B1XPX1	1350000	28500000	88800000	86300000	2	3	11	6	38.783	2	3	4	3	Zn-dependent intramembrane protease RseP	Intracellular trafficking_ assembly_ and processing	Peptidases		28500000	88800000	86300000	0.219168	0.0773535	1.48543	1.44645	2.73372	1.90198	TRUE	TRUE	TRUE	TRUE	TRUE	TRUE	TRUE	TRUE	FALSE	FALSE	FALSE	TRUE
A1082	gcvT	B1XJV6	3870000	64800000	40900000	0	7	14	1	1	38.799	4	7	2	1	folate-binding protein YgfZ	Defense and invasion systems	Protein_ prosthetic group_ membrane repair		64800000	40900000	0	0.0257739	0.360834	-0.604733	-3.80323	-2.25773	-2.26563	TRUE	TRUE	TRUE	FALSE	FALSE	TRUE	TRUE	FALSE	FALSE	FALSE	TRUE	FALSE
A0329	fbp	B1XNG1	3250000	68000000	0	0	7	15	1	1	38.805	4	6	1	1	fructose-1_6-bisphosphatase Fbp	Energy metabolism	Carbon fixation in prokaryotes	FP	68000000	0	0	0.0257699	0.386548	-3.8679	-3.8679	-2.35401	-2.36191	TRUE	TRUE	TRUE	FALSE	FALSE	TRUE	TRUE	FALSE	FALSE	FALSE	TRUE	FALSE
A0940	dus1	B1XJ02		4120000	0	0		2	0	0	38.814		2	0	0	tRNA dihydrouridine synthase DusB	Translation	tRNA and rRNA base modification		4120000	0	0	0	0.0515278	-0.867106	-0.867106	-1.30592	-1.31382	FALSE	FALSE	TRUE	FALSE	FALSE	TRUE	FALSE	FALSE	FALSE	FALSE	FALSE	FALSE
A1402	thrC	B1XMA7	4420000	30700000	0	0	12	3	0	0	38.818	7	3	1	0	threonine synthase ThrC	Amino acid metabolism	Glycine_ serine and threonine metabolism	FP	30700000	0	0	0	0.0772837	-2.83592	-2.83592	-1.79142	-1.79932	TRUE	TRUE	TRUE	FALSE	FALSE	TRUE	TRUE	FALSE	FALSE	FALSE	TRUE	FALSE
A2709	trmU	B1XM11	315000	39800000	0	27600000	1	8	2	3	38.871	1	7	2	3	tRNA-specific 2-thiouridylase MnmA	Prosthetic groups_ cofactors_ and carriers	Sulfur relay system		39800000	0	27600000	0.0643153	0.205809	-3.1635	-0.458627	-0.749671	-0.272001	TRUE	FALSE	TRUE	TRUE	TRUE	TRUE	FALSE	TRUE	TRUE	FALSE	FALSE	FALSE
A0412		B1XNX9		10200000	0	0		3	0	0	38.91		3	0	0	nucleotidyltransferase family protein	Unknown function	Enzymes of unknown specificity		10200000	0	0	0	0.077101	-1.60407	-1.60407	-1.79142	-1.79932	FALSE	FALSE	TRUE	FALSE	FALSE	TRUE	FALSE	FALSE	FALSE	FALSE	FALSE	FALSE
A2570		B1XL60		1560000	0	0		1	0	0	38.941		1	0	0	light-dependent circadian clock protein complex redox sensing component LdpA	Signal transduction	General		0	0	0	0	0.0256799	0	0	-0.568888	-0.576787	FALSE	FALSE	FALSE	FALSE	FALSE	FALSE	FALSE	FALSE	FALSE	FALSE	FALSE	FALSE
A0671	pdxA	B1XQD4	333000	8210000	0	0	1	2	0	0	38.952	1	2	0	0	4-hydroxythreonine-4-phosphate dehydrogenase PdxA	Prosthetic groups_ cofactors_ and carriers	Vitamin B6 metabolism		8210000	0	0	0	0.0513452	-1.40163	-1.40163	-1.30592	-1.31382	FALSE	FALSE	TRUE	FALSE	FALSE	TRUE	FALSE	FALSE	FALSE	FALSE	FALSE	FALSE
A0411		B1XNX8		7530000	0	0		4	1	0	38.985		3	1	0	hypothetical protein	Unknown function	General		7530000	0	0	0.0128254	0.102604	-1.32539	-1.32539	-0.568958	-2.16196	FALSE	FALSE	TRUE	FALSE	FALSE	TRUE	FALSE	FALSE	FALSE	FALSE	FALSE	FALSE
A2710	hpdD	B1XM12		1290000	0	0		2	0	0	39.02		2	0	0	4-hydroxyphenylpyruvate dioxygenase HpdD	Prosthetic groups_ cofactors_ and carriers	Ubiquinone and other terpenoid-quinone biosynthesis		1290000	0	0	0	0.0512558	-0.331132	-0.331132	-1.30592	-1.31382	FALSE	FALSE	TRUE	FALSE	FALSE	TRUE	FALSE	FALSE	FALSE	FALSE	FALSE	FALSE
A0823	hemE	B1XIF6	23700000	554000000	321000000	282000000	20	23	6	5	39.05	9	8	4	5	uroporphyrinogen decarboxylase HemE	Prosthetic groups_ cofactors_ and carriers	Porphyrin and chlorophyll metabolism	FP	554000000	321000000	282000000	0.140845	0.588988	-0.777976	-0.961798	-0.838778	-1.08783	TRUE	TRUE	TRUE	TRUE	TRUE	TRUE	TRUE	TRUE	FALSE	FALSE	FALSE	TRUE
A0325	trkA	B1XNF7	180000				1				39.089	1				voltage gated potassium channel Kch	Transport and binding proteins	Cations and iron carrying compounds		0	0	0	0	0	0	0	1.01615	1.00825	FALSE	FALSE	FALSE	FALSE	FALSE	FALSE	FALSE	FALSE	FALSE	FALSE	FALSE	FALSE
A0470	sbtA	A1XQW8	35100000	126000000	131000000	216000000	10	9	6	7	39.1	5	7	3	4	high-affinity low-flux HCO3-: Na+ symporter SbtA	Transport and binding proteins	Anions		126000000	131000000	216000000	0.16624	0.230179	0.0540398	0.75448	0.468881	0.667572	TRUE	TRUE	TRUE	TRUE	TRUE	TRUE	TRUE	TRUE	FALSE	FALSE	FALSE	TRUE
A2147	aroC	B1XIM6	19800000	206000000	0	0	21	14	0	1	39.163	7	10	0	1	chorismate synthase AroC	Amino acid metabolism	Phenylalanine_ tyrosine and tryptophan biosynthesis	FP	206000000	0	0	0.0127672	0.35748	-5.39917	-5.39917	-3.84283	-2.26563	TRUE	TRUE	TRUE	FALSE	FALSE	TRUE	TRUE	FALSE	FALSE	FALSE	TRUE	FALSE
A0010	fbaB	B1XKQ9		18700000	0	0		4	0	0	39.169		4	0	0	fructose-bisphosphate aldolase class I FbaB	Energy metabolism	Carbon fixation in prokaryotes		18700000	0	0	0	0.102122	-2.24489	-2.24489	-2.15406	-2.16196	FALSE	FALSE	TRUE	FALSE	FALSE	TRUE	FALSE	FALSE	FALSE	FALSE	FALSE	FALSE
A0526	plsX	B1XPH6	1780000	56500000	46600000	45100000	5	8	4	4	39.172	3	6	4	5	glycerol-3-phosphate acyltransferase PlsX	Fatty acid and lipid metabolism	Glycerolipid and glycerophospholid metabolism		56500000	46600000	45100000	0.102114	0.204228	-0.253215	-0.295776	0.0986142	0.0907126	TRUE	TRUE	TRUE	TRUE	TRUE	TRUE	TRUE	TRUE	FALSE	FALSE	FALSE	TRUE
A2507	sufA	B1XKL0		0	27900000	30400000		0	3	3	39.213		0	3	2	ABC-type FeII uptake system substrate-binding component FutA1	Transport and binding proteins	Cations and iron carrying compounds		0	27900000	30400000	0.0765052	0	2.71809	2.82375	3.82393	3.81603	TRUE	FALSE	FALSE	TRUE	TRUE	TRUE	FALSE	TRUE	FALSE	TRUE	FALSE	FALSE
E0026		B1XQY7	535000	9280000	0	0	1	4	0	0	39.242	1	3	0	0	reverse transcriptase (RNA-dependent DNA polymerase)	Mobile and extrachromosomal element functions	Selfish genetic elements		9280000	0	0	0	0.101932	-1.514	-1.514	-2.15406	-2.16196	FALSE	FALSE	TRUE	FALSE	FALSE	TRUE	FALSE	FALSE	FALSE	FALSE	FALSE	FALSE
A1465	ribD	B1XMX6	1300000	11600000	0	0	5	3	1	1	39.251	3	3	1	2	bifunctional diaminohydroxyphosphoribosylaminopyrimidine deaminase / 5-amino-6-(5-phosphoribosylamino)uracil reductase RibD	Prosthetic groups_ cofactors_ and carriers	Riboflavin metabolism		11600000	0	0	0.0254771	0.0764312	-1.73118	-1.73118	-0.206316	-0.214216	TRUE	TRUE	TRUE	FALSE	FALSE	TRUE	TRUE	FALSE	FALSE	FALSE	TRUE	FALSE
A0206	hypD	B1XM72		6970000	0	0		3	0	0	39.264		3	0	0	[NiFe] hydrogenase metallocenter assembly protein HypD	Intracellular trafficking_ assembly_ and processing	Enzyme assembly		6970000	0	0	0	0.0764059	-1.25942	-1.25942	-1.79142	-1.79932	FALSE	FALSE	TRUE	FALSE	FALSE	TRUE	FALSE	FALSE	FALSE	FALSE	FALSE	FALSE
A2414		B1XK37	2630000	1540000	0	0	3	2	1	0	39.271	3	1	1	0	protein with domain of unknown function DUF2325	Unknown function	General		0	0	0	0.012732	0.0509282	0	0	0.279182	-1.31382	FALSE	TRUE	FALSE	FALSE	FALSE	TRUE	FALSE	FALSE	FALSE	FALSE	FALSE	FALSE
A2830	ycf81	B1XN89	3890000	27800000	23000000	0	6	4	2	1	39.275	4	4	2	1	membrane PIN/TRAM domain protein YCF81	Unknown function	General		27800000	23000000	0	0.0381922	0.101846	-0.228269	-2.7137	0.168152	-0.576857	TRUE	TRUE	TRUE	TRUE	FALSE	TRUE	TRUE	FALSE	TRUE	FALSE	FALSE	FALSE
E0018		B1XQX9	28100000	309000000	172000000	186000000	32	51	7	13	39.292	15	18	5	9	TPR repeat-containing protein	Unknown function	General		309000000	172000000	186000000	0.254505	1.29797	-0.827015	-0.717192	-1.76609	-0.925139	TRUE	TRUE	TRUE	TRUE	TRUE	TRUE	TRUE	TRUE	FALSE	FALSE	FALSE	TRUE
A0396	urtC	B1XNW3	2060000	0	30300000	0	4	1	2	0	39.333	2	1	1	0	ABC-type high affinity urea uptake system permease component UrtC	Transport and binding proteins	Amino acids_ peptides and amines		0	0	0	0.0254239	0.0254239	0	0	1.75333	-0.576787	FALSE	TRUE	FALSE	FALSE	FALSE	TRUE	FALSE	FALSE	FALSE	FALSE	FALSE	FALSE
A1191		B1XKE4	2210000	0	0	2970000	8	1	0	1	39.334	2	1	0	1	hypothetical protein	Unknown function	General		0	0	0	0.0127116	0.0254233	0	0	-0.568888	1.00832	FALSE	TRUE	FALSE	FALSE	FALSE	TRUE	FALSE	FALSE	FALSE	FALSE	FALSE	FALSE
A0436		B1XP03		1370000	0	0		1	0	0	39.388		1	0	0	NADH-dependent dehydrogenase family protein	Unknown function	Enzymes of unknown specificity		0	0	0	0	0.0253884	0	0	-0.568888	-0.576787	FALSE	FALSE	FALSE	FALSE	FALSE	FALSE	FALSE	FALSE	FALSE	FALSE	FALSE	FALSE
A1742		B1XPL7		18000000	28100000	26100000		3	2	3	39.476		2	1	3	nicotinate-nucleotide--dimethylbenzimidazole phosphoribosyltransferase CobT	Prosthetic groups_ cofactors_ and carriers	Porphyrin and chlorophyll metabolism		18000000	0	26100000	0.0633296	0.0759955	-2.20163	0.435281	0.530793	1.00846	FALSE	FALSE	TRUE	FALSE	TRUE	TRUE	FALSE	FALSE	FALSE	FALSE	FALSE	FALSE
A0868	adhC	B1XIK1	1020000				2				39.512	2				bifunctional S-(hydroxymethyl)glutathione dehydrogenase / alcohol dehydrogenase AdhC	Defense and invasion systems	Detoxification and inactivation		0	0	0	0	0	0	0	1.01615	1.00825	FALSE	TRUE	FALSE	FALSE	FALSE	TRUE	FALSE	FALSE	FALSE	FALSE	FALSE	FALSE
A1146	aroB	B1XKA0	4970000	96000000	0	0	10	12	1	1	39.526	6	8	1	1	3-dehydroquinate synthase AroB	Amino acid metabolism	Phenylalanine_ tyrosine and tryptophan biosynthesis	FP	96000000	0	0	0.0252998	0.303598	-4.33628	-4.33628	-2.04346	-2.05136	TRUE	TRUE	TRUE	FALSE	FALSE	TRUE	TRUE	FALSE	FALSE	FALSE	TRUE	FALSE
A0998	arsA	B1XJE1	7250000	60400000	26200000	22500000	10	13	3	4	39.527	6	10	3	3	arsenite-activated anion-transporting ATPase ArsA	Transport and binding proteins	Anions	FP	60400000	26200000	22500000	0.0885471	0.328889	-1.06774	-1.24986	-0.931881	-0.577068	TRUE	TRUE	TRUE	TRUE	TRUE	TRUE	TRUE	TRUE	FALSE	FALSE	FALSE	TRUE
		REV__B1XJE1		0	0	14599000		0	1	1	39.527		0	1	1								0.0252992	0	0	0	2.60125	2.59335	FALSE	FALSE	FALSE	FALSE	FALSE	FALSE	FALSE	FALSE	FALSE	FALSE	FALSE	FALSE
A0871	futC	B1XIK4		6620000	0	0		2	1	1	39.596		2	1	1	ABC-type FeII uptake system ATPase component FutC	Transport and binding proteins	Cations and iron carrying compounds		6620000	0	0	0.0252551	0.0505102	-1.21661	-1.21661	0.279182	0.271282	FALSE	FALSE	TRUE	FALSE	FALSE	TRUE	FALSE	FALSE	FALSE	FALSE	FALSE	FALSE
A1222		B1XKW5	379000				2				39.596	2				NmrA family protein	Regulatory functions	Protein interactions	FP	0	0	0	0	0	0	0	1.01615	1.00825	FALSE	TRUE	FALSE	FALSE	FALSE	TRUE	FALSE	FALSE	FALSE	FALSE	FALSE	FALSE
A1560; A2199	psbD; psbD	P20898	68200000	762000000	3200000000	3190000000	20	23	19	22	39.599	7	5	5	5	photosystem II P680 reaction center protein PsbD1	Energy metabolism	Photosynthesis	TP	762000000	3200000000	3190000000	0.51769	0.580823	2.06303	2.05852	0.748059	0.947027	TRUE	TRUE	TRUE	TRUE	TRUE	TRUE	TRUE	TRUE	FALSE	FALSE	FALSE	TRUE
A1138		B1XK92	0	7980000	0	0	2	1	0	0	39.604	2	1	0	0	phosphotransferase enzyme family	Unknown function	Enzymes of unknown specificity		0	0	0	0	0.02525	0	0	-0.568888	-0.576787	FALSE	TRUE	FALSE	FALSE	FALSE	TRUE	FALSE	FALSE	FALSE	FALSE	FALSE	FALSE
A1703	gcvT	B1XP99	157000	21400000	0	0	2	3	0	1	39.643	1	3	0	1	glycine dehydrogenase [decarboxylating] complex aminomethyltransferase GcvT	Amino acid metabolism	Glycine_ serine and threonine metabolism	FP	21400000	0	0	0.0126126	0.0756754	-2.40054	-2.40054	-1.79142	-0.214216	FALSE	FALSE	TRUE	FALSE	FALSE	TRUE	FALSE	FALSE	FALSE	FALSE	FALSE	FALSE
A1828	hemF	B1XQ34	6480000	39600000	0	0	19	4	0	0	39.649	9	2	0	0	oxygen-dependent coproporphyrinogen III oxidase HemF	Prosthetic groups_ cofactors_ and carriers	Porphyrin and chlorophyll metabolism	FP	39600000	0	0	0	0.100885	-3.15704	-3.15704	-2.15406	-2.16196	TRUE	TRUE	TRUE	FALSE	FALSE	TRUE	TRUE	FALSE	FALSE	FALSE	TRUE	FALSE
A1728	ychF	B1XPK3	1890000	42400000	20600000	11200000	3	12	2	3	39.696	3	10	2	3	GTP-binding and nucleic acid-binding protein YchF	Unknown function	Enzymes of unknown specificity	FP	42400000	20600000	11200000	0.0629786	0.302297	-0.888743	-1.54889	-1.30635	-0.828679	TRUE	TRUE	TRUE	TRUE	TRUE	TRUE	TRUE	TRUE	FALSE	FALSE	FALSE	TRUE
A1418;A0157;A2164	psbA;psbA-II;psbA	B1XMC3;B1XM24;B1XIP3	60000000	323000000	3210000000	3320000000	15	23	48	43	39.697	5	5	8	9	photosystem II P680 reaction center D1 protein PsbA3	Energy metabolism;Energy metabolism;Energy metabolism	Photosynthesis;Photosynthesis;Photosynthesis	TP	323000000	3210000000	3320000000	1.14618	0.579389	3.29305	3.34159	2.06676	1.90113	TRUE	TRUE	TRUE	TRUE	TRUE	TRUE	TRUE	TRUE	FALSE	FALSE	FALSE	TRUE
A0279	thiE	B1XMV2	2320000	38500000	0	0	9	5	1	1	39.73	6	5	1	1	thiamine-phosphate pyrophosphorylase ThiE	Prosthetic groups_ cofactors_ and carriers	Thiamine metabolism	FP	38500000	0	0	0.0251699	0.125849	-3.12102	-3.12102	-0.858535	-0.866435	TRUE	TRUE	TRUE	FALSE	FALSE	TRUE	TRUE	FALSE	FALSE	FALSE	TRUE	FALSE
A0309	bioB	B1XNE1	1740000	48000000	28600000	33800000	3	11	3	5	39.869	3	7	3	4	biotin synthase BioB	Prosthetic groups_ cofactors_ and carriers	Biotin and lipoate metabolism		48000000	28600000	33800000	0.100329	0.275904	-0.657531	-0.449936	-0.700413	-0.0559503	TRUE	TRUE	TRUE	TRUE	TRUE	TRUE	TRUE	TRUE	FALSE	FALSE	FALSE	TRUE
A2091	braE	B1XI90	2420000	0	28000000	0	4	0	2	2	39.891	2	1	1	1	ABC-type netural amino acid transport system permease component NatC	Transport and binding proteins	Amino acids_ peptides and amines		0	0	0	0.0501366	0	0	0	3.33836	3.33046	FALSE	TRUE	FALSE	FALSE	FALSE	TRUE	FALSE	FALSE	FALSE	FALSE	FALSE	FALSE
A2388	raf1	B1XK11	6810000	24300000	0	0	9	13	1	1	39.91	6	6	1	1	rubisco accumulation factor Raf1	Intracellular trafficking_ assembly_ and processing	Enzyme assembly	FP	24300000	0	0	0.0250564	0.325733	-2.5509	-2.5509	-2.15456	-2.16246	TRUE	TRUE	TRUE	FALSE	FALSE	TRUE	TRUE	FALSE	FALSE	FALSE	TRUE	FALSE
A2615		B1XLA5		0	44600000	0		0	2	2	39.978		0	2	2	hypothetical protein	Unknown function	General		0	44600000	0	0.0500275	0	3.31034	0	3.33836	3.33046	TRUE	FALSE	FALSE	TRUE	TRUE	TRUE	FALSE	TRUE	FALSE	TRUE	FALSE	FALSE
A2239		B1XJ52		3630000	0	0		1	0	0	40.036		1	0	0	acyl-CoA dehydrogenase family protein	Unknown function	Enzymes of unknown specificity		0	0	0	0	0.0249775	0	0	-0.568888	-0.576787	FALSE	FALSE	FALSE	FALSE	FALSE	FALSE	FALSE	FALSE	FALSE	FALSE	FALSE	FALSE
A1782	proB	B1XPQ6	2110000	7480000	0	0	3	4	1	0	40.065	2	2	1	0	glutamate 5-kinase ProB	Amino acid metabolism	Arginine and proline metabolism		7480000	0	0	0.0124797	0.0998378	-1.31962	-1.31962	-0.568958	-2.16196	TRUE	TRUE	TRUE	FALSE	FALSE	TRUE	TRUE	FALSE	FALSE	FALSE	TRUE	FALSE
A2294	ppiB	B1XJA6		0	16600000000	15600000000		0	126	123	40.105		0	19	18	peptidyl-prolyl cis-trans isomerase PpiB	Intracellular trafficking_ assembly_ and processing	Chaperone and folding catalysis	TP	0	16600000000	15600000000	3.10435	0	11.6974	11.6078	9.0174	8.97434	TRUE	FALSE	FALSE	TRUE	TRUE	TRUE	FALSE	TRUE	FALSE	TRUE	FALSE	FALSE
A1964		B1XQQ6		0	24100000	22100000		0	3	3	40.11		0	3	2	AI-2E family autoinducer-2 exporter	Transport and binding proteins	Unknown substrate		0	24100000	22100000	0.0747943	0	2.54102	2.43829	3.82393	3.81603	TRUE	FALSE	FALSE	TRUE	TRUE	TRUE	FALSE	TRUE	FALSE	TRUE	FALSE	FALSE
A0266	guaB	B1XMT9	1420000	79700000	0	0	5	15	0	1	40.112	3	12	0	1	inosine-5'-monophosphate dehydrogenase catalytic subunit GuaB	Nucleic acid metabolism	Purine metabolism	FP	79700000	0	0	0.0124651	0.373953	-4.08236	-4.08236	-3.93912	-2.36191	TRUE	TRUE	TRUE	FALSE	FALSE	TRUE	TRUE	FALSE	FALSE	FALSE	TRUE	FALSE
A2256	chlI	B1XJ69	24400000	169000000	103000000	105000000	30	19	5	9	40.115	15	13	5	8	magnesium chelatase subunit BchI	Prosthetic groups_ cofactors_ and carriers	Porphyrin and chlorophyll metabolism	FP	169000000	103000000	105000000	0.174498	0.473638	-0.688056	-0.661584	-0.810458	-0.0292915	TRUE	TRUE	TRUE	TRUE	TRUE	TRUE	TRUE	TRUE	FALSE	FALSE	FALSE	TRUE
A1200	queA	B1XKF3	1790000	48800000	0	0	4	9	0	0	40.116	2	7	0	0	S-adenosylmethionine:tRNA ribosyltransferase-isomerase QueA	Translation	tRNA and rRNA base modification		48800000	0	0	0	0.224349	-3.42761	-3.42761	-3.23242	-3.24032	TRUE	TRUE	TRUE	FALSE	FALSE	TRUE	TRUE	FALSE	FALSE	FALSE	TRUE	FALSE
A1966	degT	B1XQQ8	2650000	15600000	0	0	6	5	0	1	40.15	5	4	0	1	pyridoxal-phosphate-dependent aminotransferase DegT/DnrJ/EryC1/StrS family	Glycan biosynthesis and metabolism	Polysacharide and lipopolysaccharide metabolism	FP	15600000	0	0	0.0124533	0.124533	-2.04264	-2.04264	-2.44364	-0.866435	TRUE	TRUE	TRUE	FALSE	FALSE	TRUE	TRUE	FALSE	FALSE	FALSE	TRUE	FALSE
A2815		B1XN74	2170000	27300000	0	0	7	11	1	1	40.181	7	7	1	1	two component signal transduction system response regulator with diguanylate cyclase activity	Signal transduction	Two-component systems		27300000	0	0	0.0248874	0.273761	-2.69153	-2.69153	-1.92309	-1.93099	TRUE	TRUE	TRUE	FALSE	FALSE	TRUE	TRUE	FALSE	FALSE	FALSE	TRUE	FALSE
A0986	pntA	B1XJC9	3890000	69900000	95500000	96700000	8	17	5	5	40.19	5	7	5	4	NAD(P) transhydrogenase alpha chain part 1 PntA	Prosthetic groups_ cofactors_ and carriers	Nicotinate and nicotinamide metabolism		69900000	95500000	96700000	0.124409	0.422991	0.424158	0.441282	-0.654196	-0.662099	TRUE	TRUE	TRUE	TRUE	TRUE	TRUE	TRUE	TRUE	FALSE	FALSE	FALSE	TRUE
A2360		B1XJQ2		0	0	14200000		0	1	1	40.231		0	1	1	FAD-dependent oxidoreductase family	Unknown function	Enzymes of unknown specificity		0	0	0	0.0248565	0	0	0	2.60125	2.59335	FALSE	FALSE	FALSE	FALSE	FALSE	FALSE	FALSE	FALSE	FALSE	FALSE	FALSE	FALSE
A0188	prfB	B1XM54		19000000	0	0		10	0	0	40.255		5	0	0	peptide chain release factor PrfB	Translation	Translation factors		19000000	0	0	0	0.248416	-2.26303	-2.26303	-3.37688	-3.38478	FALSE	FALSE	TRUE	FALSE	FALSE	TRUE	FALSE	FALSE	FALSE	FALSE	FALSE	FALSE
A2445		B1XK68	858000	5840000	0	0	5	2	0	0	40.268	2	2	0	0	NADH:flavin oxidoreductase / NADH oxidase family	Unknown function	Enzymes of unknown specificity		5840000	0	0	0	0.0496672	-1.11636	-1.11636	-1.30592	-1.31382	TRUE	TRUE	TRUE	FALSE	FALSE	TRUE	TRUE	FALSE	FALSE	FALSE	TRUE	FALSE
A1238		B1XKY1		6810000	0	0		2	0	0	40.3		2	0	0	selenophosphate-dependent tRNA 2-selenouridine synthase SelU	Translation	tRNA and rRNA base modification		6810000	0	0	0	0.0496278	-1.24001	-1.24001	-1.30592	-1.31382	FALSE	FALSE	TRUE	FALSE	FALSE	TRUE	FALSE	FALSE	FALSE	FALSE	FALSE	FALSE
A0744		B1XHZ8	21600000	335000000	295000000	250000000	34	31	11	10	40.311	15	14	7	6	BioD-like N-terminal domain of phosphotransacetylase	Unknown function	Enzymes of unknown specificity	FP	335000000	295000000	250000000	0.260475	0.769021	-0.180572	-0.415037	-0.438196	-0.577491	TRUE	TRUE	TRUE	TRUE	TRUE	TRUE	TRUE	TRUE	FALSE	FALSE	FALSE	TRUE
A0697	pilT	B1XQG1	2570000	77100000	112000000	91000000	4	12	6	6	40.328	3	8	7	5	pilin retraction protein PilT	Cell motility and adherance	Surface structures and assembly platforms		77100000	112000000	91000000	0.14878	0.29756	0.511054	0.225652	0.0727388	0.0648356	TRUE	TRUE	TRUE	TRUE	TRUE	TRUE	TRUE	TRUE	FALSE	FALSE	FALSE	TRUE
A0693	dnaJ	B1XQF6	6650000	159000000	53700000	46000000	6	22	5	3	40.423	5	10	5	3	molecular chaperone DnaJ	Intracellular trafficking_ assembly_ and processing	Chaperone and folding catalysis		159000000	53700000	46000000	0.0989536	0.544245	-1.48226	-1.68513	-1.01712	-1.67739	TRUE	TRUE	TRUE	TRUE	TRUE	TRUE	TRUE	TRUE	FALSE	FALSE	FALSE	TRUE
A1455	appC	B1XMG0	1140000	23300000	54100000	41700000	2	4	4	2	40.439	2	4	4	2	ABC-type oligopeptide transport system permease component OppC	Transport and binding proteins	Amino acids_ peptides and amines		23300000	54100000	41700000	0.0741858	0.0989144	1.06236	0.72262	1.01644	0.160252	TRUE	TRUE	TRUE	TRUE	TRUE	TRUE	TRUE	TRUE	FALSE	FALSE	FALSE	TRUE
A0701		B1XQG4	537000	21300000	0	0	1	3	1	0	40.483	1	3	1	0	hypothetical protein	Unknown function	General		21300000	0	0	0.0123509	0.0741052	-2.39506	-2.39506	-0.206316	-1.79932	FALSE	FALSE	TRUE	FALSE	FALSE	TRUE	FALSE	FALSE	FALSE	FALSE	FALSE	FALSE
A0926	ndhA	Q8KX60	26600000	493000000	2730000000	2560000000	9	10	15	16	40.517	4	3	3	3	NADH-plastoquinone oxidoreductase subunit NdhA	Energy metabolism	Oxidative phosphorylation	TP	493000000	2730000000	2560000000	0.382555	0.24681	2.45732	2.36474	1.57947	1.6619	TRUE	TRUE	TRUE	TRUE	TRUE	TRUE	TRUE	TRUE	FALSE	FALSE	FALSE	TRUE
A0501	pilM	B1XPF1	993000	27200000	0	0	4	4	0	1	40.571	3	4	0	1	type IV pilus assembly protein PilM	Cell motility and adherance	Surface structures and assembly platforms		27200000	0	0	0.0123241	0.0985926	-2.68706	-2.68706	-2.15406	-0.576857	TRUE	TRUE	TRUE	FALSE	FALSE	TRUE	TRUE	FALSE	FALSE	FALSE	TRUE	FALSE
A0511	hisC	B1XPG1		0	6280000	0		1	1	0	40.707		1	1	0	histidinol-phosphate aminotransferase HisC	Amino acid metabolism	Histidine metabolism	FP	0	0	0	0.0122829	0.0245658	0	0	1.01622	-0.576787	FALSE	FALSE	FALSE	FALSE	FALSE	FALSE	FALSE	FALSE	FALSE	FALSE	FALSE	FALSE
A1894		B1XQI6		11600000	33500000	35900000		2	3	4	40.782		2	3	3	protein of unknown function DUF389	Unknown function	General		11600000	33500000	35900000	0.0858222	0.0490412	1.21368	1.30092	1.50186	1.85667	TRUE	FALSE	TRUE	TRUE	TRUE	TRUE	FALSE	TRUE	TRUE	FALSE	FALSE	FALSE
A0758		B1XI12		1270000	0	0		1	0	0	40.785		1	0	0	hypothetical protein	Unknown function	General		0	0	0	0	0.0245188	0	0	-0.568888	-0.576787	FALSE	FALSE	FALSE	FALSE	FALSE	FALSE	FALSE	FALSE	FALSE	FALSE	FALSE	FALSE
A1214	wecB	B1XKG6	3600000	52800000	58400000	0	10	8	2	1	40.815	8	6	2	1	UDP-N-acetylglucosamine 2-epimerase WecB	Carbohydrate metabolism	Amino sugar and nucleotide sugar metabolism		52800000	58400000	0	0.0367512	0.196006	0.133413	-3.53107	-0.749671	-1.49468	TRUE	TRUE	TRUE	TRUE	FALSE	TRUE	TRUE	FALSE	TRUE	FALSE	FALSE	FALSE
A1036	prfA	B1XJH8	1310000	15100000	0	0	3	3	0	0	40.892	3	4	0	0	peptide chain release factor 1 PrfA	Translation	Translation factors	FP	15100000	0	0	0	0.073364	-2.0072	-2.0072	-1.79142	-1.79932	TRUE	TRUE	TRUE	FALSE	FALSE	TRUE	TRUE	FALSE	FALSE	FALSE	TRUE	FALSE
A1289	lys1	B1XL31		13000000	0	0		4	0	0	40.983		4	0	0	saccharopine dehydrogenase family protein	Unknown function	Enzymes of unknown specificity		13000000	0	0	0	0.0976014	-1.848	-1.848	-2.15406	-2.16196	FALSE	FALSE	TRUE	FALSE	FALSE	TRUE	FALSE	FALSE	FALSE	FALSE	FALSE	FALSE
A2565	gmd	B1XL55	8040000	110000000	71500000	44800000	15	16	5	3	41.016	9	10	4	3	GDP-mannose 4_6-dehydratase Gmd	Carbohydrate metabolism	Amino sugar and nucleotide sugar metabolism	FP	110000000	71500000	44800000	0.0975229	0.390092	-0.588102	-1.20742	-0.569236	-1.2295	TRUE	TRUE	TRUE	TRUE	TRUE	TRUE	TRUE	TRUE	FALSE	FALSE	FALSE	TRUE
A0787	nifS	B1XI40	716000	27000000	0	12200000	0	4	1	2	41.022	1	4	1	2	cysteine desulfurase IscS1	Prosthetic groups_ cofactors_ and carriers	Sulfur relay system	FP	27000000	0	12200000	0.0365657	0.0975087	-2.67807	-0.895663	-0.568958	0.160252	FALSE	FALSE	TRUE	FALSE	TRUE	TRUE	FALSE	FALSE	FALSE	FALSE	FALSE	FALSE
A0478	trm1	B1XPC9		1840000	0	0		0	0	0	41.208		1	0	0	tRNA (guanine26-N2/guanine27-N2)-dimethyltransferase Trm1	Translation	tRNA and rRNA base modification		0	0	0	0	0	0	0	1.01615	1.00825	FALSE	FALSE	FALSE	FALSE	FALSE	FALSE	FALSE	FALSE	FALSE	FALSE	FALSE	FALSE
A0382	nrdB	B1XNU9	3400000	6330000	0	0	7	1	0	0	41.218	4	1	0	0	ribonucleoside-diphosphate reductase beta subunit NrdB	Nucleic acid metabolism	Pyrimidine metabolism		0	0	0	0	0.0242612	0	0	-0.568888	-0.576787	FALSE	TRUE	FALSE	FALSE	FALSE	TRUE	FALSE	FALSE	FALSE	FALSE	FALSE	FALSE
A1837	livK	B1XQ43		0	0	5680000		0	1	1	41.238		0	1	1	ABC-type branched-chain amino acid uptake system substrate-binding component LivK	Transport and binding proteins	Amino acids_ peptides and amines		0	0	0	0.0242495	0	0	0	2.60125	2.59335	FALSE	FALSE	FALSE	FALSE	FALSE	FALSE	FALSE	FALSE	FALSE	FALSE	FALSE	FALSE
A0438		B1XP05	1350000	9230000	14700000	0	3	5	2	1	41.241	2	5	2	1	CBS domain-containing protein	Unknown function	General		9230000	14700000	0	0.0363716	0.121239	0.46926	-1.50894	-0.121426	-0.866435	TRUE	TRUE	TRUE	TRUE	FALSE	TRUE	TRUE	FALSE	TRUE	FALSE	FALSE	FALSE
A0395	urtD	B1XNW2	5850000	34100000	64800000	64900000	9	13	4	4	41.259	7	7	5	4	ABC-type high affinity urea uptake system ATPase component UrtD	Transport and binding proteins	Amino acids_ peptides and amines	FP	34100000	64800000	64900000	0.0969485	0.315083	0.836058	0.838124	-0.569167	-0.577068	TRUE	TRUE	TRUE	TRUE	TRUE	TRUE	TRUE	TRUE	FALSE	FALSE	FALSE	TRUE
A2859		B1XNB7		0	0	18200000		0	1	2	41.324		0	1	2	outer membrane protein with vWA domain	Unknown function	General		0	0	18200000	0.0362985	0	0	2.21412	2.60125	3.33046	FALSE	FALSE	FALSE	FALSE	TRUE	TRUE	FALSE	FALSE	FALSE	FALSE	FALSE	FALSE
A1460	tal	B1XMG5	2640000	80600000	127000000	116000000	7	12	8	6	41.338	4	6	5	5	transaldolase TalA	Carbohydrate metabolism	Pentose phosphate pathway		80600000	127000000	116000000	0.169336	0.29029	0.624855	0.499324	0.46005	0.0648356	TRUE	TRUE	TRUE	TRUE	TRUE	TRUE	TRUE	TRUE	FALSE	FALSE	FALSE	TRUE
A2505	carA	B1XKK8	7110000	131000000	126000000	123000000	13	14	6	8	41.537	5	10	5	6	carbamoyl-phosphate synthase small subunit CarA	Nucleic acid metabolism	Pyrimidine metabolism	FP	131000000	126000000	123000000	0.168524	0.337049	-0.0540398	-0.0874628	-0.141528	0.237878	TRUE	TRUE	TRUE	TRUE	TRUE	TRUE	TRUE	TRUE	FALSE	FALSE	FALSE	TRUE
A1585	pgk	B1XNQ1	47500000	612000000	1340000000	1340000000	38	46	33	43	41.553	14	15	13	16	phosphoglycerate kinase Pgk	Energy metabolism	Carbon fixation in prokaryotes		612000000	1340000000	1340000000	0.914495	1.10702	1.12426	1.12426	0.544557	0.914924	TRUE	TRUE	TRUE	TRUE	TRUE	TRUE	TRUE	TRUE	FALSE	FALSE	FALSE	TRUE
A2039	ggtA	B1XHV7	2040000	36000000	64200000	53800000	4	8	3	3	41.592	3	5	3	3	ABC-type compatable solute uptake system ATPase component GgtA	Transport and binding proteins	Carbohydrates_ organic alcohols_ and acids		36000000	64200000	53800000	0.0721293	0.192345	0.755148	0.520192	-0.2641	-0.272001	TRUE	TRUE	TRUE	TRUE	TRUE	TRUE	TRUE	TRUE	FALSE	FALSE	FALSE	TRUE
A2195	pyrD	B1XIS4	198000	3990000	0	0	2	1	0	0	41.646	1	1	0	0	FMN-dependent dihydroorotate dehydrogenase PyrD	Nucleic acid metabolism	Pyrimidine metabolism		0	0	0	0	0.0240119	0	0	-0.568888	-0.576787	FALSE	FALSE	FALSE	FALSE	FALSE	FALSE	FALSE	FALSE	FALSE	FALSE	FALSE	FALSE
A2790	anmK	B1XMP0	1770000	25500000	0	0	3	7	0	0	41.653	2	5	0	0	anhydro-N-acetylmuramic acid kinase AnmK	Glycan biosynthesis and metabolism	Peptidoglycan metabolism	FP	25500000	0	0	0	0.168055	-2.60881	-2.60881	-2.89124	-2.89914	TRUE	TRUE	TRUE	FALSE	FALSE	TRUE	TRUE	FALSE	FALSE	FALSE	TRUE	FALSE
A0512	aspC	B1XPG2	2870000	14400000	0	0	6	4	1	1	41.663	2	3	1	1	aspartate aminotransferase AspB	Amino acid metabolism	Alanine_ aspartate and glutamate metabolism		14400000	0	0	0.0240021	0.0960084	-1.95606	-1.95606	-0.568958	-0.576857	TRUE	TRUE	TRUE	FALSE	FALSE	TRUE	TRUE	FALSE	FALSE	FALSE	TRUE	FALSE
F0047	cmr3	B1XR47	0	6000000	0	0	1	2	0	0	41.778	1	2	0	0	type III-A CRISPR immunity system RAMP protein Cmr3	Defense and invasion systems	Invasion response		6000000	0	0	0	0.0478721	-1.1375	-1.1375	-1.30592	-1.31382	FALSE	FALSE	TRUE	FALSE	FALSE	TRUE	FALSE	FALSE	FALSE	FALSE	FALSE	FALSE
A2506	dprA	B1XKK9		2360000	0	0		1	0	0	41.844		1	0	0	DNA protecting protein DprA	Defense and invasion systems	DNA transformation		0	0	0	0	0.0238983	0	0	-0.568888	-0.576787	FALSE	FALSE	FALSE	FALSE	FALSE	FALSE	FALSE	FALSE	FALSE	FALSE	FALSE	FALSE
A1011		B1XJF4	35800000	608000000	11000000	7870000	22	33	3	3	41.871	11	12	3	2	protein of unknown function DUF3086	Unknown function	General	FP	608000000	11000000	7870000	0.0716486	0.788135	-5.25974	-5.5738	-2.24451	-2.25241	TRUE	TRUE	TRUE	TRUE	TRUE	TRUE	TRUE	TRUE	FALSE	FALSE	FALSE	TRUE
A0177	agxT	B1XM44	15100000	181000000	257000000	262000000	24	30	16	20	41.923	15	13	9	11	alanine-glyoxylate transaminase / serine-glyoxylate transaminase / serine-pyruvate transaminase AgxT	Carbohydrate metabolism	Glyoxylate and dicarboxylate metabolism		181000000	257000000	262000000	0.429359	0.715598	0.494264	0.521537	0.129971	0.435791	TRUE	TRUE	TRUE	TRUE	TRUE	TRUE	TRUE	TRUE	FALSE	FALSE	FALSE	TRUE
A0462		B1XP27		14000000	19500000	0		3	2	1	41.951		3	2	1	putative amidoligase enzyme	Unknown function	Enzymes of unknown specificity		14000000	19500000	0	0.035756	0.071512	0.366782	-1.926	0.530793	-0.214216	FALSE	FALSE	TRUE	TRUE	FALSE	TRUE	FALSE	FALSE	FALSE	FALSE	FALSE	FALSE
G0054	kdpD	B1XRS4		715000	0	0		0	0	0	41.964		1	0	0	KdpD domain protein	Transport and binding proteins	Cations and iron carrying compounds		0	0	0	0	0	0	0	1.01615	1.00825	FALSE	FALSE	FALSE	FALSE	FALSE	FALSE	FALSE	FALSE	FALSE	FALSE	FALSE	FALSE
A0397	urtB	B1XNW4	0	0	0	11000000	1	1	1	1	41.99	1	1	1	1	ABC-type high affinity urea uptake system permease component UrtB	Transport and binding proteins	Amino acids_ peptides and amines		0	0	0	0.0238152	0.0238152	0	0	1.01622	1.00832	FALSE	FALSE	FALSE	FALSE	FALSE	FALSE	FALSE	FALSE	FALSE	FALSE	FALSE	FALSE
A0314		B1XNE6		0	0	4940000		2	0	0	42.048		1	0	1	oxidoreductase (NAD-binding Rossmann fold)	Unknown function	Enzymes of unknown specificity		0	0	0	0	0.0475647	0	0	-1.30592	-1.31382	FALSE	FALSE	FALSE	FALSE	FALSE	FALSE	FALSE	FALSE	FALSE	FALSE	FALSE	FALSE
A1681	ypsC	B1XP77	2870000	26000000	0	0	8	7	2	0	42.097	6	5	2	0	putative N6-adenine-specific DNA methylase YpsC	Defense and invasion systems	Restriction-modification systems		26000000	0	0	0.0237547	0.166283	-2.63227	-2.63227	-0.569027	-2.89914	TRUE	TRUE	TRUE	TRUE	FALSE	TRUE	TRUE	FALSE	TRUE	FALSE	FALSE	FALSE
A1354		B1XLQ7	3030000	48200000	0	0	8	11	0	0	42.175	5	8	0	0	two component signal transduction system hybrid response regulator	Signal transduction	Two-component systems		48200000	0	0	0	0.260818	-3.41143	-3.41143	-3.5082	-3.5161	TRUE	TRUE	TRUE	FALSE	FALSE	TRUE	TRUE	FALSE	FALSE	FALSE	TRUE	FALSE
A1654	hhoA/degQ	B1XP51		0	67600000	72000000		1	5	8	42.231		1	5	8	periplasmic stress-inducible serine protease HhoA	Intracellular trafficking_ assembly_ and processing	Peptidases		0	67600000	72000000	0.153915	0.0236793	3.85997	3.94486	2.89126	3.51182	TRUE	FALSE	FALSE	TRUE	TRUE	TRUE	FALSE	TRUE	FALSE	TRUE	FALSE	FALSE
A0364	sigC	B1XNJ6	1430000	25200000	0	0	10	6	0	0	42.248	3	5	0	0	group 2 RNA polymerase sigma-70 subunit SigC	Transcription	Transcription factors		25200000	0	0	0	0.142019	-2.59455	-2.59455	-2.68472	-2.69262	TRUE	TRUE	TRUE	FALSE	FALSE	TRUE	TRUE	FALSE	FALSE	FALSE	TRUE	FALSE
A2365		B1XJQ7	729000	24200000	17800000	20200000	5	11	3	3	42.258	2	7	2	2	two component signal transduction system histidine kinase with PAS sensory domain	Signal transduction	Two-component systems		24200000	17800000	20200000	0.0709925	0.260306	-0.356935	-0.212545	-0.700413	-0.708314	TRUE	TRUE	TRUE	TRUE	TRUE	TRUE	TRUE	TRUE	FALSE	FALSE	FALSE	TRUE
F0070		B1XR70		7980000	0	0		1	0	0	42.261		1	0	0	protein of unknown function DUF1822	Unknown function	General		0	0	0	0	0.0236625	0	0	-0.568888	-0.576787	FALSE	FALSE	FALSE	FALSE	FALSE	FALSE	FALSE	FALSE	FALSE	FALSE	FALSE	FALSE
		REV__B1XR70		0	0	185600000		1	10	18	42.261		1	1	1								0.331275	0.0236625	0	0	3.82487	4.63525	FALSE	FALSE	FALSE	FALSE	FALSE	FALSE	FALSE	FALSE	FALSE	FALSE	FALSE	FALSE
A1920	cofH	B1XQL2	0				1				42.311	1				7_8-didemethyl-8-hydroxy-5-deazariboflavin synthase subunit CofH	Prosthetic groups_ cofactors_ and carriers	General		0	0	0	0	0	0	0	1.01615	1.00825	FALSE	FALSE	FALSE	FALSE	FALSE	FALSE	FALSE	FALSE	FALSE	FALSE	FALSE	FALSE
A1231		B1XKX4		0	68900000	78000000		0	6	6	42.38		0	4	4	hypothetical protein	Unknown function	General		0	68900000	78000000	0.141576	0	3.88557	4.05311	4.71745	4.70955	TRUE	FALSE	FALSE	TRUE	TRUE	TRUE	FALSE	TRUE	FALSE	TRUE	FALSE	FALSE
A0707	acsF	B1XQH0	5700000	28700000	38300000	58300000	13	7	5	6	42.397	8	5	4	5	oxygen-dependent Mg protoporphyrin IX monomethyl ester oxidative cyclase AcsF1	Prosthetic groups_ cofactors_ and carriers	Porphyrin and chlorophyll metabolism		28700000	38300000	58300000	0.129726	0.165106	0.361618	0.909457	0.568908	0.802157	TRUE	TRUE	TRUE	TRUE	TRUE	TRUE	TRUE	TRUE	FALSE	FALSE	FALSE	TRUE
A2246	cruH	B1XJ59	3330000	7380000	0	0	5	5	1	0	42.406	4	3	3	0	rieske (2Fe-2S) domain-containing protein CruH	Natural products biosynthesis	Biosynthesis of siderophore group nonribosomal peptides		7380000	0	0	0.0117908	0.117908	-1.30801	-1.30801	-0.858535	-2.45154	TRUE	TRUE	TRUE	FALSE	FALSE	TRUE	TRUE	FALSE	FALSE	FALSE	TRUE	FALSE
A0292	argD	B1XMW5	378000	8330000	0	0	1	3	0	0	42.408	1	3	0	0	bifunctional acetylornithine/N-succinyldiaminopimelate aminotransferase ArgD	Amino acid metabolism	Lysine biosynthesis		8330000	0	0	0	0.0707414	-1.41468	-1.41468	-1.79142	-1.79932	FALSE	FALSE	TRUE	FALSE	FALSE	TRUE	FALSE	FALSE	FALSE	FALSE	FALSE	FALSE
A2686		B1XLY8		0	0	48200000		0	1	2	42.422		0	1	2	TonB family protein	Transport and binding proteins	Accesory functions		0	0	48200000	0.035359	0	0	3.41143	2.60125	3.33046	FALSE	FALSE	FALSE	FALSE	TRUE	TRUE	FALSE	FALSE	FALSE	FALSE	FALSE	FALSE
A2835		B1XN94	4180000	23600000	0	0	11	7	0	0	42.438	6	5	0	0	two component signal transduction system hybrid response regulator	Signal transduction	Two-component systems		23600000	0	0	0	0.164947	-2.51602	-2.51602	-2.89124	-2.89914	TRUE	TRUE	TRUE	FALSE	FALSE	TRUE	TRUE	FALSE	FALSE	FALSE	TRUE	FALSE
A0906		B1XIW8	1310000	0	35800000	33000000	7	7	2	2	42.447	5	5	2	2	two component signal transduction system response regulator with spoIIE domain	Signal transduction	Two-component systems		0	35800000	33000000	0.0471176	0.164912	3.02857	2.926	-0.569027	-0.576927	TRUE	TRUE	TRUE	TRUE	TRUE	TRUE	TRUE	TRUE	FALSE	FALSE	FALSE	TRUE
A2827	nagA	B1XN86		20500000	0	0		4	0	0	42.487		4	0	0	N-acetylglucosamine-6-phosphate deacetylase NagA	Carbohydrate metabolism	Amino sugar and nucleotide sugar metabolism		20500000	0	0	0	0.0941464	-2.3505	-2.3505	-2.15406	-2.16196	FALSE	FALSE	TRUE	FALSE	FALSE	TRUE	FALSE	FALSE	FALSE	FALSE	FALSE	FALSE
A1548		B1XNL4	2420000	49200000	41400000	35300000	12	10	4	3	42.51	6	8	4	3	two component signal transduction system hybrid response regulator	Signal transduction	Two-component systems		49200000	41400000	35300000	0.0823336	0.235239	-0.224168	-0.427513	-0.206383	-0.576998	TRUE	TRUE	TRUE	TRUE	TRUE	TRUE	TRUE	TRUE	FALSE	FALSE	FALSE	TRUE
A0991	yidC	B1XJD4	11900000	234000000	2850000000	2570000000	11	12	19	19	42.619	5	8	11	11	membrane protein insertase yidC	Intracellular trafficking_ assembly_ and processing	Protein export_ secretion_ and sorting	TP	234000000	2850000000	2570000000	0.445811	0.281565	3.57841	3.42949	1.65958	1.65166	TRUE	TRUE	TRUE	TRUE	TRUE	TRUE	TRUE	TRUE	FALSE	FALSE	FALSE	TRUE
A0891	sucC	B1XIV3	5080000	114000000	33500000	36000000	5	12	2	2	42.62	3	10	2	3	succinyl-CoA ligase beta subunit Succ	Carbohydrate metabolism	Citrate cycle (TCA cycle)	FP	114000000	33500000	36000000	0.0469263	0.281558	-1.62803	-1.53727	-1.30635	-1.31425	TRUE	TRUE	TRUE	TRUE	TRUE	TRUE	TRUE	TRUE	FALSE	FALSE	FALSE	TRUE
A1480		B1XMZ1		0	0	14900000		0	1	1	42.63		0	1	1	protein of unknown function DUF1176	Unknown function	General		0	0	0	0.0234577	0	0	0	2.60125	2.59335	FALSE	FALSE	FALSE	FALSE	FALSE	FALSE	FALSE	FALSE	FALSE	FALSE	FALSE	FALSE
A0363	moeB	B1XNJ5	231000000	2500000000	811000000	712000000	80	98	19	22	42.649	20	17	11	11	adenylyltransferase and sulfurtransferase MoeB	Prosthetic groups_ cofactors_ and carriers	Sulfur relay system	FP	2500000000	811000000	712000000	0.480668	2.29783	-1.61817	-1.80477	-1.32476	-1.12579	TRUE	TRUE	TRUE	TRUE	TRUE	TRUE	TRUE	TRUE	FALSE	FALSE	FALSE	TRUE
A2655	yciC	B1XLV8	33700000	544000000	463000000	394000000	26	17	9	7	42.733	13	9	7	7	zinc chaperone YciC	Intracellular trafficking_ assembly_ and processing	Chaperone and folding catalysis		544000000	463000000	394000000	0.187209	0.397819	-0.230298	-0.460417	0.134876	-0.214353	TRUE	TRUE	TRUE	TRUE	TRUE	TRUE	TRUE	TRUE	FALSE	FALSE	FALSE	TRUE
A0818	dxr	B1XIF1	91900	31500000	0	0	2	4	0	0	42.741	1	6	0	0	1-deoxy-D-xylulose-5-phosphate reductoisomerase Dxr	Terpenoids and polyketides metabolism	Terpenoid backbone biosynthesis	FP	31500000	0	0	0	0.093587	-2.8679	-2.8679	-2.15406	-2.16196	FALSE	FALSE	TRUE	FALSE	FALSE	TRUE	FALSE	FALSE	FALSE	FALSE	FALSE	FALSE
A0385	rlmB	B1XNV2	1390000	117000000	253000000	253000000	6	13	10	9	42.747	3	7	7	7	23S rRNA (guanosine2251-2'-O)-methyltransferase RlmB	Translation	tRNA and rRNA base modification		117000000	253000000	253000000	0.222238	0.304115	1.08049	1.08049	0.65409	0.501651	TRUE	TRUE	TRUE	TRUE	TRUE	TRUE	TRUE	TRUE	FALSE	FALSE	FALSE	TRUE
A1751	espeB	B1XPM6	1890000	36100000	28300000	22600000	7	10	3	2	42.764	2	7	3	2	agmatinase EspeB	Amino acid metabolism	Arginine and proline metabolism	FP	36100000	28300000	22600000	0.0584604	0.233842	-0.303616	-0.57447	-0.569097	-1.06257	TRUE	TRUE	TRUE	TRUE	TRUE	TRUE	TRUE	TRUE	FALSE	FALSE	FALSE	TRUE
A2426		B1XK49		0	0	7400000		0	0	1	42.78		0	0	1	TPR repeat-containing protein	Unknown function	General		0	0	0	0.0116877	0	0	0	1.01615	2.59335	FALSE	FALSE	FALSE	FALSE	FALSE	FALSE	FALSE	FALSE	FALSE	FALSE	FALSE	FALSE
A2370	mltA	Q14SY1		0	0	55100000		0	2	4	42.788		0	2	4	membrane-bound lytic transglycosylase A MltA	Glycan biosynthesis and metabolism	Peptidoglycan metabolism		0	0	55100000	0.0701131	0	0	3.58736	3.33836	4.17875	TRUE	FALSE	FALSE	TRUE	TRUE	TRUE	FALSE	TRUE	FALSE	TRUE	FALSE	FALSE
A2623	gltA	B1XLB3	40700000	555000000	247000000	239000000	46	40	11	12	42.841	15	15	9	8	citrate synthase GltA	Carbohydrate metabolism	Citrate cycle (TCA cycle)	FP	555000000	247000000	239000000	0.268434	0.933685	-1.152	-1.19855	-0.801408	-0.688878	TRUE	TRUE	TRUE	TRUE	TRUE	TRUE	TRUE	TRUE	FALSE	FALSE	FALSE	TRUE
A2030	purT	B1XHU8	3980000	61600000	0	0	14	14	2	1	42.88	7	7	2	1	phosphoribosylglycinamide formyltransferase 2 PurT	Nucleic acid metabolism	Purine metabolism	FP	61600000	0	0	0.0349813	0.326493	-3.73552	-3.73552	-1.52062	-2.26563	TRUE	TRUE	TRUE	TRUE	FALSE	TRUE	TRUE	FALSE	TRUE	FALSE	FALSE	FALSE
A2602	patA	B1XL92	1740000	59100000	61400000	59000000	5	5	4	4	42.905	4	5	3	4	chemotaxis signal transduction system response regulator PatA	Signal transduction	Taxis		59100000	61400000	59000000	0.0932292	0.116537	0.0508589	-0.00225245	0.726859	0.718957	TRUE	TRUE	TRUE	TRUE	TRUE	TRUE	TRUE	TRUE	FALSE	FALSE	FALSE	TRUE
A1263	dnaN	B1XL06	567000	18400000	27700000	24800000	1	4	3	2	42.914	1	4	3	2	DNA polymerase III beta subunit DnaN	Nucleic acid metabolism	DNA replication_ recombination_ and repair	FP	18400000	27700000	24800000	0.058256	0.0932097	0.482782	0.348804	0.653723	0.160252	TRUE	FALSE	TRUE	TRUE	TRUE	TRUE	FALSE	TRUE	TRUE	FALSE	FALSE	FALSE
A1705		B1XPA1	16000000	86000000	0	0	20	14	0	0	42.967	11	5	0	0	TPR repeat-containing protein	Unknown function	General		86000000	0	0	0	0.325831	-4.18587	-4.18587	-3.84283	-3.85073	TRUE	TRUE	TRUE	FALSE	FALSE	TRUE	TRUE	FALSE	FALSE	FALSE	TRUE	FALSE
A1952		B1XQP4		0	1290000000	1340000000		0	36	37	42.972		0	13	13	protein of unknown function COG4222 family	Unknown function	General		0	1290000000	1340000000	0.84939	0	8.01681	8.07146	7.21116	7.24237	TRUE	FALSE	FALSE	TRUE	TRUE	TRUE	FALSE	TRUE	FALSE	TRUE	FALSE	FALSE
A2766	gshA	B1XMM1	2040000	116000000	0	0	14	6	1	0	43.009	5	4	1	0	glutamate-cysteine ligase GshA	Metabolism of other amino acids and amines	Glutathione metabolism		116000000	0	0	0.0116255	0.139506	-4.59694	-4.59694	-1.09961	-2.69262	TRUE	TRUE	TRUE	FALSE	FALSE	TRUE	TRUE	FALSE	FALSE	FALSE	TRUE	FALSE
A0313		B1XNE5		0	0	7500000		1	1	2	43.07		1	1	2	ABC-type uptake system substrate-binding component	Transport and binding proteins	Unknown substrate		0	0	7500000	0.034827	0.023218	0	1.32193	1.01622	1.74543	FALSE	FALSE	FALSE	FALSE	TRUE	TRUE	FALSE	FALSE	FALSE	FALSE	FALSE	FALSE
A0638		B1XQA1		5260000	0	0		2	0	0	43.108		2	0	0	D-alanine--D-alanine ligase c-terminal domain protein	Glycan biosynthesis and metabolism	Peptidoglycan metabolism		5260000	0	0	0	0.0463951	-1.03703	-1.03703	-1.30592	-1.31382	FALSE	FALSE	TRUE	FALSE	FALSE	TRUE	FALSE	FALSE	FALSE	FALSE	FALSE	FALSE
A2780	tgt	B1XMN5	216000	6430000	0	0	2	1	0	0	43.182	1	1	0	0	tRNA-guanine transglycosylase Tgt	Translation	tRNA and rRNA base modification	FP	0	0	0	0	0.0231578	0	0	-0.568888	-0.576787	FALSE	FALSE	FALSE	FALSE	FALSE	FALSE	FALSE	FALSE	FALSE	FALSE	FALSE	FALSE
A0425	pratA	P19737		0	202000000	216000000		0	11	12	43.184		0	8	9	periplasmic tetratricopeptide repeat protein involved in photosystem II biogenesis PratA	Intracellular trafficking_ assembly_ and processing	Enzyme assembly		0	202000000	216000000	0.266302	0	5.37156	5.46597	5.54129	5.65382	TRUE	FALSE	FALSE	TRUE	TRUE	TRUE	FALSE	TRUE	FALSE	TRUE	FALSE	FALSE
A0771	moeA	B1XI25		1720000	0	0		2	0	0	43.219		2	0	0	molybdopterin biosynthesis protein MoeA	Prosthetic groups_ cofactors_ and carriers	Molybdopterin and tungstate		1720000	0	0	0	0.0462759	-0.426533	-0.426533	-1.30592	-1.31382	FALSE	FALSE	TRUE	FALSE	FALSE	TRUE	FALSE	FALSE	FALSE	FALSE	FALSE	FALSE
A2120	ndbB	Q8KX30	6530000	67200000	65400000	58500000	10	15	6	7	43.301	5	9	6	6	type II NADH dehydrogenase Ndh	Regulatory functions	General		67200000	65400000	58500000	0.150112	0.346412	-0.0364234	-0.185242	-0.237815	-0.0391241	TRUE	TRUE	TRUE	TRUE	TRUE	TRUE	TRUE	TRUE	FALSE	FALSE	FALSE	TRUE
A1130	argJ	B1XK02	4090000	28200000	0	0	9	8	1	1	43.315	4	4	1	1	bifunctional ornithine acetyltransferase / N-acetylglutamate synthase protein ArgJ	Amino acid metabolism	Arginine and proline metabolism	FP	28200000	0	0	0.0230867	0.184694	-2.73118	-2.73118	-1.48678	-1.49468	TRUE	TRUE	TRUE	FALSE	FALSE	TRUE	TRUE	FALSE	FALSE	FALSE	TRUE	FALSE
A1129		B1XK01	970000	15700000	14100000	0	4	5	3	1	43.346	3	5	2	1	protein of unknown function DUF58	Unknown function	General		15700000	14100000	0	0.0461404	0.115351	-0.116058	-2.04963	0.364145	-0.866435	TRUE	TRUE	TRUE	TRUE	FALSE	TRUE	TRUE	FALSE	TRUE	FALSE	FALSE	FALSE
A0611		B1XPZ0		12900000	0	13300000		7	2	3	43.381		7	2	4	RND type transport system FtsX family permease component	Transport and binding proteins	Unknown substrate		12900000	0	13300000	0.0576289	0.161361	-1.83996	0.0318841	-0.569027	-0.0913573	TRUE	FALSE	TRUE	TRUE	TRUE	TRUE	FALSE	TRUE	TRUE	FALSE	FALSE	FALSE
A2515	rtcB	B1XKL8		22000000	0	0		3	1	1	43.382		3	1	1	tRNA-splicing ligase RtcB	Translation	Transfer RNA biogenesis		22000000	0	0	0.023051	0.0691531	-2.43296	-2.43296	-0.206316	-0.214216	FALSE	FALSE	TRUE	FALSE	FALSE	TRUE	FALSE	FALSE	FALSE	FALSE	FALSE	FALSE
A1807	cupB	B1XQ13		2750000	0	0		1	0	0	43.417		1	0	0	consitutive low-affinity CO2 hydration protein CupB	Energy metabolism	Carbon fixation in prokaryotes		0	0	0	0	0.0230325	0	0	-0.568888	-0.576787	FALSE	FALSE	FALSE	FALSE	FALSE	FALSE	FALSE	FALSE	FALSE	FALSE	FALSE	FALSE
A0718	dgdA	B1XHX2		8270000	0	0		4	0	0	43.44		4	0	0	digalactosyldiacylglycerol (DGDG) synthase DgdA	Fatty acid and lipid metabolism	Biosynthesis		8270000	0	0	0	0.092081	-1.40817	-1.40817	-2.15406	-2.16196	FALSE	FALSE	TRUE	FALSE	FALSE	TRUE	FALSE	FALSE	FALSE	FALSE	FALSE	FALSE
A0850	murD	B1XII3	2830000	76100000	0	11600000	9	10	1	2	43.447	6	8	1	2	UDP-N-acetylmuramoylalanine--D-glutamate ligase MurD	Glycan biosynthesis and metabolism	Peptidoglycan metabolism	FP	76100000	0	11600000	0.0345248	0.230165	-4.0197	-2.28852	-1.79178	-1.06257	TRUE	TRUE	TRUE	FALSE	TRUE	TRUE	TRUE	FALSE	TRUE	FALSE	FALSE	FALSE
A0024	ftsZ	B1XKS3	6800000	102000000	162000000	141000000	6	10	9	9	43.586	5	6	7	7	cell division tubulin protein FtsZ	Cell structure_ growth_ and death	Cell division	FP	102000000	162000000	141000000	0.206488	0.229431	0.642237	0.448358	0.87234	0.864435	TRUE	TRUE	TRUE	TRUE	TRUE	TRUE	TRUE	TRUE	FALSE	FALSE	FALSE	TRUE
A1609	tyrS	B1XNS4	2510000	92000000	0	21900000	8	11	1	2	43.586	4	6	1	2	tyrosyl-tRNA synthetase TyrS	Translation	Transfer RNA biogenesis	FP	92000000	0	21900000	0.0344147	0.252375	-4.27798	-1.85038	-1.92309	-1.19388	TRUE	TRUE	TRUE	FALSE	TRUE	TRUE	TRUE	FALSE	TRUE	FALSE	FALSE	FALSE
A2489	alrA	B1XKJ2		4240000	0	0		2	0	0	43.605		2	0	0	alanine racemase Alr	Metabolism of other amino acids and amines	D-Alanine metabolism		4240000	0	0	0	0.0458663	-0.885965	-0.885965	-1.30592	-1.31382	FALSE	FALSE	TRUE	FALSE	FALSE	TRUE	FALSE	FALSE	FALSE	FALSE	FALSE	FALSE
		REV__B1XKJ2		3165700	0	0		1	0	0	43.605		1	0	0								0	0.0229331	0	0	-0.568888	-0.576787	FALSE	FALSE	FALSE	FALSE	FALSE	FALSE	FALSE	FALSE	FALSE	FALSE	FALSE	FALSE
A1619		B1XNT4		27100000	0	0		9	1	0	43.651		6	1	0	hypothetical protein	Unknown function	General		27100000	0	0	0.0114545	0.206181	-2.68257	-2.68257	-1.64732	-3.24032	FALSE	FALSE	TRUE	FALSE	FALSE	TRUE	FALSE	FALSE	FALSE	FALSE	FALSE	FALSE
A2715		B1XMH2	1760000	41100000	0	0	8	6	2	0	43.654	2	4	2	0	hypothetical protein	Unknown function	General		41100000	0	0	0.0229074	0.137444	-3.20477	-3.20477	-0.362505	-2.69262	TRUE	TRUE	TRUE	TRUE	FALSE	TRUE	TRUE	FALSE	TRUE	FALSE	FALSE	FALSE
F0100		B1XRA0	0	2700000	0	0	1	2	1	1	43.656	1	2	1	1	Fic/Doc family protein	Cell structure_ growth_ and death	Toxin-antitoxin systems		2700000	0	0	0.0229064	0.0458127	-0.62293	-0.62293	0.279182	0.271282	FALSE	FALSE	TRUE	FALSE	FALSE	TRUE	FALSE	FALSE	FALSE	FALSE	FALSE	FALSE
A1344	sat	B1XLP7	12400000	107000000	0	0	18	12	1	2	43.684	12	7	1	2	sulfate adenylyltransferase Met3	Energy metabolism	Sulfur metabolism	FP	107000000	0	0	0.0343375	0.2747	-4.48543	-4.48543	-2.04346	-1.31425	TRUE	TRUE	TRUE	FALSE	TRUE	TRUE	TRUE	FALSE	TRUE	FALSE	FALSE	FALSE
A2014	rpoD	Q59965	13800000	91700000	0	0	23	17	0	1	43.74	10	10	0	1	group 1 RNA polymerase sigma-70 subunit SigA	Transcription	Transcription factors		91700000	0	0	0.0114312	0.38866	-4.27352	-4.27352	-4.11435	-2.53714	TRUE	TRUE	TRUE	FALSE	FALSE	TRUE	TRUE	FALSE	FALSE	FALSE	TRUE	FALSE
A2589	hemH	B1XL79	18400000	114000000	119000000	117000000	24	10	8	6	43.794	12	6	6	5	ferrochelatase HemH	Prosthetic groups_ cofactors_ and carriers	Porphyrin and chlorophyll metabolism		114000000	119000000	117000000	0.159839	0.228342	0.0593785	0.0359196	0.711731	0.316517	TRUE	TRUE	TRUE	TRUE	TRUE	TRUE	TRUE	TRUE	FALSE	FALSE	FALSE	TRUE
A1137		B1XK91		9640000	0	0		2	0	0	43.823		2	0	0	capsular polysaccharide biosynthesis protein	Glycan biosynthesis and metabolism	Polysacharide and lipopolysaccharide metabolism		9640000	0	0	0	0.0456381	-1.54992	-1.54992	-1.30592	-1.31382	FALSE	FALSE	TRUE	FALSE	FALSE	TRUE	FALSE	FALSE	FALSE	FALSE	FALSE	FALSE
A1023	fabF	B1XJG6	12400000	108000000	128000000	140000000	12	9	9	9	43.866	7	7	7	7	3-oxoacyl-(acyl carrier protein) synthase II FabF	Fatty acid and lipid metabolism	Biosynthesis	FP	108000000	128000000	140000000	0.20517	0.20517	0.235103	0.35973	1.0168	1.0089	TRUE	TRUE	TRUE	TRUE	TRUE	TRUE	TRUE	TRUE	FALSE	FALSE	FALSE	TRUE
A2197		B1XIS6	1520000	17600000	0	0	3	4	0	0	43.876	2	4	0	0	putative aluminum resistance protein	Unknown function	General	FP	17600000	0	0	0	0.091166	-2.17632	-2.17632	-2.15406	-2.16196	TRUE	TRUE	TRUE	FALSE	FALSE	TRUE	TRUE	FALSE	FALSE	FALSE	TRUE	FALSE
A2402	ama	B1XK25	10900000	49400000	0	38900000	21	13	2	2	43.887	6	6	2	3	N-acyl-L-amino acid amidohydrolase Ama	Intracellular trafficking_ assembly_ and processing	Peptidases		49400000	0	38900000	0.0455716	0.296215	-3.44361	-0.309386	-1.41745	-1.42535	TRUE	TRUE	TRUE	TRUE	TRUE	TRUE	TRUE	TRUE	FALSE	FALSE	FALSE	TRUE
A0702		B1XQG5	269000	5480000	0	0	4	2	0	0	43.897	1	2	0	0	protein of unknown function DUF185	Unknown function	General		5480000	0	0	0	0.0455612	-1.06764	-1.06764	-1.30592	-1.31382	FALSE	FALSE	TRUE	FALSE	FALSE	TRUE	FALSE	FALSE	FALSE	FALSE	FALSE	FALSE
A2186	arsA	B1XIR5	12800000	116000000	204000000	191000000	20	28	16	16	43.904	9	10	11	11	arsenite-activated anion-transporting ATPase ArsA	Transport and binding proteins	Anions	FP	116000000	204000000	191000000	0.364431	0.637755	0.788496	0.695847	0.227961	0.22005	TRUE	TRUE	TRUE	TRUE	TRUE	TRUE	TRUE	TRUE	FALSE	FALSE	FALSE	TRUE
A1427	coaBC	B1XMD2	2200000	129000000	93600000	0	9	11	6	1	43.915	3	6	5	1	bifunctional phosphopantothenoylcysteine decarboxylase / phosphopantothenate--cysteine ligase CoaB-CoaC	Prosthetic groups_ cofactors_ and carriers	Pantothenate and CoA biosynthesis		129000000	93600000	0	0.0796994	0.250484	-0.442573	-4.74416	0.193104	-1.93099	TRUE	TRUE	TRUE	TRUE	FALSE	TRUE	TRUE	FALSE	TRUE	FALSE	FALSE	FALSE
A1464		B1XMX5	13600000	86700000	84900000	84000000	21	12	5	6	43.968	11	7	4	5	methyltransferase type 11	Unknown function	Enzymes of unknown specificity		86700000	84900000	84000000	0.125091	0.272926	-0.0286006	-0.0431164	-0.168413	0.0648356	TRUE	TRUE	TRUE	TRUE	TRUE	TRUE	TRUE	TRUE	FALSE	FALSE	FALSE	TRUE
A1711		B1XPA7	16400000	416000000	348000000	319000000	23	39	13	13	43.989	12	15	9	8	hypothetical protein	Unknown function	General		416000000	348000000	319000000	0.295528	0.886585	-0.254152	-0.377826	-0.533654	-0.541563	TRUE	TRUE	TRUE	TRUE	TRUE	TRUE	TRUE	TRUE	FALSE	FALSE	FALSE	TRUE
A2806	argG	B1XN65	59300000	634000000	441000000	497000000	54	72	31	30	44.013	17	22	14	15	argininosuccinate synthase ArgG	Amino acid metabolism	Arginine and proline metabolism		634000000	441000000	497000000	0.692977	1.63588	-0.518772	-0.348129	-0.187148	-0.241757	TRUE	TRUE	TRUE	TRUE	TRUE	TRUE	TRUE	TRUE	FALSE	FALSE	FALSE	TRUE
A1517		B1XN28		3000000	0	0		1	0	0	44.031		1	0	0	family 4 glycosyltransferase	Glycan biosynthesis and metabolism	Polysacharide and lipopolysaccharide metabolism		0	0	0	0	0.0227113	0	0	-0.568888	-0.576787	FALSE	FALSE	FALSE	FALSE	FALSE	FALSE	FALSE	FALSE	FALSE	FALSE	FALSE	FALSE
A2759	ama	B1XML4		23600000	0	0		4	0	0	44.035		3	0	0	N-acyl-L-amino acid amidohydrolase Ama	Intracellular trafficking_ assembly_ and processing	Peptidases		23600000	0	0	0	0.0908368	-2.51602	-2.51602	-2.15406	-2.16196	FALSE	FALSE	TRUE	FALSE	FALSE	TRUE	FALSE	FALSE	FALSE	FALSE	FALSE	FALSE
A0295		B1XMW8	2410000	39600000	32100000	28200000	5	7	2	3	44.069	4	4	2	3	two component signal transduction system hybrid response regulator	Signal transduction	Two-component systems		39600000	32100000	28200000	0.0567292	0.158842	-0.265625	-0.42586	-0.569027	-0.0913573	TRUE	TRUE	TRUE	TRUE	TRUE	TRUE	TRUE	TRUE	FALSE	FALSE	FALSE	TRUE
A0045	pixG	B1XKU3	2920000	115000000	102000000	79300000	9	13	6	6	44.087	6	9	6	6	positive phototaxis two component signal transduction system response regulator PixG	Signal transduction	Taxis		115000000	102000000	79300000	0.136095	0.294872	-0.165424	-0.50943	-0.0383637	-0.046267	TRUE	TRUE	TRUE	TRUE	TRUE	TRUE	TRUE	TRUE	FALSE	FALSE	FALSE	TRUE
A2082		B1XI83		16000000	19300000	19700000		8	2	4	44.119		6	2	4	hypothetical protein	Unknown function	General		16000000	19300000	19700000	0.0679979	0.181328	0.210567	0.234122	-0.749671	0.0907126	TRUE	FALSE	TRUE	TRUE	TRUE	TRUE	FALSE	TRUE	TRUE	FALSE	FALSE	FALSE
A2188	dapL2	B1XIR7	303000	46700000	20100000	0	1	9	2	1	44.289	1	7	2	1	LL-diaminopimelate aminotransferase DapL2	Amino acid metabolism	Lysine biosynthesis	FP	46700000	20100000	0	0.0338685	0.203211	-1.04248	-3.37016	-0.910207	-1.65522	FALSE	FALSE	TRUE	TRUE	FALSE	TRUE	FALSE	FALSE	FALSE	FALSE	FALSE	FALSE
A0483		B1XPD4		5990000	14400000	0		2	1	1	44.299		2	2	1	M50 family intramembrane metalloprotease	Intracellular trafficking_ assembly_ and processing	Peptidases		5990000	14400000	0	0.0225739	0.0451477	0.819865	-1.13619	0.279182	0.271282	FALSE	FALSE	TRUE	FALSE	FALSE	TRUE	FALSE	FALSE	FALSE	FALSE	FALSE	FALSE
A0183		B1XM49	4250000	15700000	0	0	12	3	0	0	44.355	8	3	0	0	TPR repeat-containing glycosyltransferase family 2	Unknown function	Enzymes of unknown specificity		15700000	0	0	0	0.0676361	-2.04963	-2.04963	-1.79142	-1.79932	TRUE	TRUE	TRUE	FALSE	FALSE	TRUE	TRUE	FALSE	FALSE	FALSE	TRUE	FALSE
A2761		B1XML6	519000	24500000	0	0	4	6	1	1	44.424	3	5	1	1	von Willebrand factor type A domain-containing protein	Unknown function	General	FP	24500000	0	0	0.0225104	0.135062	-2.56071	-2.56071	-1.09961	-1.10751	TRUE	TRUE	TRUE	FALSE	FALSE	TRUE	TRUE	FALSE	FALSE	FALSE	TRUE	FALSE
A0743	ispG/gcpE	B1XHZ7	38300000	390000000	183000000	148000000	47	37	11	10	44.478	17	14	10	8	(E)-4-hydroxy-3-methylbut-2-en-1-yl diphosphate synthase IspG	Terpenoids and polyketides metabolism	Terpenoid backbone biosynthesis	FP	390000000	183000000	148000000	0.236072	0.831872	-1.07112	-1.36832	-0.690163	-0.829458	TRUE	TRUE	TRUE	TRUE	TRUE	TRUE	TRUE	TRUE	FALSE	FALSE	FALSE	TRUE
A2061	tuf	B1XI63	438000000	11500000000	7320000000	7780000000	135	201	102	96	44.552	29	29	25	24	translation elongation factor Tu TufA	Translation	Translation factors		11500000000	7320000000	7780000000	2.22212	4.51158	-0.65136	-0.563492	0.0413706	-0.0544998	TRUE	TRUE	TRUE	TRUE	TRUE	TRUE	TRUE	TRUE	FALSE	FALSE	FALSE	TRUE
A2638	fruB	B1XLU1	1130000	10000000	0	0	1	3	1	0	44.709	1	2	1	0	putative 38-divinyl(proto)chlorophyll(ide) CvrA	Prosthetic groups_ cofactors_ and carriers	Porphyrin and chlorophyll metabolism		10000000	0	0	0.0111834	0.0671006	-1.58496	-1.58496	-0.206316	-1.79932	FALSE	FALSE	TRUE	FALSE	FALSE	TRUE	FALSE	FALSE	FALSE	FALSE	FALSE	FALSE
A2525	cinA	B1XKM7		2550000	0	0		1	0	0	44.725		1	0	0	nicotinamide mononucleotide deamidase PncC	Prosthetic groups_ cofactors_ and carriers	Nicotinate and nicotinamide metabolism		0	0	0	0	0.0223589	0	0	-0.568888	-0.576787	FALSE	FALSE	FALSE	FALSE	FALSE	FALSE	FALSE	FALSE	FALSE	FALSE	FALSE	FALSE
A1574		B1XNP0		0	70600000	71400000		0	8	5	44.734		0	7	5	RND type export system MFP component	Transport and binding proteins	Unknown substrate		0	70600000	71400000	0.145303	0	3.91839	3.93357	5.10476	4.4684	TRUE	FALSE	FALSE	TRUE	TRUE	TRUE	FALSE	TRUE	FALSE	TRUE	FALSE	FALSE
A2201		B1XIT0		0	0	31500000		0	1	3	44.768		0	1	3	ABC-type neutral amino acid uptake system substrate-binding component NatB	Transport and binding proteins	Amino acids_ peptides and amines		0	0	31500000	0.0446748	0	0	2.8679	2.60125	3.81603	FALSE	FALSE	FALSE	FALSE	TRUE	TRUE	FALSE	FALSE	FALSE	FALSE	FALSE	FALSE
A1139		B1XK93		25100000	24900000	0		8	2	1	44.785		5	2	1	hypothetical protein	Unknown function	General		25100000	24900000	0	0.0334934	0.178631	-0.009618	-2.58976	-0.749671	-1.49468	FALSE	FALSE	TRUE	TRUE	FALSE	TRUE	FALSE	FALSE	FALSE	FALSE	FALSE	FALSE
A1406	purD	B1XMB1	600000	58700000	0	0	4	6	0	0	44.813	3	6	0	0	phosphoribosylamine--glycine ligase PurD	Nucleic acid metabolism	Purine metabolism	FP	58700000	0	0	0	0.13389	-3.67129	-3.67129	-2.68472	-2.69262	TRUE	TRUE	TRUE	FALSE	FALSE	TRUE	TRUE	FALSE	FALSE	FALSE	TRUE	FALSE
A1389	gmpP	B1XM99	1040000	13000000	0	0	1	3	1	1	44.817	1	2	1	1	mannose-1-phosphate guanylyltransferase GmpP	Carbohydrate metabolism	Amino sugar and nucleotide sugar metabolism		13000000	0	0	0.022313	0.0669389	-1.848	-1.848	-0.206316	-0.214216	FALSE	FALSE	TRUE	FALSE	FALSE	TRUE	FALSE	FALSE	FALSE	FALSE	FALSE	FALSE
A2605		B1XL95		0	318000000	383000000		0	11	14	44.857		0	7	9	putative outer membrane protein with SLH domain	Unknown function	General		0	318000000	383000000	0.278663	0	6.01346	6.27798	5.54129	5.86823	TRUE	FALSE	FALSE	TRUE	TRUE	TRUE	FALSE	TRUE	FALSE	TRUE	FALSE	FALSE
A0110	pdhC	B1XLG5	49700000	1080000000	242000000	251000000	30	61	8	9	44.858	10	12	7	7	pyruvate dehydrogenase dihydrolipoamide acetyltransferase E2 component PdhC	Carbohydrate metabolism	Pyruvate metabolism	FP	1080000000	242000000	251000000	0.189487	1.35985	-2.13511	-2.08348	-1.8421	-1.6894	TRUE	TRUE	TRUE	TRUE	TRUE	TRUE	TRUE	TRUE	FALSE	FALSE	FALSE	TRUE
A1315	merA	B1XLL9		2340000	0	0		1	1	1	44.874		1	1	1	mercuric reductase MerA	Defense and invasion systems	Detoxification and inactivation		0	0	0	0.0222846	0.0222846	0	0	1.01622	1.00832	FALSE	FALSE	FALSE	FALSE	FALSE	FALSE	FALSE	FALSE	FALSE	FALSE	FALSE	FALSE
A1203	dapL1	B1XKF6	29900000	250000000	0	0	40	28	1	1	44.878	17	14	1	1	LL-diaminopimelate aminotransferase DapL1	Amino acid metabolism	Lysine biosynthesis	FP	250000000	0	0	0.0222826	0.623914	-5.67243	-5.67243	-3.23363	-3.24153	TRUE	TRUE	TRUE	FALSE	FALSE	TRUE	TRUE	FALSE	FALSE	FALSE	TRUE	FALSE
A2831	hemN	B1XN90	0	8540000	0	0	1	2	0	0	44.904	1	2	0	0	coproporphyrinogen III oxidase HemN-like	Prosthetic groups_ cofactors_ and carriers	Porphyrin and chlorophyll metabolism		8540000	0	0	0	0.0445395	-1.43723	-1.43723	-1.30592	-1.31382	FALSE	FALSE	TRUE	FALSE	FALSE	TRUE	FALSE	FALSE	FALSE	FALSE	FALSE	FALSE
A2476	chlP	B1XKH9	30900000	168000000	112000000	107000000	12	15	8	6	44.937	10	8	7	6	geranylgeranyl reductase ChlP	Prosthetic groups_ cofactors_ and carriers	Porphyrin and chlorophyll metabolism		168000000	112000000	107000000	0.155774	0.333801	-0.564264	-0.627273	0.149496	-0.245718	TRUE	TRUE	TRUE	TRUE	TRUE	TRUE	TRUE	TRUE	FALSE	FALSE	FALSE	TRUE
A0621	hisZ	B1XPZ9	179000	13100000	0	0	2	3	0	0	44.971	1	4	0	0	ATP phosphoribosyltransferase regulatory subunit HisZ	Regulatory functions	Protein interactions		13100000	0	0	0	0.0667097	-1.85599	-1.85599	-1.79142	-1.79932	FALSE	FALSE	TRUE	FALSE	FALSE	TRUE	FALSE	FALSE	FALSE	FALSE	FALSE	FALSE
A1615		B1XNT0		29500000	0	0		7	0	0	44.977		6	0	0	family 4 glycosyl transferase	Unknown function	Enzymes of unknown specificity		29500000	0	0	0	0.155635	-2.7866	-2.7866	-2.89124	-2.89914	FALSE	FALSE	TRUE	FALSE	FALSE	TRUE	FALSE	FALSE	FALSE	FALSE	FALSE	FALSE
A0853	petH	P31973	93000000	1070000000	358000000	360000000	51	89	24	25	45.014	22	20	12	13	ferredoxin--NADP+ reductase PetH	Energy metabolism	Electron transport		1070000000	358000000	360000000	0.544275	1.97716	-1.5663	-1.55837	-0.855851	-0.805909	TRUE	TRUE	TRUE	TRUE	TRUE	TRUE	TRUE	TRUE	FALSE	FALSE	FALSE	TRUE
A0847	wcaG	B1XII0	149000000	881000000	390000000	427000000	64	81	23	22	45.016	25	19	11	10	UDP-sulfoquinovose synthase SqdB	Fatty acid and lipid metabolism	Glycerolipid and glycerophospholid metabolism	FP	881000000	390000000	427000000	0.499822	1.79936	-1.16545	-1.03628	-0.780457	-0.851252	TRUE	TRUE	TRUE	TRUE	TRUE	TRUE	TRUE	TRUE	FALSE	FALSE	FALSE	TRUE
A1714	metK	B1XPB0	19700000	100000000	133000000	128000000	21	22	11	7	45.04	14	11	6	5	S-adenosylmethionine synthetase MetK	Amino acid metabolism	Cysteine and methionine metabolism	FP	100000000	133000000	128000000	0.199822	0.488455	0.394279	0.341037	0.0478722	-0.57728	TRUE	TRUE	TRUE	TRUE	TRUE	TRUE	TRUE	TRUE	FALSE	FALSE	FALSE	TRUE
C0004	hsdS	B1XQR8	653000	71500000	177000000	141000000	3	12	10	8	45.107	3	10	10	8	type I restriction-modification system specifcity subunit HsdS	Defense and invasion systems	Restriction-modification systems		71500000	177000000	141000000	0.199526	0.266034	1.25041	0.932437	0.765193	0.452145	TRUE	TRUE	TRUE	TRUE	TRUE	TRUE	TRUE	TRUE	FALSE	FALSE	FALSE	TRUE
A0296	trpB	B1XMW9	12800000	90000000	34200000	44800000	17	19	3	4	45.143	8	8	3	5	tryptophan synthase beta subunit TrpB	Amino acid metabolism	Phenylalanine_ tyrosine and tryptophan biosynthesis	FP	90000000	34200000	44800000	0.0775314	0.420885	-1.27707	-0.931782	-1.46282	-1.10801	TRUE	TRUE	TRUE	TRUE	TRUE	TRUE	TRUE	TRUE	FALSE	FALSE	FALSE	TRUE
A0947		B1XJ09		1610000	0	0		2	0	0	45.196		2	0	0	acetyltransferase	Unknown function	Enzymes of unknown specificity		1610000	0	0	0	0.0442517	-0.402722	-0.402722	-1.30592	-1.31382	FALSE	FALSE	TRUE	FALSE	FALSE	TRUE	FALSE	FALSE	FALSE	FALSE	FALSE	FALSE
A1375	pilG	B1XLS8	4380000	26900000	0	15500000	7	7	1	2	45.225	3	6	1	2	two component signal transduction system twitching motility response regualator PilG	Signal transduction	Taxis		26900000	0	15500000	0.0331675	0.154782	-2.67356	-0.637933	-1.30614	-0.576927	TRUE	TRUE	TRUE	FALSE	TRUE	TRUE	TRUE	FALSE	TRUE	FALSE	FALSE	FALSE
A1283		B1XL25		2390000	0	0		1	0	0	45.289		1	0	0	hypothetical protein	Unknown function	General		0	0	0	0	0.0220804	0	0	-0.568888	-0.576787	FALSE	FALSE	FALSE	FALSE	FALSE	FALSE	FALSE	FALSE	FALSE	FALSE	FALSE	FALSE
A0326	argD	B1XNF8		9910000	0	0		4	1	0	45.31		3	1	0	acetylornithine aminotransferase ArgD	Amino acid metabolism	Arginine and proline metabolism	FP	9910000	0	0	0.0110351	0.0882807	-1.57628	-1.57628	-0.568958	-2.16196	FALSE	FALSE	TRUE	FALSE	FALSE	TRUE	FALSE	FALSE	FALSE	FALSE	FALSE	FALSE
A1949	ubiH	B1XQP1		14700000	0	0		5	0	0	45.327		4	0	0	2-octaprenyl-6-methoxyphenol hydroxylase UbiH	Prosthetic groups_ cofactors_ and carriers	Ubiquinone and other terpenoid-quinone biosynthesis		14700000	0	0	0	0.11031	-1.9782	-1.9782	-2.44364	-2.45154	FALSE	FALSE	TRUE	FALSE	FALSE	TRUE	FALSE	FALSE	FALSE	FALSE	FALSE	FALSE
A1710		B1XPA6	1020000	18500000	0	0	7	3	1	2	45.372	2	3	1	2	protein of unknown function DUF111	Unknown function	General		18500000	0	0	0.03306	0.0661201	-2.23266	-2.23266	-0.206316	0.522893	TRUE	TRUE	TRUE	FALSE	TRUE	TRUE	TRUE	FALSE	TRUE	FALSE	FALSE	FALSE
A2818	sasA	B1XN77	3460000	52200000	58000000	54100000	8	13	6	6	45.443	4	10	5	5	two component signal transduction system histidine kinase controlling circadian rhythm SasA	Signal transduction	Two-component systems		52200000	58000000	54100000	0.132034	0.286073	0.139337	0.047143	-0.0383637	-0.046267	TRUE	TRUE	TRUE	TRUE	TRUE	TRUE	TRUE	TRUE	FALSE	FALSE	FALSE	TRUE
A0517	ispH/lytB	B1XPG7	18000000	37200000	0	0	18	5	0	0	45.454	8	4	0	0	4-hydroxy-3-methylbut-2-enyl diphosphate reductase IspH	Terpenoids and polyketides metabolism	Terpenoid backbone biosynthesis	FP	37200000	0	0	0	0.110001	-3.07724	-3.07724	-2.44364	-2.45154	TRUE	TRUE	TRUE	FALSE	FALSE	TRUE	TRUE	FALSE	FALSE	FALSE	TRUE	FALSE
A0699	pilC	B1XQG2	1290000	39300000	81300000	80100000	2	3	6	4	45.467	2	3	5	4	type IV fimbrial assembly protein PilC	Cell motility and adherance	Surface structures and assembly platforms		39300000	81300000	80100000	0.10997	0.0659819	0.962054	0.941852	1.90988	1.37118	TRUE	TRUE	TRUE	TRUE	TRUE	TRUE	TRUE	TRUE	FALSE	FALSE	FALSE	TRUE
A2010	cpcM	O68972	101000000	715000000	0	0	41	58	1	2	45.478	12	16	1	1	phycobiliprotein asparagine N-methyltransferase CpcM	Energy metabolism	Photosynthesis - antenna proteins		715000000	0	0	0.032983	1.27534	-7.16993	-7.16993	-4.27325	-3.54404	TRUE	TRUE	TRUE	FALSE	FALSE	TRUE	TRUE	FALSE	FALSE	FALSE	TRUE	FALSE
A2519		B1XKM2	0	17700000	33300000	28300000	1	5	3	4	45.512	1	5	3	4	bifunctional sterol desaturase/short chain dehydrogenase	Unknown function	Enzymes of unknown specificity		17700000	33300000	28300000	0.0769028	0.109861	0.754652	0.55283	0.364145	0.718957	TRUE	FALSE	TRUE	TRUE	TRUE	TRUE	FALSE	TRUE	TRUE	FALSE	FALSE	FALSE
A2554		B1XL44		0	25900000	24600000		1	3	2	45.564		1	3	2	ABC-type multiple sugar uptake system ATPase component	Transport and binding proteins	Carbohydrates_ organic alcohols_ and acids		0	25900000	24600000	0.0548679	0.0219472	2.62761	2.5656	2.2389	1.74543	TRUE	FALSE	FALSE	TRUE	TRUE	TRUE	FALSE	TRUE	FALSE	TRUE	FALSE	FALSE
A0843	ctpA	P42784		0	2080000000	1750000000		1	45	43	45.575		1	14	14	periplasmic carboxyl-terminal processing serine protease CtpA	Intracellular trafficking_ assembly_ and processing	Peptidases		0	2080000000	1750000000	0.965442	0.0219419	8.7039	8.45533	5.9454	5.87233	TRUE	FALSE	FALSE	TRUE	TRUE	TRUE	FALSE	TRUE	FALSE	TRUE	FALSE	FALSE
A1103		B1XJX6	5860000	85400000	0	0	11	21	0	0	45.586	7	13	0	0	acyltransferase domain-containing protein	Unknown function	Enzymes of unknown specificity		85400000	0	0	0	0.460668	-4.17632	-4.17632	-4.41162	-4.41951	TRUE	TRUE	TRUE	FALSE	FALSE	TRUE	TRUE	FALSE	FALSE	FALSE	TRUE	FALSE
A2541	ndhH	Q8KX37	47700000	389000000	214000000	233000000	44	35	6	7	45.608	19	11	3	4	NADH-plastoquinone oxidoreductasee subunit NdhH	Energy metabolism	Oxidative phosphorylation		389000000	214000000	233000000	0.142519	0.767409	-0.847265	-0.727234	-1.43479	-1.2361	TRUE	TRUE	TRUE	TRUE	TRUE	TRUE	TRUE	TRUE	FALSE	FALSE	FALSE	TRUE
A0270	sigE	B1XMU3		1780000	0	0		2	0	0	45.618		1	0	0	group 2 RNA polymerase sigma-70 subunit SigE	Transcription	Transcription factors		0	0	0	0	0.0438423	0	0	-1.30592	-1.31382	FALSE	FALSE	FALSE	FALSE	FALSE	FALSE	FALSE	FALSE	FALSE	FALSE	FALSE	FALSE
A2131	hom	B1XIC8	33100000	318000000	249000000	239000000	20	45	23	17	45.635	15	14	11	10	homoserine dehydrogenase ThrA	Amino acid metabolism	Glycine_ serine and threonine metabolism	FP	318000000	249000000	239000000	0.43826	0.986085	-0.346706	-0.404653	0.0630482	-0.371035	TRUE	TRUE	TRUE	TRUE	TRUE	TRUE	TRUE	TRUE	FALSE	FALSE	FALSE	TRUE
A1793		B1XPR7	575000	0	0	49500000	3	0	1	1	45.637	1	0	1	1	major facilitator family transporter	Transport and binding proteins	Unknown substrate		0	0	0	0.021912	0	0	0	2.60125	2.59335	FALSE	FALSE	FALSE	FALSE	FALSE	FALSE	FALSE	FALSE	FALSE	FALSE	FALSE	FALSE
A2614	proA	B1XLA4	12200000	162000000	76400000	46800000	20	28	6	4	45.649	12	14	6	4	glutamate-5-semialdehyde dehydrogenase ProA	Amino acid metabolism	Arginine and proline metabolism	FP	162000000	76400000	46800000	0.109531	0.613376	-1.03675	-1.68882	-1.11744	-1.65614	TRUE	TRUE	TRUE	TRUE	TRUE	TRUE	TRUE	TRUE	FALSE	FALSE	FALSE	TRUE
A1495	pcnB	B1XN06		1210000	0	0		1	0	0	45.708		1	0	0	CC-adding tRNA nucleotidyltransferase PcnB	Translation	Transfer RNA biogenesis		0	0	0	0	0.021878	0	0	-0.568888	-0.576787	FALSE	FALSE	FALSE	FALSE	FALSE	FALSE	FALSE	FALSE	FALSE	FALSE	FALSE	FALSE
A0073	eno	B1XLD0	8550000	85400000	19500000	20300000	16	9	2	3	45.814	8	8	2	3	enolase Eno	Carbohydrate metabolism	Glycolysis / Gluconeogenesis		85400000	19500000	20300000	0.0545685	0.196447	-1.88354	-1.83719	-0.910207	-0.432537	TRUE	TRUE	TRUE	TRUE	TRUE	TRUE	TRUE	TRUE	FALSE	FALSE	FALSE	TRUE
A2534	cheY	B1XKN6	4210000	61700000	0	43600000	7	14	0	3	45.83	6	7	0	3	light-responsive two component signal transduction system response regulator PixG	Signal transduction	Taxis		61700000	0	43600000	0.0327297	0.305477	-3.73769	-0.45673	-3.84283	-1.04295	TRUE	TRUE	TRUE	FALSE	TRUE	TRUE	TRUE	FALSE	TRUE	FALSE	FALSE	FALSE
A1514		B1XN25		6540000	0	0		3	0	0	45.86		3	0	0	family 4 glycosyltransferase	Glycan biosynthesis and metabolism	Polysacharide and lipopolysaccharide metabolism		6540000	0	0	0	0.0654165	-1.20664	-1.20664	-1.79142	-1.79932	FALSE	FALSE	TRUE	FALSE	FALSE	TRUE	FALSE	FALSE	FALSE	FALSE	FALSE	FALSE
G0035		B1XRQ5	6240000	20300000	0	0	11	3	0	0	45.866	5	3	0	0	uncharacterized protein with von Willebrand factor type A domain	Unknown function	General		20300000	0	0	0	0.0654079	-2.33914	-2.33914	-1.79142	-1.79932	TRUE	TRUE	TRUE	FALSE	FALSE	TRUE	TRUE	FALSE	FALSE	FALSE	TRUE	FALSE
A1811	sufS	Q6UAB7		11900000	0	0		1	0	0	45.942		1	0	0	cysteine desulfurase SufS	Prosthetic groups_ cofactors_ and carriers	Iron sulfur clusters	FP	0	0	0	0	0.0217666	0	0	-0.568888	-0.576787	FALSE	FALSE	FALSE	FALSE	FALSE	FALSE	FALSE	FALSE	FALSE	FALSE	FALSE	FALSE
A0357		B1XNI9	2300000	36800000	0	0	8	11	0	0	45.96	4	7	0	0	protein of unknown function DUF482	Unknown function	General		36800000	0	0	0	0.239339	-3.0635	-3.0635	-3.5082	-3.5161	TRUE	TRUE	TRUE	FALSE	FALSE	TRUE	TRUE	FALSE	FALSE	FALSE	TRUE	FALSE
A2206	hemL	B1XIT5	11900000	127000000	190000000	163000000	15	14	12	8	46.095	7	9	9	6	glutamate-1-semialdehyde 2_1-aminomutase HemL	Prosthetic groups_ cofactors_ and carriers	Porphyrin and chlorophyll metabolism	FP	127000000	190000000	163000000	0.216943	0.303721	0.562936	0.347923	0.802753	0.237878	TRUE	TRUE	TRUE	TRUE	TRUE	TRUE	TRUE	TRUE	FALSE	FALSE	FALSE	TRUE
A1183		B1XKD6		2060000	0	0		1	1	0	46.096		1	1	0	signal transduction protein with FIST sensory domain	Signal transduction	General	FP	0	0	0	0.0108469	0.0216939	0	0	1.01622	-0.576787	FALSE	FALSE	FALSE	FALSE	FALSE	FALSE	FALSE	FALSE	FALSE	FALSE	FALSE	FALSE
A1976		B1XHP5		1540000	0	0		1	0	0	46.159		1	0	0	family 4 glycosyltransferase	Unknown function	Enzymes of unknown specificity		0	0	0	0	0.0216642	0	0	-0.568888	-0.576787	FALSE	FALSE	FALSE	FALSE	FALSE	FALSE	FALSE	FALSE	FALSE	FALSE	FALSE	FALSE
A2841	stpA	B1XNA0		3420000	0	0		1	0	1	46.194		1	0	1	glucosylglycerol 3-phosphatase GgpP	Carbohydrate metabolism	General	FP	0	0	0	0.0108239	0.0216478	0	0	-0.568888	1.00832	FALSE	FALSE	FALSE	FALSE	FALSE	FALSE	FALSE	FALSE	FALSE	FALSE	FALSE	FALSE
A1201		B1XKF4	1150000	2510000	0	0	6	1	0	0	46.23	2	1	0	0	TldD/PmbA family peptidase U62 modulator of DNA gyrase	Intracellular trafficking_ assembly_ and processing	Peptidases	FP	0	0	0	0	0.021631	0	0	-0.568888	-0.576787	FALSE	TRUE	FALSE	FALSE	FALSE	TRUE	FALSE	FALSE	FALSE	FALSE	FALSE	FALSE
A0401	folC	B1XNW8	445000	24400000	0	0	1	5	0	0	46.239	1	4	0	0	bifunctional dihydrofolate synthase / folylpolyglutamate synthase FolC	Prosthetic groups_ cofactors_ and carriers	Folate biosynthesis		24400000	0	0	0	0.108134	-2.55582	-2.55582	-2.44364	-2.45154	FALSE	FALSE	TRUE	FALSE	FALSE	TRUE	FALSE	FALSE	FALSE	FALSE	FALSE	FALSE
A2737		B1XMJ3	593000	10400000	0	0	5	4	2	2	46.243	2	3	2	2	glutathione S-transferase family protein	Unknown function	Enzymes of unknown specificity		10400000	0	0	0.0432498	0.0864996	-1.62293	-1.62293	0.168152	0.160252	TRUE	TRUE	TRUE	TRUE	TRUE	TRUE	TRUE	TRUE	FALSE	FALSE	FALSE	TRUE
A1510		B1XN21		34700000	0	0		6	0	0	46.246		5	0	0	family 4 glycosyl transferase	Glycan biosynthesis and metabolism	Polysacharide and lipopolysaccharide metabolism		34700000	0	0	0	0.129741	-2.98914	-2.98914	-2.68472	-2.69262	FALSE	FALSE	TRUE	FALSE	FALSE	TRUE	FALSE	FALSE	FALSE	FALSE	FALSE	FALSE
A0500		B1XPF0		0	0	7760000		0	1	1	46.267		0	1	1	ABC-type multiple sugar uptake system substrate-binding component	Transport and binding proteins	Carbohydrates_ organic alcohols_ and acids		0	0	0	0.0216137	0	0	0	2.60125	2.59335	FALSE	FALSE	FALSE	FALSE	FALSE	FALSE	FALSE	FALSE	FALSE	FALSE	FALSE	FALSE
A0408		B1XNX5	263000	22100000	0	0	3	7	0	0	46.309	2	5	0	0	family 4 glycosyl transferase	Glycan biosynthesis and metabolism	Polysacharide and lipopolysaccharide metabolism		22100000	0	0	0	0.151159	-2.43829	-2.43829	-2.89124	-2.89914	TRUE	TRUE	TRUE	FALSE	FALSE	TRUE	TRUE	FALSE	FALSE	FALSE	TRUE	FALSE
G0075	sqr	B1XRD0		2840000	0	0		1	0	0	46.327		1	0	0	sulfide quinone reductase Sqr	Energy metabolism	Sulfur metabolism		0	0	0	0	0.0215857	0	0	-0.568888	-0.576787	FALSE	FALSE	FALSE	FALSE	FALSE	FALSE	FALSE	FALSE	FALSE	FALSE	FALSE	FALSE
A2430	glyA	B1XK53	11400000	109000000	0	0	16	11	1	1	46.355	10	8	1	1	glycine hydroxymethyltransferase GlyA	Amino acid metabolism	Glycine_ serine and threonine metabolism	FP	109000000	0	0	0.0215726	0.237299	-4.51096	-4.51096	-1.92309	-1.93099	TRUE	TRUE	TRUE	FALSE	FALSE	TRUE	TRUE	FALSE	FALSE	FALSE	TRUE	FALSE
A2070	pyrC	B1XI72	2350000	11300000	0	0	2	3	0	0	46.371	2	3	0	0	multifunctional complex type dihydroorotase PyrC	Nucleic acid metabolism	Pyrimidine metabolism		11300000	0	0	0	0.0646956	-1.70487	-1.70487	-1.79142	-1.79932	TRUE	TRUE	TRUE	FALSE	FALSE	TRUE	TRUE	FALSE	FALSE	FALSE	TRUE	FALSE
A0583	proA	B1XPW2		7060000	0	0		2	0	0	46.425		2	0	0	glutamate-5-semialdehyde dehydrogenase ProA	Amino acid metabolism	Arginine and proline metabolism	FP	7060000	0	0	0	0.0430802	-1.27023	-1.27023	-1.30592	-1.31382	FALSE	FALSE	TRUE	FALSE	FALSE	TRUE	FALSE	FALSE	FALSE	FALSE	FALSE	FALSE
A0403		B1XNX0	1090000	11500000	0	0	3	3	0	0	46.466	2	3	0	0	family 4 glycosyl transferase	Unknown function	Enzymes of unknown specificity		11500000	0	0	0	0.0645633	-1.72247	-1.72247	-1.79142	-1.79932	TRUE	TRUE	TRUE	FALSE	FALSE	TRUE	TRUE	FALSE	FALSE	FALSE	TRUE	FALSE
A2572		B1XL63	1080000	10100000	0	0	5	5	0	0	46.491	3	4	0	0	hypothetical protein	Unknown function	General		10100000	0	0	0	0.107548	-1.59455	-1.59455	-2.44364	-2.45154	TRUE	TRUE	TRUE	FALSE	FALSE	TRUE	TRUE	FALSE	FALSE	FALSE	TRUE	FALSE
A2205	rfrA	B1XIT4		2830000	0	0		2	0	0	46.513		2	0	0	pentapeptide repeat-containing protein RfrA	Unknown function	General		2830000	0	0	0	0.0429987	-0.647084	-0.647084	-1.30592	-1.31382	FALSE	FALSE	TRUE	FALSE	FALSE	TRUE	FALSE	FALSE	FALSE	FALSE	FALSE	FALSE
A1076		B1XJV0		0	70000000	55500000		1	5	7	46.532		1	5	7	uncharacterized protein	Unknown function	General		0	70000000	55500000	0.128944	0.0214906	3.90689	3.59694	2.89126	3.33111	TRUE	FALSE	FALSE	TRUE	TRUE	TRUE	FALSE	TRUE	FALSE	TRUE	FALSE	FALSE
A1124		B1XJZ6		9210000	0	0		1	6	6	46.65		1	2	2	FHA domain protein	Unknown function	General		0	0	0	0.128617	0.0214362	0	0	3.13242	3.12451	TRUE	FALSE	FALSE	TRUE	TRUE	TRUE	FALSE	TRUE	FALSE	TRUE	FALSE	FALSE
A2049	hisD	B1XHW7	1390000	65300000	0	0	10	10	0	1	46.705	5	7	0	1	histidinol dehydrogenase HisD	Amino acid metabolism	Histidine metabolism	FP	65300000	0	0	0.0107055	0.21411	-3.81352	-3.81352	-3.37688	-1.79968	TRUE	TRUE	TRUE	FALSE	FALSE	TRUE	TRUE	FALSE	FALSE	FALSE	TRUE	FALSE
A0368	lpxB	B1XNK0	1830000	13100000	0	0	3	3	1	2	46.728	2	3	1	1	UDP-glycosyltransferase / glycogen phosphorylase superfamily enzyme	Unknown function	Enzymes of unknown specificity		13100000	0	0	0.0321007	0.0642013	-1.85599	-1.85599	-0.206316	0.522893	TRUE	TRUE	TRUE	FALSE	FALSE	TRUE	TRUE	FALSE	FALSE	FALSE	TRUE	FALSE
A0849		B1XII2	312000	2370000	0	0	1	2	0	0	46.732	1	2	0	0	CGATCG-specific methyltransferase Dcm	Defense and invasion systems	Restriction-modification systems		2370000	0	0	0	0.0427972	-0.559737	-0.559737	-1.30592	-1.31382	FALSE	FALSE	TRUE	FALSE	FALSE	TRUE	FALSE	FALSE	FALSE	FALSE	FALSE	FALSE
A0753	nusA	B1XI07	10000000	175000000	12200000	0	14	19	2	1	46.74	10	9	3	1	transcription elongation factor NusA	Transcription	Transcription factors	FP	175000000	12200000	0	0.0320924	0.406504	-3.38752	-5.16993	-1.94839	-2.6934	TRUE	TRUE	TRUE	TRUE	FALSE	TRUE	TRUE	FALSE	TRUE	FALSE	FALSE	FALSE
A0235	avtA	B1XMR0	1390000	5380000	0	0	5	2	0	1	46.767	3	2	0	1	valine--pyruvate aminotransferase AvtA	Amino acid metabolism	Valine_ leucine and isoleucine metabolism		5380000	0	0	0.0106913	0.0427652	-1.05381	-1.05381	-1.30592	0.271282	TRUE	TRUE	TRUE	FALSE	FALSE	TRUE	TRUE	FALSE	FALSE	FALSE	TRUE	FALSE
A1641		B1XP38	10600000	88800000	57000000	52200000	22	12	4	5	46.783	14	9	3	4	two component signal transduction system histidine kinase with GAF sensory domain	Signal transduction	Two-component systems		88800000	57000000	52200000	0.0961888	0.256503	-0.59732	-0.713573	-0.458064	-0.176316	TRUE	TRUE	TRUE	TRUE	TRUE	TRUE	TRUE	TRUE	FALSE	FALSE	FALSE	TRUE
A0527	dacB	B1XPH7		0	7830000	12500000		0	2	2	46.849		0	1	1	D-alanyl-D-alanine carboxypeptidase DacB	Intracellular trafficking_ assembly_ and processing	Peptidases		0	0	0	0.0426903	0	0	0	3.33836	3.33046	FALSE	FALSE	FALSE	FALSE	FALSE	FALSE	FALSE	FALSE	FALSE	FALSE	FALSE	FALSE
A0577	nhaS3	B1XPV6	920000	0	0	35800000	0	0	2	1	46.89	1	0	1	1	high-affinity Na+(Li+):H+ thylakoid membrane antiporter NhaS3	Transport and binding proteins	Cations and iron carrying compounds		0	0	0	0.0319898	0	0	0	3.33836	2.59335	FALSE	FALSE	FALSE	FALSE	FALSE	FALSE	FALSE	FALSE	FALSE	FALSE	FALSE	FALSE
A1178		B1XKD1		0	0	16200000		0	1	2	46.932		0	1	2	S-layer like protein	Unknown function	General		0	0	16200000	0.0319611	0	0	2.08406	2.60125	3.33046	FALSE	FALSE	FALSE	FALSE	TRUE	TRUE	FALSE	FALSE	FALSE	FALSE	FALSE	FALSE
A0773	gdhA	B1XI27	1290000	37300000	0	0	4	4	1	1	46.965	5	4	1	1	glutamate dehydrogenase (NADP+) GdhA	Amino acid metabolism	Alanine_ aspartate and glutamate metabolism	FP	37300000	0	0	0.0212925	0.0851698	-3.08066	-3.08066	-0.568958	-0.576857	TRUE	TRUE	TRUE	FALSE	FALSE	TRUE	TRUE	FALSE	FALSE	FALSE	TRUE	FALSE
A0286	thrC-II	B1XMV9	5090000	67500000	0	0	11	8	0	0	46.984	4	6	0	0	threonine synthase ThrCII	Amino acid metabolism	Glycine_ serine and threonine metabolism	FP	67500000	0	0	0	0.170271	-3.85798	-3.85798	-3.07189	-3.07979	TRUE	TRUE	TRUE	FALSE	FALSE	TRUE	TRUE	FALSE	FALSE	FALSE	TRUE	FALSE
A1047	secY	B1XJI9	5110000	105000000	931000000	1060000000	10	9	20	19	47.124	5	4	6	6	preprotein translocase subunit SecY	Intracellular trafficking_ assembly_ and processing	Protein export_ secretion_ and sorting		105000000	931000000	1060000000	0.413802	0.190985	3.08901	3.27528	2.12801	2.0478	TRUE	TRUE	TRUE	TRUE	TRUE	TRUE	TRUE	TRUE	FALSE	FALSE	FALSE	TRUE
A2275	hisS	B1XJ88	417000	16700000	0	0	1	1	1	0	47.203	1	2	1	0	histidyl-tRNA synthetase HisS	Translation	Transfer RNA biogenesis		16700000	0	0	0.0105925	0.0211851	-2.1177	-2.1177	1.01622	-0.576787	FALSE	FALSE	FALSE	FALSE	FALSE	FALSE	FALSE	FALSE	FALSE	FALSE	FALSE	FALSE
A1015		B1XJF8	46100000	459000000	143000000	190000000	44	45	6	7	47.312	18	19	5	8	FHA domain-containing protein	Unknown function	General		459000000	143000000	190000000	0.137386	0.951133	-1.64853	-1.25065	-1.79355	-1.59486	TRUE	TRUE	TRUE	TRUE	TRUE	TRUE	TRUE	TRUE	FALSE	FALSE	FALSE	TRUE
A0083	prp2	B1XLD9	1750000	24100000	0	0	9	3	0	0	47.318	3	3	0	0	cytoplasmic processing peptidase Prp2	Intracellular trafficking_ assembly_ and processing	Peptidases		24100000	0	0	0	0.0634008	-2.54102	-2.54102	-1.79142	-1.79932	TRUE	TRUE	TRUE	FALSE	FALSE	TRUE	TRUE	FALSE	FALSE	FALSE	TRUE	FALSE
A0169	aroA	B1XM36	1040000	29200000	0	0	5	6	0	0	47.32	5	5	0	0	3-phosphoshikimate 1-carboxyvinyltransferase AroA	Amino acid metabolism	Phenylalanine_ tyrosine and tryptophan biosynthesis	FP	29200000	0	0	0	0.126796	-2.774	-2.774	-2.68472	-2.69262	TRUE	TRUE	TRUE	FALSE	FALSE	TRUE	TRUE	FALSE	FALSE	FALSE	TRUE	FALSE
		REV__B1XM36	752550				1				47.32	1											0	0	0	0	1.01615	1.00825	FALSE	FALSE	FALSE	FALSE	FALSE	FALSE	FALSE	FALSE	FALSE	FALSE	FALSE	FALSE
A0710	glcE	B1XQH3		6090000	0	0		2	0	0	47.449		2	0	0	glycolate oxidase FAD-binding subunit GlcE	Carbohydrate metabolism	Glyoxylate and dicarboxylate metabolism		6090000	0	0	0	0.0421505	-1.14926	-1.14926	-1.30592	-1.31382	FALSE	FALSE	TRUE	FALSE	FALSE	TRUE	FALSE	FALSE	FALSE	FALSE	FALSE	FALSE
A1105	murA	B1XJX8	1990000	163000000	0	0	5	13	1	1	47.458	3	10	1	1	UDP-N-acetylglucosamine 1-carboxyvinyltransferase MurA	Glycan biosynthesis and metabolism	Peptidoglycan metabolism	FP	163000000	0	0	0.0210713	0.273926	-5.07039	-5.07039	-2.15456	-2.16246	TRUE	TRUE	TRUE	FALSE	FALSE	TRUE	TRUE	FALSE	FALSE	FALSE	TRUE	FALSE
A2699		B1XM01	0	28100000	0	0	1	6	0	0	47.478	1	5	0	0	uncharacterized protein	Unknown function	General		28100000	0	0	0	0.126374	-2.72683	-2.72683	-2.68472	-2.69262	FALSE	FALSE	TRUE	FALSE	FALSE	TRUE	FALSE	FALSE	FALSE	FALSE	FALSE	FALSE
A1302	hemA	B1XLK6	5300000	108000000	193000000	146000000	11	17	9	9	47.547	7	9	7	7	glutamyl-tRNA reductase HemA	Prosthetic groups_ cofactors_ and carriers	Porphyrin and chlorophyll metabolism		108000000	193000000	146000000	0.189286	0.357541	0.809178	0.418226	0.134876	0.12697	TRUE	TRUE	TRUE	TRUE	TRUE	TRUE	TRUE	TRUE	FALSE	FALSE	FALSE	TRUE
A2551		B1XL41		0	20800000	26200000		0	3	4	47.557		0	3	5	hypothetical protein	Unknown function	General		0	20800000	26200000	0.0735959	0	2.36737	2.64155	3.82393	4.17875	TRUE	FALSE	FALSE	TRUE	TRUE	TRUE	FALSE	TRUE	FALSE	TRUE	FALSE	FALSE
A1221		B1XKW4	276000	50200000	0	0	1	5	0	0	47.606	1	3	0	0	hypothetical protein	Unknown function	General		50200000	0	0	0	0.105029	-3.46467	-3.46467	-2.44364	-2.45154	FALSE	FALSE	TRUE	FALSE	FALSE	TRUE	FALSE	FALSE	FALSE	FALSE	FALSE	FALSE
A2328	serS	B1XJM0	14600000	50000000	0	0	16	21	0	0	47.691	9	9	0	0	seryl-tRNA synthetase SerS	Translation	Transfer RNA biogenesis	FP	50000000	0	0	0	0.440335	-3.45943	-3.45943	-4.41162	-4.41951	TRUE	TRUE	TRUE	FALSE	FALSE	TRUE	TRUE	FALSE	FALSE	FALSE	TRUE	FALSE
A0398	livK	B1XNW5		15800000	372000000	521000000		2	12	16	47.767		2	9	8	ABC-type high affinity urea uptake system substrate-binding component UrtA	Transport and binding proteins	Amino acids_ peptides and amines		15800000	372000000	521000000	0.293089	0.0418699	4.17991	4.66041	3.33966	3.73286	TRUE	FALSE	TRUE	TRUE	TRUE	TRUE	FALSE	TRUE	TRUE	FALSE	FALSE	FALSE
A2693	murF	B1XLZ5		28000000	0	0		6	0	0	47.856		5	0	0	UDP-N-acetylmuramoyl-tripeptide--D-alanyl-D-alanine ligase MurF	Glycan biosynthesis and metabolism	Peptidoglycan metabolism	FP	28000000	0	0	0	0.125376	-2.72247	-2.72247	-2.68472	-2.69262	FALSE	FALSE	TRUE	FALSE	FALSE	TRUE	FALSE	FALSE	FALSE	FALSE	FALSE	FALSE
A1271	dnaB	B1XL13	701000	43700000	0	0	3	7	0	0	47.905	2	6	0	0	replicative DNA helicase DnaB	Nucleic acid metabolism	DNA replication_ recombination_ and repair		43700000	0	0	0	0.146123	-3.28392	-3.28392	-2.89124	-2.89914	TRUE	TRUE	TRUE	FALSE	FALSE	TRUE	TRUE	FALSE	FALSE	FALSE	TRUE	FALSE
A0236		B1XMR1	21000000	86700000	0	0	30	18	1	0	47.94	12	11	1	0	PD-(D/E)XK family nuclease	Unknown function	Enzymes of unknown specificity		86700000	0	0	0.0104297	0.375469	-4.19692	-4.19692	-2.60948	-4.20249	TRUE	TRUE	TRUE	FALSE	FALSE	TRUE	TRUE	FALSE	FALSE	FALSE	TRUE	FALSE
		CON__Q99PS0		0	0	40484000		0	1	1	48.026		0	1	1								0.0208221	0	0	0	2.60125	2.59335	FALSE	FALSE	FALSE	FALSE	FALSE	FALSE	FALSE	FALSE	FALSE	FALSE	FALSE	FALSE
A1341		B1XLP4		78200000	80600000	30200000		2	4	4	48.044		2	4	4	hypothetical protein	Unknown function	General		78200000	80600000	30200000	0.083257	0.0416285	0.0410273	-1.24101	1.86458	1.85667	TRUE	FALSE	TRUE	TRUE	TRUE	TRUE	FALSE	TRUE	TRUE	FALSE	FALSE	FALSE
A0418	rfbB	B1XNY5	4820000	110000000	128000000	140000000	5	11	8	5	48.062	4	8	4	2	ABC-type polysaccharide export system ATPase component RfbA	Transport and binding proteins	Carbohydrates_ organic alcohols_ and acids		110000000	128000000	140000000	0.135242	0.228871	0.209792	0.334419	0.580416	-0.0559503	TRUE	TRUE	TRUE	TRUE	TRUE	TRUE	TRUE	TRUE	FALSE	FALSE	FALSE	TRUE
A0874		B1XIK7	9620000	123000000	97600000	89700000	14	9	6	6	48.081	9	9	7	6	UDP-N-acetylmuramyl tripeptide synthase	Glycan biosynthesis and metabolism	Peptidoglycan metabolism		123000000	97600000	89700000	0.124789	0.187184	-0.319113	-0.434707	0.468881	0.460978	TRUE	TRUE	TRUE	TRUE	TRUE	TRUE	TRUE	TRUE	FALSE	FALSE	FALSE	TRUE
A0168		B1XM35	16100000	109000000	0	0	22	18	0	0	48.1	8	8	0	0	Rho termination factor-like protein	Unknown function	General		109000000	0	0	0	0.37422	-4.51096	-4.51096	-4.19459	-4.20249	TRUE	TRUE	TRUE	FALSE	FALSE	TRUE	TRUE	FALSE	FALSE	FALSE	TRUE	FALSE
		CON__Q9C075	0				2				48.131	1											0	0	0	0	1.01615	1.00825	FALSE	FALSE	FALSE	FALSE	FALSE	FALSE	FALSE	FALSE	FALSE	FALSE	FALSE	FALSE
A0033		B1XKT1	3360000	57000000	0	0	8	13	1	0	48.154	2	8	1	0	transporter with N-terminal DUF21 domain_ CBS_ and CorC domains	Transport and binding proteins	Unknown substrate		57000000	0	0	0.0103834	0.269967	-3.63227	-3.63227	-2.15456	-3.74757	TRUE	TRUE	TRUE	FALSE	FALSE	TRUE	TRUE	FALSE	FALSE	FALSE	TRUE	FALSE
		REV__B1XKT1		2856000	0	0		1	0	0	48.154		1	0	0								0	0.0207667	0	0	-0.568888	-0.576787	FALSE	FALSE	FALSE	FALSE	FALSE	FALSE	FALSE	FALSE	FALSE	FALSE	FALSE	FALSE
A0882	purA	B1XIL5	57800000	506000000	383000000	357000000	56	65	16	21	48.223	18	19	10	11	adenylosuccinate synthase PurA	Nucleic acid metabolism	Purine metabolism	FP	506000000	383000000	357000000	0.383634	1.3479	-0.397267	-0.497334	-0.975213	-0.600536	TRUE	TRUE	TRUE	TRUE	TRUE	TRUE	TRUE	TRUE	FALSE	FALSE	FALSE	TRUE
A0747		B1XI01	1570000	3860000	0	0	6	1	0	0	48.252	2	1	0	0	protein of unknown function DUF1537	Unknown function	General	FP	0	0	0	0	0.0207245	0	0	-0.568888	-0.576787	FALSE	TRUE	FALSE	FALSE	FALSE	TRUE	FALSE	FALSE	FALSE	FALSE	FALSE	FALSE
A0213	prc	B1XM79		0	63800000	91300000		0	9	10	48.261		0	7	7	periplasmic carboxyl-terminal serine protease CtpC	Intracellular trafficking_ assembly_ and processing	Peptidases		0	63800000	91300000	0.196846	0	3.78241	4.26754	5.26537	5.402	TRUE	FALSE	FALSE	TRUE	TRUE	TRUE	FALSE	TRUE	FALSE	TRUE	FALSE	FALSE
A0095	glgC	B1XLF1	43400000	433000000	172000000	191000000	33	49	11	9	48.357	18	17	9	9	glucose-1-phosphate adenylyltransferase GlgC	Carbohydrate metabolism	Starch and sucrose metabolism	FP	433000000	172000000	191000000	0.206795	1.0133	-1.30718	-1.16008	-1.09156	-1.37539	TRUE	TRUE	TRUE	TRUE	TRUE	TRUE	TRUE	TRUE	FALSE	FALSE	FALSE	TRUE
A2344		B1XJN6		0	0	6320000		0	0	1	48.41		0	0	1	protein of unknown function DUF3370	Unknown function	General		0	0	0	0.0103284	0	0	0	1.01615	2.59335	FALSE	FALSE	FALSE	FALSE	FALSE	FALSE	FALSE	FALSE	FALSE	FALSE	FALSE	FALSE
A1458	opcA	B1XMG3	8260000	139000000	59400000	68400000	10	19	5	5	48.423	7	8	3	3	allosteric effector of glucose-6-phosphate dehydrogenase OpcA	Regulatory functions	Protein interactions	FP	139000000	59400000	68400000	0.103257	0.392376	-1.16094	-0.972217	-0.810458	-0.818361	TRUE	TRUE	TRUE	TRUE	TRUE	TRUE	TRUE	TRUE	FALSE	FALSE	FALSE	TRUE
A0984	pntB	B1XJC7		42400000	0	0		8	1	1	48.432		5	1	1	NAD(P) transhydrogenase beta subunit PntB	Prosthetic groups_ cofactors_ and carriers	Nicotinate and nicotinamide metabolism		42400000	0	0	0.0206475	0.16518	-3.24489	-3.24489	-1.48678	-1.49468	FALSE	FALSE	TRUE	FALSE	FALSE	TRUE	FALSE	FALSE	FALSE	FALSE	FALSE	FALSE
A0907	sseA	B1XIW9	1770000	9390000	7290000	7100000	2	5	2	2	48.502	3	4	2	2	thiosulfate/3-mercaptopyruvate sulfurtransferase SseA	Energy metabolism	Sulfur metabolism		9390000	7290000	7100000	0.0412354	0.103089	-0.227582	-0.25006	-0.121426	-0.129326	TRUE	TRUE	TRUE	TRUE	TRUE	TRUE	TRUE	TRUE	FALSE	FALSE	FALSE	TRUE
A0508	pncB	B1XPF8		1060000	0	0		2	0	0	48.54		2	0	0	nicotinate phosphoribosyltransferase PncB	Prosthetic groups_ cofactors_ and carriers	Nicotinate and nicotinamide metabolism		1060000	0	0	0	0.0412031	-0.27739	-0.27739	-1.30592	-1.31382	FALSE	FALSE	TRUE	FALSE	FALSE	TRUE	FALSE	FALSE	FALSE	FALSE	FALSE	FALSE
A2653	purB	B1XLV6	53900000	420000000	0	17900000	42	56	0	2	48.546	16	17	0	2	adenylosuccinate lyase PurB	Nucleic acid metabolism	Purine metabolism	FP	420000000	0	17900000	0.020599	1.15355	-6.40939	-4.21404	-5.80803	-3.49371	TRUE	TRUE	TRUE	FALSE	TRUE	TRUE	TRUE	FALSE	TRUE	FALSE	FALSE	FALSE
A2372	napA	Q8KX48	1680000	0	509000000	470000000	1	1	17	16	48.61	1	1	5	5	Na+/H+ antiporter NapA	Transport and binding proteins	Cations and iron carrying compounds		0	509000000	470000000	0.339436	0.0205719	6.6837	6.56986	4.56285	4.4699	TRUE	FALSE	FALSE	TRUE	TRUE	TRUE	FALSE	TRUE	FALSE	TRUE	FALSE	FALSE
A0191		B1XM57	5800000	86500000	23200000	0	11	18	2	1	48.631	6	9	3	1	PhoH-like protein	Unknown function	General		86500000	23200000	0	0.0308445	0.370134	-1.69808	-4.19377	-1.87237	-2.61738	TRUE	TRUE	TRUE	TRUE	FALSE	TRUE	TRUE	FALSE	TRUE	FALSE	FALSE	FALSE
A1754		B1XPM9	815000	13100000	0	0	2	5	0	0	48.687	2	5	0	0	hypothetical protein	Unknown function	General		13100000	0	0	0	0.102697	-1.85599	-1.85599	-2.44364	-2.45154	TRUE	TRUE	TRUE	FALSE	FALSE	TRUE	TRUE	FALSE	FALSE	FALSE	TRUE	FALSE
A2340	ugdH	B1XJN2	4520000	29700000	34100000	0	8	10	4	4	48.82	6	7	4	3	UDP-glucose dehydrogenase UgdH	Carbohydrate metabolism	Amino sugar and nucleotide sugar metabolism		29700000	34100000	0	0.0819336	0.204834	0.172233	-2.79494	-0.206383	-0.214284	TRUE	TRUE	TRUE	TRUE	TRUE	TRUE	TRUE	TRUE	FALSE	FALSE	FALSE	TRUE
A0619	rimO	B1XPZ7	7940000	193000000	73800000	70500000	10	24	7	6	48.874	7	12	4	5	ribosomal protein S12 methylthiotransferase RimO	Translation	Ribosomal proteins: synthesis and modification		193000000	73800000	70500000	0.132995	0.491059	-1.32923	-1.39095	-0.692375	-0.906873	TRUE	TRUE	TRUE	TRUE	TRUE	TRUE	TRUE	TRUE	FALSE	FALSE	FALSE	TRUE
A1503		B1XN14		8100000	0	0		3	0	1	48.897		2	0	1	family 4 glycosyl transferase	Unknown function	Enzymes of unknown specificity		8100000	0	0	0.0102256	0.0613535	-1.38957	-1.38957	-1.79142	-0.214216	FALSE	FALSE	TRUE	FALSE	FALSE	TRUE	FALSE	FALSE	FALSE	FALSE	FALSE	FALSE
A2127	accC	B1XIC4	36000000	378000000	373000000	345000000	30	38	17	17	48.899	12	14	9	8	acetyl-CoA carboxylase complex biotin carboxylase subunit AccC	Fatty acid and lipid metabolism	Biosynthesis		378000000	373000000	345000000	0.347655	0.777112	-0.0189582	-0.129989	-0.121616	-0.129528	TRUE	TRUE	TRUE	TRUE	TRUE	TRUE	TRUE	TRUE	FALSE	FALSE	FALSE	TRUE
A2633	glmU	B1XLT6	11500000	98300000	124000000	125000000	23	18	7	5	48.936	11	14	7	5	bifunctional glucosamine-1-phosphate N-acetyltransferase / UDP-N-acetylglucosamine diphosphorylase GlmU	Carbohydrate metabolism	Amino sugar and nucleotide sugar metabolism	FP	98300000	124000000	125000000	0.122609	0.367827	0.320531	0.331671	-0.286691	-0.742341	TRUE	TRUE	TRUE	TRUE	TRUE	TRUE	TRUE	TRUE	FALSE	FALSE	FALSE	TRUE
A0448	maeA	B1XP13	146000	19600000	0	0	2	3	0	0	48.938	2	4	0	0	oxaloacetate decarboxylating malate dehydrogenase MaeA	Carbohydrate metabolism	Pyruvate metabolism	FP	19600000	0	0	0	0.0613021	-2.29866	-2.29866	-1.79142	-1.79932	TRUE	TRUE	TRUE	FALSE	FALSE	TRUE	TRUE	FALSE	FALSE	FALSE	TRUE	FALSE
A2771	gabD	B1XMM6	430000	18100000	0	0	4	6	0	0	49.019	1	4	0	0	bifunctional succinate-semialdehyde dehydrogenase / glutarate-semialdehyde dehydrogenase GabD	Carbohydrate metabolism	Citrate cycle (TCA cycle)	FP	18100000	0	0	0	0.122402	-2.20789	-2.20789	-2.68472	-2.69262	FALSE	FALSE	TRUE	FALSE	FALSE	TRUE	FALSE	FALSE	FALSE	FALSE	FALSE	FALSE
A1534	clpX	B1XN45	16300000	370000000	124000000	90000000	27	35	7	5	49.078	15	14	6	4	ClpP1/P2 protease ATP-binding regulatory subunit ClpX	Regulatory functions	Protein interactions		370000000	124000000	90000000	0.122254	0.71315	-1.53952	-1.98089	-1.2282	-1.68385	TRUE	TRUE	TRUE	TRUE	TRUE	TRUE	TRUE	TRUE	FALSE	FALSE	FALSE	TRUE
A1812	sufD	Q6UAB8	9500000	68600000	60000000	63400000	14	9	4	7	49.103	6	7	4	6	Fe-S cluster assembly protein SufD	Prosthetic groups_ cofactors_ and carriers	Iron sulfur clusters		68600000	60000000	63400000	0.112009	0.183288	-0.179266	-0.105709	-0.0619217	0.667572	TRUE	TRUE	TRUE	TRUE	TRUE	TRUE	TRUE	TRUE	FALSE	FALSE	FALSE	TRUE
A2560	gpmB	B1XL50	13500000	38700000	0	0	22	7	0	0	49.137	9	3	0	0	2_3-bisphosphoglycerate-dependent phosphoglycerate mutase GpmA	Carbohydrate metabolism	Glycolysis / Gluconeogenesis	FP	38700000	0	0	0	0.142459	-3.12763	-3.12763	-2.89124	-2.89914	TRUE	TRUE	TRUE	FALSE	FALSE	TRUE	TRUE	FALSE	FALSE	FALSE	TRUE	FALSE
A1227		B1XKX0	4680000	240000000	194000000	178000000	7	9	11	8	49.255	4	7	7	6	ATPase of AAA+ class	Unknown function	General		240000000	194000000	178000000	0.192874	0.182723	-0.300013	-0.420938	1.29272	0.848288	TRUE	TRUE	TRUE	TRUE	TRUE	TRUE	TRUE	TRUE	FALSE	FALSE	FALSE	TRUE
A1170	trmE	B1XKC3	1120000	43300000	67300000	61400000	7	8	6	7	49.294	4	7	6	6	tRNA modification GTPase MnmE	Translation	tRNA and rRNA base modification		43300000	67300000	61400000	0.131862	0.162292	0.581972	0.45916	0.629417	0.828108	TRUE	TRUE	TRUE	TRUE	TRUE	TRUE	TRUE	TRUE	FALSE	FALSE	FALSE	TRUE
A0656	secD	B1XQB9	4030000	15600000	643000000	677000000	8	2	15	19	49.376	4	2	7	8	preprotein translocase subunit SecD	Intracellular trafficking_ assembly_ and processing	Protein export_ secretion_ and sorting		15600000	643000000	677000000	0.344297	0.0405055	4.97528	5.04906	3.65043	3.9743	TRUE	TRUE	TRUE	TRUE	TRUE	TRUE	TRUE	TRUE	FALSE	FALSE	FALSE	TRUE
A1363	manS	B1XLR6		0	161000000	143000000		1	10	11	49.377		1	7	7	Mn-responsive two component signal transduction system histidine kinase ManS	Signal transduction	Two-component systems		0	161000000	143000000	0.21265	0.0202523	5.05311	4.88753	3.82487	3.94835	TRUE	FALSE	FALSE	TRUE	TRUE	TRUE	FALSE	TRUE	FALSE	TRUE	FALSE	FALSE
A0352	pepP	B1XNI4	4470000	55400000	0	0	10	9	0	0	49.421	5	6	0	0	Xaa-Pro aminopeptidase PepP	Intracellular trafficking_ assembly_ and processing	Peptidases	FP	55400000	0	0	0	0.182109	-3.59455	-3.59455	-3.23242	-3.24032	TRUE	TRUE	TRUE	FALSE	FALSE	TRUE	TRUE	FALSE	FALSE	FALSE	TRUE	FALSE
A0026		B1XKS5	521000	9530000	0	0	1	4	1	1	49.581	1	3	1	1	GTPase associated with carbon-concentrating mechanism	Unknown function	Enzymes of unknown specificity		9530000	0	0	0.020169	0.0806761	-1.53903	-1.53903	-0.568958	-0.576857	FALSE	FALSE	TRUE	FALSE	FALSE	TRUE	FALSE	FALSE	FALSE	FALSE	FALSE	FALSE
A2100	sphS	B1XI99	1070000	19800000	0	0	3	10	0	0	49.582	1	6	0	1	two component signal transduction system controlling phosphate regulon histidine kinase SphS	Signal transduction	Two-component systems		19800000	0	0	0	0.201686	-2.31034	-2.31034	-3.37688	-3.38478	FALSE	FALSE	TRUE	FALSE	FALSE	TRUE	FALSE	FALSE	FALSE	FALSE	FALSE	FALSE
A2617		B1XLA7	5050000	139000000	0	0	12	10	1	1	49.727	6	6	1	1	hypothetical protein	Unknown function	General		139000000	0	0	0.0201098	0.201098	-4.848	-4.848	-1.79178	-1.79968	TRUE	TRUE	TRUE	FALSE	FALSE	TRUE	TRUE	FALSE	FALSE	FALSE	TRUE	FALSE
A1140		B1XK94		17300000	0	0		4	0	0	49.818		3	0	0	radical SAM domain-containing protein	Unknown function	Enzymes of unknown specificity		17300000	0	0	0	0.0802923	-2.15704	-2.15704	-2.15406	-2.16196	FALSE	FALSE	TRUE	FALSE	FALSE	TRUE	FALSE	FALSE	FALSE	FALSE	FALSE	FALSE
A0174	cupA	O33751	84500000	713000000	416000000	444000000	63	65	22	21	49.917	17	14	9	10	high-affinity CO2 hydration protein CupA	Energy metabolism	Carbon fixation in prokaryotes		713000000	416000000	444000000	0.430715	1.30216	-0.770164	-0.677268	-0.526888	-0.600536	TRUE	TRUE	TRUE	TRUE	TRUE	TRUE	TRUE	TRUE	FALSE	FALSE	FALSE	TRUE
A2018		B1XHT6	8800000	174000000	144000000	147000000	20	23	9	6	49.919	10	15	8	6	TldD/PmbA family peptidase U62 modulator of DNA gyrase	Intracellular trafficking_ assembly_ and processing	Peptidases		174000000	144000000	147000000	0.150243	0.460746	-0.264647	-0.235888	-0.290858	-0.846681	TRUE	TRUE	TRUE	TRUE	TRUE	TRUE	TRUE	TRUE	FALSE	FALSE	FALSE	TRUE
A2384	dnaE	B1XK07		4270000	0	0		1	0	1	49.999		1	0	1	DNA polymerase III alpha subunit DnaE	Nucleic acid metabolism	DNA replication_ recombination_ and repair		0	0	0	0.0100002	0.0200004	0	0	-0.568888	1.00832	FALSE	FALSE	FALSE	FALSE	FALSE	FALSE	FALSE	FALSE	FALSE	FALSE	FALSE	FALSE
A1212	pilT	B1XKG4		12700000	31400000	28200000		3	3	3	50.023		3	2	3	pilus retraction protein PilT	Cell motility and adherance	Surface structures and assembly platforms		12700000	31400000	28200000	0.0599724	0.0599724	1.04019	0.907434	1.01636	1.00846	TRUE	FALSE	TRUE	TRUE	TRUE	TRUE	FALSE	TRUE	TRUE	FALSE	FALSE	FALSE
		REV__B1XKG4	1306300				1				50.023	1											0	0	0	0	1.01615	1.00825	FALSE	FALSE	FALSE	FALSE	FALSE	FALSE	FALSE	FALSE	FALSE	FALSE	FALSE	FALSE
A0259		B1XMT2		49700000	0	0		5	0	1	50.106		5	0	1	putative FeS-containing Cyanobacterial-specific oxidoreductase	Unknown function	Enzymes of unknown specificity		49700000	0	0	0.00997885	0.0997884	-3.45154	-3.45154	-2.44364	-0.866435	FALSE	FALSE	TRUE	FALSE	FALSE	TRUE	FALSE	FALSE	FALSE	FALSE	FALSE	FALSE
A2394	gidA	B1XK17	1630000	20000000	0	0	2	3	0	0	50.157	2	3	0	0	methylenetetrahydrofolate--tRNA-(uracil-5-)-methyltransferase TrmFO	Translation	tRNA and rRNA base modification		20000000	0	0	0	0.0598122	-2.32193	-2.32193	-1.79142	-1.79932	TRUE	TRUE	TRUE	FALSE	FALSE	TRUE	TRUE	FALSE	FALSE	FALSE	TRUE	FALSE
A2811		B1XN70	1420000	43400000	0	22700000	4	11	1	2	50.206	4	7	1	2	TldD/PmbA family peptidase U62 modulator of DNA gyrase	Intracellular trafficking_ assembly_ and processing	Peptidases	FP	43400000	0	22700000	0.0298769	0.219097	-3.27501	-0.805121	-1.92309	-1.19388	TRUE	TRUE	TRUE	FALSE	TRUE	TRUE	TRUE	FALSE	TRUE	FALSE	FALSE	FALSE
A0507	rsmB	B1XPF7	3950000	33400000	32800000	32300000	12	8	5	2	50.22	7	6	5	2	16S rRNA (cytosine967-C5)-methyltransferase RsmB	Translation	tRNA and rRNA base modification		33400000	32800000	32300000	0.0696933	0.159299	-0.0227201	-0.0419307	0.388265	-0.757571	TRUE	TRUE	TRUE	TRUE	TRUE	TRUE	TRUE	TRUE	FALSE	FALSE	FALSE	TRUE
A2041	aspA	B1XHV9	16400000	178000000	17400000	24800000	20	20	2	2	50.228	10	9	2	2	fumarate hydratase class II FumC	Carbohydrate metabolism	Citrate cycle (TCA cycle)	FP	178000000	17400000	24800000	0.0398184	0.398184	-3.03027	-2.61846	-2.02061	-2.02852	TRUE	TRUE	TRUE	TRUE	TRUE	TRUE	TRUE	TRUE	FALSE	FALSE	FALSE	TRUE
A0013		B1XKR2	4870000	159000000	118000000	126000000	17	20	9	10	50.262	9	12	8	7	hypothetical protein	Unknown function	General		159000000	118000000	126000000	0.18901	0.397915	-0.415037	-0.324129	-0.0936069	0.0430207	TRUE	TRUE	TRUE	TRUE	TRUE	TRUE	TRUE	TRUE	FALSE	FALSE	FALSE	TRUE
A0557	rumA	B1XPT6	11600000	113000000	0	0	12	15	0	0	50.275	8	9	0	0	23S rRNA (uracil1939-C5)-methyltransferase RumA	Translation	tRNA and rRNA base modification		113000000	0	0	0	0.298359	-4.56071	-4.56071	-3.93912	-3.94702	TRUE	TRUE	TRUE	FALSE	FALSE	TRUE	TRUE	FALSE	FALSE	FALSE	TRUE	FALSE
A1844	ctpB	B1XQ50		0	17600000	19300000		0	3	3	50.35		0	3	3	periplasmic carboxyl-terminal processing serine protease CtpB	Defense and invasion systems	Protein_ prosthetic group_ membrane repair		0	17600000	19300000	0.0595829	0	2.17632	2.28096	3.82393	3.81603	TRUE	FALSE	FALSE	TRUE	TRUE	TRUE	FALSE	TRUE	FALSE	TRUE	FALSE	FALSE
A0097	lysA	B1XLF3	9220000	149000000	37000000	42900000	13	21	3	3	50.411	9	9	3	3	diaminopimelate decarboxylase LysA	Amino acid metabolism	Lysine biosynthesis	FP	149000000	37000000	42900000	0.0595108	0.416576	-1.87447	-1.68483	-1.60383	-1.61173	TRUE	TRUE	TRUE	TRUE	TRUE	TRUE	TRUE	TRUE	FALSE	FALSE	FALSE	TRUE
G0144	atpD	B1XRJ9		25600000	23200000	19700000		7	4	2	50.419		8	3	2	N-type Na+ translocating ATPase F1 complex beta subunit AtpDN	Energy metabolism	Oxidative phosphorylation		25600000	23200000	19700000	0.0595014	0.138837	-0.117836	-0.309021	0.279258	-0.576927	TRUE	FALSE	TRUE	TRUE	TRUE	TRUE	FALSE	TRUE	TRUE	FALSE	FALSE	FALSE
A1483		B1XMZ4		11400000	0	0		1	0	0	50.426		1	0	0	ABC-type lipid export system MFP subunit	Transport and binding proteins	Carbohydrates_ organic alcohols_ and acids		0	0	0	0	0.019831	0	0	-0.568888	-0.576787	FALSE	FALSE	FALSE	FALSE	FALSE	FALSE	FALSE	FALSE	FALSE	FALSE	FALSE	FALSE
A0273	mgtE	B1XMU6	4000000	79700000	65200000	86800000	8	11	7	4	50.476	5	8	6	3	MgtE family Mg2+/Co2+ uptake channel	Transport and binding proteins	Cations and iron carrying compounds		79700000	65200000	86800000	0.108963	0.217925	-0.270891	0.116132	0.399699	-0.3456	TRUE	TRUE	TRUE	TRUE	TRUE	TRUE	TRUE	TRUE	FALSE	FALSE	FALSE	TRUE
A0001	dnaA	B1XKQ0	495000	8100000	0	0	1	5	1	2	50.516	1	3	1	2	chromosomal replication initiator protein DnaA	Nucleic acid metabolism	DNA replication_ recombination_ and repair		8100000	0	0	0.0296936	0.0989785	-1.38957	-1.38957	-0.858535	-0.129326	FALSE	FALSE	TRUE	FALSE	TRUE	TRUE	FALSE	FALSE	FALSE	FALSE	FALSE	FALSE
A1353	leuC	B1XLQ6	39800000	642000000	419000000	398000000	41	49	19	22	50.531	18	15	11	11	3-isopropylmalate/(R)-2-methylmalate dehydratase large subunit LeuC	Amino acid metabolism	Valine_ leucine and isoleucine metabolism	FP	642000000	419000000	398000000	0.405692	0.969702	-0.609701	-0.682986	-0.328563	-0.129595	TRUE	TRUE	TRUE	TRUE	TRUE	TRUE	TRUE	TRUE	FALSE	FALSE	FALSE	TRUE
A2069	ahcY	B1XI71	3390000	57300000	0	0	8	7	0	0	50.585	5	6	0	0	adenosylhomocysteinase AhcY	Amino acid metabolism	Cysteine and methionine metabolism	FP	57300000	0	0	0	0.138381	-3.63923	-3.63923	-2.89124	-2.89914	TRUE	TRUE	TRUE	FALSE	FALSE	TRUE	TRUE	FALSE	FALSE	FALSE	TRUE	FALSE
A2311	ndbA	Q8KX31	1610000	58700000	0	0	5	14	2	2	50.587	2	8	2	2	type II NADH dehydrogenase NdbA	Regulatory functions	General		58700000	0	0	0.0395358	0.276751	-3.67129	-3.67129	-1.52062	-1.52852	TRUE	TRUE	TRUE	TRUE	TRUE	TRUE	TRUE	TRUE	FALSE	FALSE	FALSE	TRUE
A1098	pabB	B1XJX2	1920000	28900000	0	0	2	6	1	2	50.603	3	5	1	2	aminodeoxychorismate synthase aminase subunit PabB	Prosthetic groups_ cofactors_ and carriers	Folate biosynthesis		28900000	0	0	0.0296425	0.11857	-2.76129	-2.76129	-1.09961	-0.370405	TRUE	TRUE	TRUE	FALSE	TRUE	TRUE	TRUE	FALSE	TRUE	FALSE	FALSE	FALSE
A1126	ipdA	B1XJZ8	28100000	511000000	88600000	147000000	26	45	6	10	50.699	11	16	5	9	dihydrolipoamide dehydrogenase PdhD	Carbohydrate metabolism	Pyruvate metabolism		511000000	88600000	147000000	0.157794	0.887591	-2.46279	-1.7633	-1.79355	-1.109	TRUE	TRUE	TRUE	TRUE	TRUE	TRUE	TRUE	TRUE	FALSE	FALSE	FALSE	TRUE
A2691		B1XLZ3		6570000	0	0		3	1	0	50.755		3	1	0	uncharacterized protein	Unknown function	General		6570000	0	0	0.00985125	0.0591075	-1.21039	-1.21039	-0.206316	-1.79932	FALSE	FALSE	TRUE	FALSE	FALSE	TRUE	FALSE	FALSE	FALSE	FALSE	FALSE	FALSE
A0170		B1XM37	1180000	20700000	0	33400000	5	5	1	3	50.823	3	5	1	2	family E cytochrome P450	Unknown function	Enzymes of unknown specificity		20700000	0	33400000	0.0393523	0.0983807	-2.36177	0.579338	-0.858535	0.356244	TRUE	TRUE	TRUE	FALSE	TRUE	TRUE	TRUE	FALSE	TRUE	FALSE	FALSE	FALSE
A1276	tig	B1XL18	22100000	346000000	0	0	20	30	0	0	50.828	10	15	0	0	cell division trigger factor Tig	Intracellular trafficking_ assembly_ and processing	Chaperone and folding catalysis	FP	346000000	0	0	0	0.590226	-6.1334	-6.1334	-4.91673	-4.92463	TRUE	TRUE	TRUE	FALSE	FALSE	TRUE	TRUE	FALSE	FALSE	FALSE	TRUE	FALSE
A0432	parA	B1XNZ9	2930000	100000000	0	0	7	24	0	0	50.836	3	9	0	0	chromosome partitioning ATPase ParA	Cell structure_ growth_ and death	Cell division		100000000	0	0	0	0.472106	-4.39232	-4.39232	-4.60027	-4.60817	TRUE	TRUE	TRUE	FALSE	FALSE	TRUE	TRUE	FALSE	FALSE	FALSE	TRUE	FALSE
A0123	der	B1XLH8	26100000	208000000	148000000	167000000	16	31	7	8	50.901	11	14	7	7	ribosome biogenesis GTPase Der	Translation	Ribosomal proteins: synthesis and modification		208000000	148000000	167000000	0.147345	0.609025	-0.477322	-0.308445	-1.05544	-0.882633	TRUE	TRUE	TRUE	TRUE	TRUE	TRUE	TRUE	TRUE	FALSE	FALSE	FALSE	TRUE
A1388		B1XM98	649000	14800000	0	0	3	4	0	0	50.908	2	4	0	0	ankyrin repeat-containing protein	Unknown function	General		14800000	0	0	0	0.0785731	-1.9855	-1.9855	-2.15406	-2.16196	TRUE	TRUE	TRUE	FALSE	FALSE	TRUE	TRUE	FALSE	FALSE	FALSE	TRUE	FALSE
A1915	miaB	B1XQK7	1230000	48200000	0	0	3	6	0	0	51.059	2	5	0	0	tRNA-i(6)A37 thiotransferase enzyme MiaB	Translation	tRNA and rRNA base modification	FP	48200000	0	0	0	0.117511	-3.41143	-3.41143	-2.68472	-2.69262	TRUE	TRUE	TRUE	FALSE	FALSE	TRUE	TRUE	FALSE	FALSE	FALSE	TRUE	FALSE
A0978	radA	B1XJC1		10300000	0	0		3	1	2	51.088		3	1	2	DNA repair protein RadA	Nucleic acid metabolism	DNA replication_ recombination_ and repair		10300000	0	0	0.0293611	0.0587222	-1.61353	-1.61353	-0.206316	0.522893	FALSE	FALSE	TRUE	FALSE	TRUE	TRUE	FALSE	FALSE	FALSE	FALSE	FALSE	FALSE
A0972		B1XJB5		0	0	6100000		1	0	1	51.136		1	0	1	GDSL-like lipase/acylhydrolase domain-containing protein	Unknown function	Enzymes of unknown specificity		0	0	0	0.00977785	0.0195557	0	0	-0.568888	1.00832	FALSE	FALSE	FALSE	FALSE	FALSE	FALSE	FALSE	FALSE	FALSE	FALSE	FALSE	FALSE
A0831	thiC	B1XIG4	31000000	370000000	303000000	282000000	37	41	14	11	51.297	17	21	10	11	phosphomethylpyrimidine synthase ThiC	Prosthetic groups_ cofactors_ and carriers	Thiamine metabolism	FP	370000000	303000000	282000000	0.243679	0.799267	-0.28396	-0.38584	-0.501817	-0.844576	TRUE	TRUE	TRUE	TRUE	TRUE	TRUE	TRUE	TRUE	FALSE	FALSE	FALSE	TRUE
A2552		B1XL42		0	0	13300000		0	0	2	51.337		0	0	2	RND-type transport system membrane fusion component	Transport and binding proteins	Unknown substrate		0	0	13300000	0.0194791	0	0	1.87184	1.01615	3.33046	FALSE	FALSE	FALSE	FALSE	TRUE	TRUE	FALSE	FALSE	FALSE	FALSE	FALSE	FALSE
A1431		B1XMD6		0	368000000	384000000		0	10	11	51.365		0	8	8	protein of unknown function DUF2330	Unknown function	General		0	368000000	384000000	0.204419	0	6.2211	6.2817	5.4099	5.53339	TRUE	FALSE	FALSE	TRUE	TRUE	TRUE	FALSE	TRUE	FALSE	TRUE	FALSE	FALSE
A1088	ccs1	O68616	301000	5650000	297000000	293000000	2	2	11	14	51.395	1	2	5	6	c-type cytochrome biogenesis protein CcsB	Intracellular trafficking_ assembly_ and processing	Enzyme assembly		5650000	297000000	293000000	0.243214	0.0389143	4.82562	4.80639	3.21922	3.54616	TRUE	FALSE	TRUE	TRUE	TRUE	TRUE	FALSE	TRUE	TRUE	FALSE	FALSE	FALSE
A0165		B1XM32	48800000	691000000	386000000	423000000	39	57	21	22	51.413	19	18	15	13	phosphoglucomutase/phosphomannomutase	Unknown function	Enzymes of unknown specificity		691000000	386000000	423000000	0.418182	1.10867	-0.831919	-0.701477	-0.404117	-0.3463	TRUE	TRUE	TRUE	TRUE	TRUE	TRUE	TRUE	TRUE	FALSE	FALSE	FALSE	TRUE
G0155	egtB	B1XRL0	2490000				5				51.442	2				hercynyl-gamma-glutamylcysteine sulfoxide synthase EgtB	Amino acid metabolism	Histidine metabolism		0	0	0	0	0	0	0	1.01615	1.00825	FALSE	TRUE	FALSE	FALSE	FALSE	TRUE	FALSE	FALSE	FALSE	FALSE	FALSE	FALSE
G0105;F0082		B1XRG0;B1XR82	126000	4320000	0	0	1	2	0	0	51.502	1	2	0	0	family E cytochrome P450	Unknown function	Enzymes of unknown specificity		4320000	0	0	0	0.0388334	-0.898402	-0.898402	-1.30592	-1.31382	FALSE	FALSE	TRUE	FALSE	FALSE	TRUE	FALSE	FALSE	FALSE	FALSE	FALSE	FALSE
A2460	pepA	B1XK83	6930000	74000000	34500000	39000000	15	14	4	3	51.521	7	7	3	4	cytosol aminopeptidase PepA	Intracellular trafficking_ assembly_ and processing	Peptidases	FP	74000000	34500000	39000000	0.0679335	0.271734	-1	-0.844349	-0.672331	-1.04295	TRUE	TRUE	TRUE	TRUE	TRUE	TRUE	TRUE	TRUE	FALSE	FALSE	FALSE	TRUE
A1559	psbC	B1XNM5	104000000	564000000	4220000000	3760000000	46	15	32	34	51.549	11	7	11	11	photosystem II CP43 chlorophyll apoprotein PsbC	Energy metabolism	Photosynthesis	TP	564000000	4220000000	3760000000	0.640168	0.290985	2.89245	2.72615	2.08786	2.16638	TRUE	TRUE	TRUE	TRUE	TRUE	TRUE	TRUE	TRUE	FALSE	FALSE	FALSE	TRUE
A0959		B1XJ20		0	0	27300000		0	1	4	51.595		0	1	4	periplasmic protein	Unknown function	General		0	0	27300000	0.0484543	0	0	2.69153	2.60125	4.17875	FALSE	FALSE	FALSE	FALSE	TRUE	TRUE	FALSE	FALSE	FALSE	FALSE	FALSE	FALSE
		CON__P02533;CON__P08779;CON__Q04695;CON__Q9QWL7;CON__P19012;CON__A2A4G1;CON__P08727;CON__P19001;CON__Q6IFX2;CON__Q61782		24679000	0	98777000		7	1	6	51.621		8	2	10								0.0678019	0.135604	0	0	-1.30614	0.802157	FALSE	FALSE	TRUE	FALSE	TRUE	TRUE	FALSE	FALSE	FALSE	FALSE	FALSE	FALSE
A2487	argH	B1XKJ0	1810000	9290000	0	0	4	5	0	0	51.745	2	4	0	0	argininosuccinate lyase ArgH	Amino acid metabolism	Arginine and proline metabolism	FP	9290000	0	0	0	0.0966277	-1.51501	-1.51501	-2.44364	-2.45154	TRUE	TRUE	TRUE	FALSE	FALSE	TRUE	TRUE	FALSE	FALSE	FALSE	TRUE	FALSE
A1025	gatA	B1XJG8	34000000	969000000	405000000	478000000	48	61	17	18	51.79	17	21	12	13	bifunctional aspartyl-tRNA / glutamyl-tRNA amidotransferase subunit A GatA	Translation	Aminoacyl-tRNA biosynthesis	FP	969000000	405000000	478000000	0.337903	1.17783	-1.2483	-1.0119	-0.798985	-0.726584	TRUE	TRUE	TRUE	TRUE	TRUE	TRUE	TRUE	TRUE	FALSE	FALSE	FALSE	TRUE
A1622	ffh	B1XNT7	10700000	84800000	91800000	92100000	17	19	8	10	51.848	11	12	8	10	signal recognition particle subunit Ffh	Intracellular trafficking_ assembly_ and processing	Protein export_ secretion_ and sorting		84800000	91800000	92100000	0.173584	0.366456	0.108292	0.112756	-0.181995	0.115242	TRUE	TRUE	TRUE	TRUE	TRUE	TRUE	TRUE	TRUE	FALSE	FALSE	FALSE	TRUE
A0221	gnd	B1XM87	140000000	1580000000	682000000	573000000	86	106	20	18	51.976	26	24	13	12	6-phosphogluconate dehydrogenase Gnd	Carbohydrate metabolism	Pentose phosphate pathway		1580000000	682000000	573000000	0.365553	2.0394	-1.2061	-1.45534	-1.3657	-1.522	TRUE	TRUE	TRUE	TRUE	TRUE	TRUE	TRUE	TRUE	FALSE	FALSE	FALSE	TRUE
A2865		B1XNC3		13100000	0	0		8	0	0	51.982		6	0	0	uncharacterized protein CofD-related	Unknown function	General		13100000	0	0	0	0.153899	-1.85599	-1.85599	-3.07189	-3.07979	FALSE	FALSE	TRUE	FALSE	FALSE	TRUE	FALSE	FALSE	FALSE	FALSE	FALSE	FALSE
A0362	conR	B1XNJ4		0	0	2100000		0	2	2	52.02		0	2	2	septum formation and cell wall maintenance protein ConR	Cell structure_ growth_ and death	Cell division		0	0	2100000	0.0384468	0	0	0.505891	3.33836	3.33046	TRUE	FALSE	FALSE	TRUE	TRUE	TRUE	FALSE	TRUE	FALSE	TRUE	FALSE	FALSE
A0442	hik34	B1XP07	2310000	33300000	32400000	0	3	7	2	1	52.037	1	7	2	1	heat stress-responsive two component signal transduction system histidine kinase Hik34	Signal transduction	Two-component systems		33300000	32400000	0	0.0288256	0.13452	-0.0343061	-2.93734	-0.569027	-1.31404	FALSE	FALSE	TRUE	TRUE	FALSE	TRUE	FALSE	FALSE	FALSE	FALSE	FALSE	FALSE
A2468	asnS	B1XKH1	1940000	41200000	35000000	34500000	8	10	4	3	52.047	5	8	4	3	asparaginyl-tRNA synthetase AsnS	Translation	Transfer RNA biogenesis	FP	41200000	35000000	34500000	0.0672469	0.192134	-0.207893	-0.22604	-0.206383	-0.576998	TRUE	TRUE	TRUE	TRUE	TRUE	TRUE	TRUE	TRUE	FALSE	FALSE	FALSE	TRUE
A0870	pknA	B1XIK3	1780000	39000000	40500000	22200000	4	13	3	3	52.049	4	7	3	3	serine/threonine-protein kinase PknA	Regulatory functions	Protein interactions		39000000	40500000	22200000	0.057638	0.249765	0.048363	-0.693897	-0.931881	-0.939782	TRUE	TRUE	TRUE	TRUE	TRUE	TRUE	TRUE	TRUE	FALSE	FALSE	FALSE	TRUE
A0450	glmM	B1XP15	3410000	61200000	0	0	13	5	3	1	52.092	5	4	3	2	phosphoglucosamine mutase GlmM	Carbohydrate metabolism	Amino sugar and nucleotide sugar metabolism		61200000	0	0	0.0383936	0.095984	-3.72683	-3.72683	0.364145	-0.866435	TRUE	TRUE	TRUE	TRUE	FALSE	TRUE	TRUE	FALSE	TRUE	FALSE	FALSE	FALSE
A0653		B1XQB6	477000	0	20200000	0	2	1	1	0	52.156	1	1	1	0	uncharacterized protein	Unknown function	General		0	0	0	0.00958662	0.0191732	0	0	1.01622	-0.576787	FALSE	FALSE	FALSE	FALSE	FALSE	FALSE	FALSE	FALSE	FALSE	FALSE	FALSE	FALSE
A1798	rbcL	Q44176	310000000	4670000000	2060000000	2360000000	93	191	54	59	52.159	27	34	17	18	ribulose bisophosphate carboxylase large subunit RbcL	Energy metabolism	Carbon fixation in prokaryotes		4670000000	2060000000	2360000000	1.08323	3.66188	-1.17882	-0.983126	-0.802737	-0.683325	TRUE	TRUE	TRUE	TRUE	TRUE	TRUE	TRUE	TRUE	FALSE	FALSE	FALSE	TRUE
A0749	atpD	B1XI03	81900000	543000000	107000000	96400000	65	52	9	7	52.221	20	20	10	7	F1 ATP synthase complex beta subunit AtpD	Energy metabolism	Oxidative phosphorylation		543000000	107000000	96400000	0.153195	0.995768	-2.29068	-2.43412	-1.45258	-1.80181	TRUE	TRUE	TRUE	TRUE	TRUE	TRUE	TRUE	TRUE	FALSE	FALSE	FALSE	TRUE
A1557		B1XNM3		0	107000000	92000000		0	8	7	52.341		0	4	3	hypothetical lipoprotein	Unknown function	General		0	107000000	92000000	0.143291	0	4.48543	4.27798	5.10476	4.91614	TRUE	FALSE	FALSE	TRUE	TRUE	TRUE	FALSE	TRUE	FALSE	TRUE	FALSE	FALSE
A0105	murC	B1XLG0	5390000	214000000	199000000	213000000	20	18	7	7	52.369	7	9	6	5	UDP-N-acetylmuramate--alanine ligase MurC	Glycan biosynthesis and metabolism	Peptidoglycan metabolism		214000000	199000000	213000000	0.133667	0.343715	-0.102362	-0.00660274	-0.286691	-0.294595	TRUE	TRUE	TRUE	TRUE	TRUE	TRUE	TRUE	TRUE	FALSE	FALSE	FALSE	TRUE
A2415		B1XK38		2790000	0	0		2	0	0	52.447		2	0	0	protein associated with carbon-concentrating mechanism	Unknown function	General		2790000	0	0	0	0.0381337	-0.639695	-0.639695	-1.30592	-1.31382	FALSE	FALSE	TRUE	FALSE	FALSE	TRUE	FALSE	FALSE	FALSE	FALSE	FALSE	FALSE
A0330	malQ	B1XNG2	35400000	573000000	0	69900000	51	47	1	5	52.67	20	17	1	4	4-alpha-glucanotransferase MalQ	Carbohydrate metabolism	Starch and sucrose metabolism	FP	573000000	0	69900000	0.0569584	0.892349	-6.853	-2.94803	-3.97195	-2.10481	TRUE	TRUE	TRUE	FALSE	TRUE	TRUE	TRUE	FALSE	TRUE	FALSE	FALSE	FALSE
A1682		B1XP78	3980000	0	25500000	41500000	5	5	3	3	52.675	3	5	3	3	serine/threonine protein kinase	Regulatory functions	Protein interactions		0	25500000	41500000	0.056953	0.0949217	2.60881	3.21723	0.364145	0.356244	TRUE	TRUE	TRUE	TRUE	TRUE	TRUE	TRUE	TRUE	FALSE	FALSE	FALSE	TRUE
A0200	hoxH	Q8KX24	773000	25600000	0	0	3	10	1	0	52.871	3	7	1	0	NAD-reducing hydrogenase subunit HoxH	Energy metabolism	Electron transport	FP	25600000	0	0	0.00945698	0.18914	-2.61353	-2.61353	-1.79178	-3.38478	TRUE	TRUE	TRUE	FALSE	FALSE	TRUE	TRUE	FALSE	FALSE	FALSE	TRUE	FALSE
A0064	ushA	B1XLC1		0	101000000	141000000		0	3	5	52.897		0	2	3	5'-nucleotidase UshA	Nucleic acid metabolism	Purine metabolism		0	101000000	141000000	0.0756187	0	4.40599	4.8679	3.82393	4.4684	TRUE	FALSE	FALSE	TRUE	TRUE	TRUE	FALSE	TRUE	FALSE	TRUE	FALSE	FALSE
A1935	crtP	B1XQM7	11900000	85600000	0	0	27	12	3	1	52.966	10	9	3	1	15-cis-phytoene desaturase CrtP	Terpenoids and polyketides metabolism	Carotenoid metabolism		85600000	0	0	0.0377601	0.22656	-4.17951	-4.17951	-0.820778	-2.05136	TRUE	TRUE	TRUE	TRUE	FALSE	TRUE	TRUE	FALSE	TRUE	FALSE	FALSE	FALSE
A1630	glnA	P28605	1190000	86000000	0	0	3	11	0	0	53.003	3	8	0	0	type I glutamine synthetase GlnA	Amino acid metabolism	Alanine_ aspartate and glutamate metabolism		86000000	0	0	0	0.207535	-4.18587	-4.18587	-3.5082	-3.5161	TRUE	TRUE	TRUE	FALSE	FALSE	TRUE	TRUE	FALSE	FALSE	FALSE	TRUE	FALSE
A1814	sufB	Q6UAC0	8400000	128000000	47700000	57300000	17	12	6	5	53.022	8	7	6	6	Fe-S cluster assembly protein SufB	Prosthetic groups_ cofactors_ and carriers	Iron sulfur clusters	FP	128000000	47700000	57300000	0.103731	0.226321	-1.33555	-1.09412	0.0727388	-0.176316	TRUE	TRUE	TRUE	TRUE	TRUE	TRUE	TRUE	TRUE	FALSE	FALSE	FALSE	TRUE
A0323		B1XNF5		0	10300000	0		1	2	1	53.046		1	2	1	uncharacterized protein	Unknown function	General		0	10300000	0	0.0282773	0.0188516	1.61353	0	1.75333	1.00832	FALSE	FALSE	FALSE	TRUE	FALSE	TRUE	FALSE	FALSE	FALSE	FALSE	FALSE	FALSE
A0844	malY	B1XIH7		0	4380000	0		1	1	0	53.053		1	1	0	maltose/maltooligosaccharide:cation symporter MalY	Transport and binding proteins	Carbohydrates_ organic alcohols_ and acids		0	0	0	0.00942454	0.0188491	0	0	1.01622	-0.576787	FALSE	FALSE	FALSE	FALSE	FALSE	FALSE	FALSE	FALSE	FALSE	FALSE	FALSE	FALSE
A0533	mgdA	B1XPI3	284000	4120000	0	0	1	2	0	0	53.055	1	2	0	0	monoglucosyldiacylglycerol synthase MgdA	Fatty acid and lipid metabolism	Glycerolipid and glycerophospholid metabolism		4120000	0	0	0	0.0376967	-0.867106	-0.867106	-1.30592	-1.31382	FALSE	FALSE	TRUE	FALSE	FALSE	TRUE	FALSE	FALSE	FALSE	FALSE	FALSE	FALSE
A2345	chlN	B1XJN7		0	5210000	4840000		4	2	2	53.148		4	2	2	light-independent protochlorophyllide reductase subunit ChlN	Prosthetic groups_ cofactors_ and carriers	Porphyrin and chlorophyll metabolism	FP	0	5210000	4840000	0.0376308	0.0752615	1.02998	0.97673	0.168152	0.160252	TRUE	FALSE	TRUE	TRUE	TRUE	TRUE	FALSE	TRUE	TRUE	FALSE	FALSE	FALSE
A2873	cysS	B1XND1	983000	24200000	0	15200000	3	4	1	2	53.3	2	3	1	2	cysteinyl-tRNA synthetase CysS	Translation	Transfer RNA biogenesis		24200000	0	15200000	0.0281426	0.0750469	-2.54597	-0.531613	-0.568958	0.160252	TRUE	TRUE	TRUE	FALSE	TRUE	TRUE	TRUE	FALSE	TRUE	FALSE	FALSE	FALSE
A1210		B1XKG2	1930000	18100000	0	0	4	3	1	0	53.343	2	2	1	1	transporter with N-terminal DUF21 domain_ CBS_ and CorC domains	Transport and binding proteins	Unknown substrate		18100000	0	0	0.0093733	0.0562398	-2.20789	-2.20789	-0.206316	-1.79932	TRUE	TRUE	TRUE	FALSE	FALSE	TRUE	TRUE	FALSE	FALSE	FALSE	TRUE	FALSE
A0610	pyrF/pyrE	B1XPY9	829000	30300000	0	0	5	5	2	1	53.414	2	3	2	1	bifunctional orotidine 5'-phosphate decarboxylase/orotate phosphoribosyltransferase protein PyrFE	Nucleic acid metabolism	Pyrimidine metabolism		30300000	0	0	0.0280825	0.0936084	-2.81967	-2.81967	-0.121426	-0.866435	TRUE	TRUE	TRUE	TRUE	FALSE	TRUE	TRUE	FALSE	TRUE	FALSE	FALSE	FALSE
A0550	purF	B1XPS9	9300000	142000000	74200000	68300000	16	19	3	6	53.43	7	11	4	5	amidophosphoribosyltransferase PurF	Nucleic acid metabolism	Purine metabolism		142000000	74200000	68300000	0.0842223	0.355605	-0.892244	-1.00393	-1.46282	-0.577209	TRUE	TRUE	TRUE	TRUE	TRUE	TRUE	TRUE	TRUE	FALSE	FALSE	FALSE	TRUE
A1492	pgm	B1XN03	2380000	53100000	0	0	7	11	0	0	53.5	7	10	1	0	phosphoacetylglucosamine mutase Pgm	Carbohydrate metabolism	Fructose and mannose metabolism	FP	53100000	0	0	0	0.205607	-3.53854	-3.53854	-3.5082	-3.5161	TRUE	TRUE	TRUE	FALSE	FALSE	TRUE	TRUE	FALSE	FALSE	FALSE	TRUE	FALSE
A0371	rsbU	B1XNK3	1630000	12500000	0	13000000	9	5	1	2	53.581	4	5	1	2	sigma factor SigG modulating serine phosphatase RsbU	Regulatory functions	Protein interactions		12500000	0	13000000	0.027995	0.0933167	-1.80735	0.040642	-0.858535	-0.129326	TRUE	TRUE	TRUE	FALSE	TRUE	TRUE	TRUE	FALSE	TRUE	FALSE	FALSE	FALSE
A0332		B1XNG4	1350000	5310000	0	0	3	1	1	0	53.663	2	1	1	0	ATPase involved in chromosome partitioning	Cell structure_ growth_ and death	Cell division		0	0	0	0.00931741	0.0186348	0	0	1.01622	-0.576787	FALSE	TRUE	FALSE	FALSE	FALSE	TRUE	FALSE	FALSE	FALSE	FALSE	FALSE	FALSE
A0477	ymxG	B1XPC8		0	3200000000	2760000000		0	60	54	53.832		0	22	20	periplasmic processing metalloprotease YmxG	Intracellular trafficking_ assembly_ and processing	Peptidases		0	3200000000	2760000000	1.05885	0	9.32418	9.11114	7.94368	7.78419	TRUE	FALSE	FALSE	TRUE	TRUE	TRUE	FALSE	TRUE	FALSE	TRUE	FALSE	FALSE
A0189		B1XM55		0	303000000	370000000		0	13	13	53.842		0	9	8	hypothetical protein	Unknown function	General		0	303000000	370000000	0.241447	0	5.94486	6.22882	5.77291	5.765	TRUE	FALSE	FALSE	TRUE	TRUE	TRUE	FALSE	TRUE	FALSE	TRUE	FALSE	FALSE
A1391		B1XMA1		0	10600000	0		0	3	1	53.873		0	2	1	intramembrane metalloprotease	Intracellular trafficking_ assembly_ and processing	Peptidases		0	10600000	0	0.0371243	0	1.64155	0	3.82393	2.59335	FALSE	FALSE	FALSE	TRUE	FALSE	TRUE	FALSE	FALSE	FALSE	FALSE	FALSE	FALSE
A0173	ndhD-III	O33750	5290000	201000000	503000000	473000000	4	11	14	13	53.899	2	3	3	3	NADH-plastoquinone oxidoreductase subunit NdhD3	Energy metabolism	Oxidative phosphorylation		201000000	503000000	473000000	0.250468	0.204085	1.30218	1.21437	1.3518	1.24065	TRUE	TRUE	TRUE	TRUE	TRUE	TRUE	TRUE	TRUE	FALSE	FALSE	FALSE	TRUE
A0529	crtQ	B1XPH9	2060000	44700000	41000000	39500000	3	13	6	3	54.054	3	6	6	3	zeta-carotene desaturase CrtQ	Terpenoids and polyketides metabolism	Carotenoid metabolism		44700000	41000000	39500000	0.0832501	0.2405	-0.111612	-0.159441	-0.0383637	-0.939782	TRUE	TRUE	TRUE	TRUE	TRUE	TRUE	TRUE	TRUE	FALSE	FALSE	FALSE	TRUE
A0190		B1XM56		0	237000000	292000000		0	14	17	54.105		0	8	10	hypothetical protein	Unknown function	General		0	237000000	292000000	0.28648	0	5.59694	5.89239	5.87614	6.13997	TRUE	FALSE	FALSE	TRUE	TRUE	TRUE	FALSE	TRUE	FALSE	TRUE	FALSE	FALSE
A0734;G0151	atpA;atpA-II	B1XHY8;B1XRK6	37800000	295000000	187000000	181000000	30	46	10	11	54.125	16	14	8	8	F1 ATP synthase complex alpha subunit AtpA	Energy metabolism	Oxidative phosphorylation		295000000	187000000	181000000	0.193995	0.849885	-0.643856	-0.68966	-1.13253	-1.00905	TRUE	TRUE	TRUE	TRUE	TRUE	TRUE	TRUE	TRUE	FALSE	FALSE	FALSE	TRUE
A1394	gltX	P31970	5350000	83700000	0	0	17	9	0	0	54.134	7	6	0	0	glutamyl-tRNA synthetase GltX	Translation	Transfer RNA biogenesis	FP	83700000	0	0	0	0.166254	-4.14893	-4.14893	-3.23242	-3.24032	TRUE	TRUE	TRUE	FALSE	FALSE	TRUE	TRUE	FALSE	FALSE	FALSE	TRUE	FALSE
A0469		B1XPC0	10500000	127000000	103000000	91800000	15	21	8	8	54.193	7	14	7	7	protein containing domains DUF404 and DUF407	Unknown function	General	FP	127000000	103000000	91800000	0.147621	0.387504	-0.289507	-0.447459	-0.323	-0.330905	TRUE	TRUE	TRUE	TRUE	TRUE	TRUE	TRUE	TRUE	FALSE	FALSE	FALSE	TRUE
A1020		B1XJG3		0	30600000	39600000		0	4	3	54.221		0	4	3	protein of unknown function DUF3370	Unknown function	General		0	30600000	39600000	0.0645506	0	2.83188	3.15704	4.18665	3.81603	TRUE	FALSE	FALSE	TRUE	TRUE	TRUE	FALSE	TRUE	FALSE	TRUE	FALSE	FALSE
A0121	murE	B1XLH6	26800000	283000000	37700000	36500000	43	27	3	1	54.223	17	12	3	2	UDP-N-acetylmuramoyl-L-alanyl-D-glutamate--2_6-diaminopimelate ligase MurE	Glycan biosynthesis and metabolism	Peptidoglycan metabolism	FP	283000000	37700000	36500000	0.0368847	0.497944	-2.75376	-2.79489	-1.95935	-3.18993	TRUE	TRUE	TRUE	TRUE	FALSE	TRUE	TRUE	FALSE	TRUE	FALSE	FALSE	FALSE
A2200	diox2	B1XIS9		6970000	0	0		2	0	0	54.27		2	0	0	carotenoid oxygenase-like protein Diox2	Terpenoids and polyketides metabolism	Carotenoid metabolism		6970000	0	0	0	0.0368528	-1.25942	-1.25942	-1.30592	-1.31382	FALSE	FALSE	TRUE	FALSE	FALSE	TRUE	FALSE	FALSE	FALSE	FALSE	FALSE	FALSE
C0003	hsdM	B1XQR7	4510000	78500000	101000000	92400000	10	18	8	10	54.335	6	11	8	9	type I restriction-modification system DNA-methyltransferase subunit HsdM	Defense and invasion systems	Restriction-modification systems		78500000	101000000	92400000	0.165639	0.331278	0.344216	0.222146	-0.105975	0.191262	TRUE	TRUE	TRUE	TRUE	TRUE	TRUE	TRUE	TRUE	FALSE	FALSE	FALSE	TRUE
C0005		B1XQR9	3110000	13600000	6370000	9890000	9	7	2	2	54.349	5	5	2	2	ATP-binding protein in restriction-modification system locus	Defense and invasion systems	Restriction-modification systems		13600000	6370000	9890000	0.0367992	0.128797	-0.71007	-0.320959	-0.569027	-0.576927	TRUE	TRUE	TRUE	TRUE	TRUE	TRUE	TRUE	TRUE	FALSE	FALSE	FALSE	TRUE
A0618	deaD	Q9F0Z5	600000	71700000	87100000	86200000	3	21	5	7	54.492	2	10	5	6	ATP-dependent RNA helicase CrhR	Nucleic acid metabolism	RNA degradation		71700000	87100000	86200000	0.110108	0.385378	0.263975	0.249807	-0.951463	-0.51162	TRUE	TRUE	TRUE	TRUE	TRUE	TRUE	TRUE	TRUE	FALSE	FALSE	FALSE	TRUE
A1192	cysG/hemD	B1XKE5	414000	15100000	0	0	4	3	0	0	54.509	1	3	0	0	bifunctional uroporphyrin-III synthase / uroporphyrin-III methyltransferase HemD-CobA	Prosthetic groups_ cofactors_ and carriers	Porphyrin and chlorophyll metabolism		15100000	0	0	0	0.0550368	-2.0072	-2.0072	-1.79142	-1.79932	FALSE	FALSE	TRUE	FALSE	FALSE	TRUE	FALSE	FALSE	FALSE	FALSE	FALSE	FALSE
A0066		B1XLC3	1060000	31600000	0	0	7	7	1	1	54.581	4	6	1	1	UPF0061 family protein of unknown function	Unknown function	General		31600000	0	0	0.0183214	0.12825	-2.87184	-2.87184	-1.30614	-1.31404	TRUE	TRUE	TRUE	FALSE	FALSE	TRUE	TRUE	FALSE	FALSE	FALSE	TRUE	FALSE
A1142		B1XK96		2580000	0	0		2	0	0	54.701		1	0	0	sodium:solute symporter	Transport and binding proteins	Cations and iron carrying compounds		0	0	0	0	0.0365624	0	0	-1.30592	-1.31382	FALSE	FALSE	FALSE	FALSE	FALSE	FALSE	FALSE	FALSE	FALSE	FALSE	FALSE	FALSE
A2796	phr	B1XMP6	316000	25200000	0	0	3	3	0	0	54.728	1	3	0	0	FAD-dependent deoxyribopyrimidine photolyase PhrA	Nucleic acid metabolism	DNA replication_ recombination_ and repair		25200000	0	0	0	0.0548165	-2.59455	-2.59455	-1.79142	-1.79932	FALSE	FALSE	TRUE	FALSE	FALSE	TRUE	FALSE	FALSE	FALSE	FALSE	FALSE	FALSE
A0360	comM	B1XNJ2	0	22700000	0	0	2	6	0	1	54.802	2	6	0	1	competence membrane protein ComM	Prosthetic groups_ cofactors_ and carriers	Porphyrin and chlorophyll metabolism		22700000	0	0	0.00912376	0.109485	-2.46989	-2.46989	-2.68472	-1.10751	TRUE	TRUE	TRUE	FALSE	FALSE	TRUE	TRUE	FALSE	FALSE	FALSE	TRUE	FALSE
A0648	yjeF	B1XQB1	1390000	59900000	0	33000000	7	13	1	2	54.803	4	8	1	2	bifunctional NAD(P)H-hydrate epimerase / ADP-dependent NAD(P)H-hydrate dehydratase NnrE-nnr	Defense and invasion systems	Protein_ prosthetic group_ membrane repair	FP	59900000	0	33000000	0.0273708	0.237213	-3.69822	-0.772219	-2.15456	-1.42535	TRUE	TRUE	TRUE	FALSE	TRUE	TRUE	TRUE	FALSE	TRUE	FALSE	FALSE	FALSE
A1005		B1XJE8		12300000	0	0		4	1	0	54.82		4	1	0	ATP-dependent DNA helicase RecQ	Nucleic acid metabolism	DNA replication_ recombination_ and repair		12300000	0	0	0.00912076	0.0729661	-1.79077	-1.79077	-0.568958	-2.16196	FALSE	FALSE	TRUE	FALSE	FALSE	TRUE	FALSE	FALSE	FALSE	FALSE	FALSE	FALSE
A2682		B1XLY4	8300000	79400000	0	0	22	14	0	0	54.833	10	9	0	0	uncharacterized protein	Unknown function	General		79400000	0	0	0	0.255321	-4.07724	-4.07724	-3.84283	-3.85073	TRUE	TRUE	TRUE	FALSE	FALSE	TRUE	TRUE	FALSE	FALSE	FALSE	TRUE	FALSE
A1532	glgA1	B1XN43	2920000	29700000	30900000	29000000	4	10	5	4	54.859	4	5	5	3	starch synthase GlgA	Carbohydrate metabolism	Starch and sucrose metabolism	FP	29700000	30900000	29000000	0.0820285	0.182285	0.0490482	-0.0294009	0.0832679	-0.214284	TRUE	TRUE	TRUE	TRUE	TRUE	TRUE	TRUE	TRUE	FALSE	FALSE	FALSE	TRUE
A2356		B1XJP8		7450000	0	0		2	0	0	54.95		2	0	1	peptidase U62 modulator of DNA gyrase TldD/PmbA family	Intracellular trafficking_ assembly_ and processing	Peptidases		7450000	0	0	0	0.0363967	-1.31615	-1.31615	-1.30592	-1.31382	FALSE	FALSE	TRUE	FALSE	FALSE	TRUE	FALSE	FALSE	FALSE	FALSE	FALSE	FALSE
A0922		B1XIY4	4710000	89700000	0	0	9	15	0	0	55.017	7	11	0	0	uncharacterized protein	Unknown function	General	FP	89700000	0	0	0	0.272643	-4.24336	-4.24336	-3.93912	-3.94702	TRUE	TRUE	TRUE	FALSE	FALSE	TRUE	TRUE	FALSE	FALSE	FALSE	TRUE	FALSE
A2536	gatB	B1XKN8	51300000	747000000	292000000	276000000	56	43	9	9	55.113	24	21	10	8	aspartyl-tRNA(Asn) / glutamyl-tRNA(Gln) amidotransferase subunit GatB	Translation	Aminoacyl-tRNA biosynthesis	FP	747000000	292000000	276000000	0.163301	0.780215	-1.34027	-1.42016	-1.18064	-1.18854	TRUE	TRUE	TRUE	TRUE	TRUE	TRUE	TRUE	TRUE	FALSE	FALSE	FALSE	TRUE
A0343	panC	B1XNH5	2000000	31200000	0	0	3	3	0	0	55.13	3	5	0	0	bifunctional pantoate ligase / cytidylate kinase PanC-cmk	Prosthetic groups_ cofactors_ and carriers	Pantothenate and CoA biosynthesis		31200000	0	0	0	0.0544168	-2.85599	-2.85599	-1.79142	-1.79932	TRUE	TRUE	TRUE	FALSE	FALSE	TRUE	TRUE	FALSE	FALSE	FALSE	TRUE	FALSE
A0724	betA	B1XHX8	6870000	51400000	0	0	16	14	0	0	55.203	8	10	0	0	GMC family FAD-dependent oxidoreductase	Unknown function	Enzymes of unknown specificity		51400000	0	0	0	0.253609	-3.4957	-3.4957	-3.84283	-3.85073	TRUE	TRUE	TRUE	FALSE	FALSE	TRUE	TRUE	FALSE	FALSE	FALSE	TRUE	FALSE
A1650	cbiP	B1XP47	26000000	190000000	64100000	43000000	25	23	4	3	55.349	13	12	5	3	adenosylcobyric acid synthase CobQ	Prosthetic groups_ cofactors_ and carriers	Porphyrin and chlorophyll metabolism		190000000	64100000	43000000	0.0632351	0.415545	-1.49672	-2.02237	-1.36958	-1.7402	TRUE	TRUE	TRUE	TRUE	TRUE	TRUE	TRUE	TRUE	FALSE	FALSE	FALSE	TRUE
A1691	purH	B1XP87	9150000	207000000	284000000	351000000	18	18	12	14	55.397	9	14	12	13	bifunctional phosphoribosylaminoimidazolecarboxamide formyltransferase / IMP cyclohydrolase PurH	Nucleic acid metabolism	Purine metabolism	FP	207000000	284000000	351000000	0.23467	0.324927	0.447005	0.747813	0.450995	0.657499	TRUE	TRUE	TRUE	TRUE	TRUE	TRUE	TRUE	TRUE	FALSE	FALSE	FALSE	TRUE
A1113	ubiD	B1XJY5	6930000	43900000	33200000	0	8	10	4	0	55.546	5	8	4	0	3-octaprenyl-4-hydroxybenzoate carboxy-lyase UbiD	Prosthetic groups_ cofactors_ and carriers	Ubiquinone and other terpenoid-quinone biosynthesis	FP	43900000	33200000	0	0.0360062	0.180031	-0.356262	-3.28983	-0.206383	-3.38478	TRUE	TRUE	TRUE	TRUE	FALSE	TRUE	TRUE	FALSE	TRUE	FALSE	FALSE	FALSE
A1759	psbB	B1XPN4	62300000	637000000	6040000000	5830000000	43	28	56	60	55.799	13	12	13	14	photosystem II CP47 chlorophyll apoprotein PsbB	Energy metabolism	Photosynthesis	TP	637000000	6040000000	5830000000	1.03945	0.501801	3.2351	3.18409	2.00953	2.10084	TRUE	TRUE	TRUE	TRUE	TRUE	TRUE	TRUE	TRUE	FALSE	FALSE	FALSE	TRUE
		REV__CON__P78386	3082600				4				55.802	2											0	0	0	0	1.01615	1.00825	FALSE	TRUE	FALSE	FALSE	FALSE	TRUE	FALSE	FALSE	FALSE	FALSE	FALSE	FALSE
F0043		B1XR43	499000	1610000	0	0	2	2	0	0	55.821	2	2	0	0	hypothetical protein	Unknown function	General		1610000	0	0	0	0.0358288	-0.402722	-0.402722	-1.30592	-1.31382	TRUE	TRUE	TRUE	FALSE	FALSE	TRUE	TRUE	FALSE	FALSE	FALSE	TRUE	FALSE
A0275		B1XMU8	244000	0	875000000	950000000	2	0	12	14	55.866	1	1	8	7	M79 family C-terminal endopeptidase	Intracellular trafficking_ assembly_ and processing	Peptidases		0	875000000	950000000	0.2327	0	7.45943	7.57743	5.66173	5.86823	TRUE	FALSE	FALSE	TRUE	TRUE	TRUE	FALSE	TRUE	FALSE	TRUE	FALSE	FALSE
A1616	ilvA	B1XNT1	22100000	216000000	77300000	65000000	28	46	6	5	55.875	14	19	6	5	biosynthetic threonine dehydratase IlvA	Amino acid metabolism	Valine_ leucine and isoleucine metabolism	FP	216000000	77300000	65000000	0.098434	0.823266	-1.42508	-1.65862	-1.82499	-2.07404	TRUE	TRUE	TRUE	TRUE	TRUE	TRUE	TRUE	TRUE	FALSE	FALSE	FALSE	TRUE
		REV__B1XNT1		0	0	10264000		0	2	3	55.875		0	1	1								0.0447427	0	0	0	3.33836	3.81603	FALSE	FALSE	FALSE	FALSE	FALSE	FALSE	FALSE	FALSE	FALSE	FALSE	FALSE	FALSE
A1246	serA	B1XKY9	63200000	974000000	679000000	654000000	40	75	30	25	55.962	18	26	16	17	D-3-phosphoglycerate dehydrogenase SerA	Amino acid metabolism	Glycine_ serine and threonine metabolism	FP	974000000	679000000	654000000	0.491405	1.3402	-0.517313	-0.57103	-0.292545	-0.559497	TRUE	TRUE	TRUE	TRUE	TRUE	TRUE	TRUE	TRUE	FALSE	FALSE	FALSE	TRUE
A0994	ycf46	B1XJD7	7940000	186000000	71600000	61600000	27	40	7	6	55.962	14	17	7	6	AAA family ATPase Ycf46	Unknown function	Enzymes of unknown specificity	FP	186000000	71600000	61600000	0.11615	0.714771	-1.31816	-1.51998	-1.41866	-1.63315	TRUE	TRUE	TRUE	TRUE	TRUE	TRUE	TRUE	TRUE	FALSE	FALSE	FALSE	TRUE
A2577	pqqE	B1XL67		0	3320000000	3370000000		0	77	70	56.011		0	22	22	periplasmic processing peptidase PqqE	Intracellular trafficking_ assembly_ and processing	Peptidases		0	3320000000	3370000000	1.31224	0	9.37721	9.39874	8.3034	8.15786	TRUE	FALSE	FALSE	TRUE	TRUE	TRUE	FALSE	TRUE	FALSE	TRUE	FALSE	FALSE
A2547	ndhB	Q8KX56	167000	0	953000000	902000000	3	0	6	6	56.148	2	0	4	4	NADH-plastoquinone oxidoreductase subunit NdhB	Energy metabolism	Oxidative phosphorylation		0	953000000	902000000	0.10686	0	7.58195	7.50303	4.71745	4.70955	TRUE	TRUE	FALSE	TRUE	TRUE	TRUE	FALSE	TRUE	TRUE	FALSE	FALSE	FALSE
A1768		B1XPP3		1610000	0	0		1	0	0	56.265		1	0	0	carotene isomerase family FAD dependent oxidoreductase	Terpenoids and polyketides metabolism	Carotenoid metabolism		0	0	0	0	0.017773	0	0	-0.568888	-0.576787	FALSE	FALSE	FALSE	FALSE	FALSE	FALSE	FALSE	FALSE	FALSE	FALSE	FALSE	FALSE
A1181		B1XKD4	18200000	201000000	67000000	63300000	32	32	7	7	56.291	17	15	5	3	ATPase AAA family Ycf46-like	Unknown function	General	FP	201000000	67000000	63300000	0.124354	0.568475	-1.51658	-1.59269	-1.1006	-1.10851	TRUE	TRUE	TRUE	TRUE	TRUE	TRUE	TRUE	TRUE	FALSE	FALSE	FALSE	TRUE
A2208	amt	B1XIT7	1180000	0	0	30300000	2	0	1	3	56.389	1	0	1	2	ammonium permease Amt	Transport and binding proteins	Cations and iron carrying compounds		0	0	30300000	0.0354679	0	0	2.81967	2.60125	3.81603	FALSE	FALSE	FALSE	FALSE	TRUE	TRUE	FALSE	FALSE	FALSE	FALSE	FALSE	FALSE
A1860	ppk2	B1XQ66		13900000	0	0		5	2	0	56.411		4	2	0	polyphosphate kinase 2 Ppk2	Nucleic acid metabolism	Purine metabolism		13900000	0	0	0.017727	0.0886352	-1.91839	-1.91839	-0.121426	-2.45154	FALSE	FALSE	TRUE	TRUE	FALSE	TRUE	FALSE	FALSE	FALSE	FALSE	FALSE	FALSE
A2125	glgA2	B1XIC2	3230000	35900000	0	0	5	9	3	2	56.586	4	5	3	2	glycogen synthase GlgA	Carbohydrate metabolism	Starch and sucrose metabolism	FP	35900000	0	0	0.0441805	0.15905	-3.0321	-3.0321	-0.424636	-0.918107	TRUE	TRUE	TRUE	TRUE	TRUE	TRUE	TRUE	TRUE	FALSE	FALSE	FALSE	TRUE
A1827	nirA	Q93UM4	46200000	1590000000	33600000	43800000	45	99	3	5	56.663	23	28	3	5	assimilatory ferredoxin-nitrite reductase NirA	Energy metabolism	Nitrogen metabolism	FP	1590000000	33600000	43800000	0.0705928	1.74717	-5.36881	-5.03053	-3.81976	-3.1753	TRUE	TRUE	TRUE	TRUE	TRUE	TRUE	TRUE	TRUE	FALSE	FALSE	FALSE	TRUE
A1652	chlB	B1XP49	0	52700000	40600000	36600000	1	6	4	3	56.668	1	4	4	3	light-independent protochlorophyllide reductase subunit ChlB	Prosthetic groups_ cofactors_ and carriers	Porphyrin and chlorophyll metabolism		52700000	40600000	36600000	0.0617633	0.10588	-0.339537	-0.471988	0.48578	0.115165	TRUE	FALSE	TRUE	TRUE	TRUE	TRUE	FALSE	TRUE	TRUE	FALSE	FALSE	FALSE
A2272		B1XJ85		0	0	12600000		0	1	2	56.754		0	1	2	protein of unknown function DUF187	Unknown function	General		0	0	12600000	0.0264299	0	0	1.81558	2.60125	3.33046	FALSE	FALSE	FALSE	FALSE	TRUE	TRUE	FALSE	FALSE	FALSE	FALSE	FALSE	FALSE
A2381		Q14SX6	1330000	13800000	8530000	0	2	8	2	0	56.943	3	5	2	0	RecB family nuclease	Nucleic acid metabolism	DNA replication_ recombination_ and repair		13800000	8530000	0	0.0175614	0.140491	-0.474571	-1.91073	-0.749671	-3.07979	TRUE	TRUE	TRUE	TRUE	FALSE	TRUE	TRUE	FALSE	TRUE	FALSE	FALSE	FALSE
A0019		B1XKR8	557000	21500000	0	0	1	8	0	0	57.006	1	8	0	0	AAA family ATPase	Unknown function	Enzymes of unknown specificity		21500000	0	0	0	0.140336	-2.40599	-2.40599	-3.07189	-3.07979	FALSE	FALSE	TRUE	FALSE	FALSE	TRUE	FALSE	FALSE	FALSE	FALSE	FALSE	FALSE
A0239		B1XMR4	14200000	313000000	0	0	22	16	0	0	57.035	10	9	0	0	FMN-dependent non-ribosomal peptide synthetase	Natural products biosynthesis	Anti-microbial compounds		313000000	0	0	0	0.280529	-5.99095	-5.99095	-4.02939	-4.03729	TRUE	TRUE	TRUE	FALSE	FALSE	TRUE	TRUE	FALSE	FALSE	FALSE	TRUE	FALSE
A0181		B1XM48	1730000	6200000	0	0	2	2	0	0	57.041	2	2	0	0	subtilase family peptidase	Intracellular trafficking_ assembly_ and processing	Peptidases		6200000	0	0	0	0.0350625	-1.1635	-1.1635	-1.30592	-1.31382	TRUE	TRUE	TRUE	FALSE	FALSE	TRUE	TRUE	FALSE	FALSE	FALSE	TRUE	FALSE
A1892	crtH	B1XQI4	5510000	91800000	0	16400000	8	15	1	2	57.066	4	8	1	2	carotenoid cis-trans isomerase CrtH	Terpenoids and polyketides metabolism	Carotenoid metabolism		91800000	0	16400000	0.0262854	0.262854	-4.27501	-2.1774	-2.35401	-1.6248	TRUE	TRUE	TRUE	FALSE	TRUE	TRUE	TRUE	FALSE	TRUE	FALSE	FALSE	FALSE
A0681	trpE	B1XQE4	11100000	74000000	51300000	38600000	20	15	3	6	57.153	9	6	2	5	anthranilate synthase aminase component TrpE	Amino acid metabolism	Phenylalanine_ tyrosine and tryptophan biosynthesis	FP	74000000	51300000	38600000	0.078736	0.262453	-0.488718	-0.857525	-1.13133	-0.245718	TRUE	TRUE	TRUE	TRUE	TRUE	TRUE	TRUE	TRUE	FALSE	FALSE	FALSE	TRUE
A2851	ggpS	O65979	122000000	830000000	869000000	907000000	67	73	25	18	57.169	23	20	13	10	glucosylglycerol-phosphate synthase GgpS	Carbohydrate metabolism	General	FP	830000000	869000000	907000000	0.376078	1.27692	0.0658571	0.127258	-0.512704	-0.984599	TRUE	TRUE	TRUE	TRUE	TRUE	TRUE	TRUE	TRUE	FALSE	FALSE	FALSE	TRUE
A2233	gpm/yibO	B1XJ47	69800000	229000000	0	0	49	35	0	1	57.36	22	11	0	1	2_3-bisphosphoglycerate-independent phosphoglycerate mutase GpmI	Carbohydrate metabolism	Glycolysis / Gluconeogenesis	FP	229000000	0	0	0.00871688	0.610181	-5.54844	-5.54844	-5.1361	-3.55889	TRUE	TRUE	TRUE	FALSE	FALSE	TRUE	TRUE	FALSE	FALSE	FALSE	TRUE	FALSE
		REV__CON__Q3MHH8		0	0	47457000		0	5	6	57.407		0	1	1								0.0958071	0	0	0	4.4763	4.70955	FALSE	FALSE	FALSE	FALSE	FALSE	FALSE	FALSE	FALSE	FALSE	FALSE	FALSE	FALSE
A0196	hoxF	Q8KX28	125000				3				57.408	1				NAD-reducing hydrogenase subunit HoxF	Energy metabolism	Electron transport	FP	0	0	0	0	0	0	0	1.01615	1.00825	FALSE	FALSE	FALSE	FALSE	FALSE	FALSE	FALSE	FALSE	FALSE	FALSE	FALSE	FALSE
A0964	pgi	B1XJ25	1630000	19100000	0	0	2	6	0	0	57.434	2	5	0	0	glucose-6-phosphate isomerase Pgi	Carbohydrate metabolism	Glycolysis / Gluconeogenesis	FP	19100000	0	0	0	0.104468	-2.26903	-2.26903	-2.68472	-2.69262	TRUE	TRUE	TRUE	FALSE	FALSE	TRUE	TRUE	FALSE	FALSE	FALSE	TRUE	FALSE
A0287	kaiC	Q6L8L5	40400000	815000000	480000000	519000000	33	55	26	31	57.44	16	18	17	18	circadian clock system KaiC	Signal transduction	General	FP	815000000	480000000	519000000	0.49617	0.957521	-0.757639	-0.646057	-0.0505221	0.191636	TRUE	TRUE	TRUE	TRUE	TRUE	TRUE	TRUE	TRUE	FALSE	FALSE	FALSE	TRUE
A2735	pknA	B1XMJ1	9510000	40800000	0	0	12	2	0	0	57.448	6	3	1	1	serine/threonine-protein kinase PknA	Regulatory functions	Small molecule interactions		40800000	0	0	0	0.0348141	-3.19535	-3.19535	-1.30592	-1.31382	TRUE	TRUE	TRUE	FALSE	FALSE	TRUE	TRUE	FALSE	FALSE	FALSE	TRUE	FALSE
[truncated: 357 more rows]

## Sheet: Column Label Key
Column name	Description
[truncated: 52 more rows]

## Sheet: Venn PsbU-APEX2 Only
List of 99 proteins identified only in both PsbU-APEX2 samples
[truncated: 100 more rows]

[truncated: 6 more sheets: Venn GFP-APEX2 Only, Venn Intersect, LFQ PsbU-APEX2 A Analysis, LFQ PsbU-APEX2 B Analysis, PsbU-APEX2 A spectral count, PsbU-APEX2 B spectral count]
