# Supplementary material for: Proximity-based proteomics reveals the thylakoid lumen proteome in the cyanobacterium Synechococcus sp. PCC 7002
Source: Photosynth Res. 2020 Dec 6;147(2):177–95. doi: 10.1007/s11120-020-00806-y (PMC7880944; doi:10.1007/s11120-020-00806-y)
Supplement: Supplementary file 2 — Supplementary file2 (XLSX 78 KB) [file 11120_2020_806_MOESM2_ESM.xlsx]

## Sheet: 6-19-20 supp file 2 with previo
gene locus	gene name	unitprot identifier	intensity GFP-APEX2 A	LFQ intensity GFP-APEX2 B	LFQ intensity PsbU-APEX2 A	LFQ intensity PsbU-APEX2 B	MS/MS GFP-APEX2 A	MS/MS GFP-APEX2 B	MS/MS PsbU-APEX2 A	MS/MS PsbU-APEX2 B	molecular weight	peptides (GFP-APEX2 A)	peptides (GFP-APEX2 B)	peptides (PsbU-APEX2 A)	peptides (PsbU-APEX2 B)	gene product	main role	subrole	Localization from annotated list	GFP-APEX2 B modified LFQ intensity	PsbU-APEX2 A modified LFQ intensity	PsbU-APEX2 B modified LFQ intensity	PsbU-APEX2 abundance by spectral counts	GFP-APEX2 abundance by spectral counts	log2 of LFQ ratios (PsbU-APEX2 A/GFP-APEX2 B) (enrichment)	log2 of LFQ ratios (PsbU-APEX2 B/GFP-APEX2 B) (enrichment)	log2 ratio spectral count PsbU-APEX A/GFP-APEX B (enrichment)	log2 ratio spectral count PsbU-APEX B/GFP-APEX B (enrichment)	Retained for further analysis	Identified in GFP-APEX2 A	Identified in GFP-APEX2 B	Identified in PsbU-APEX2 A	Identified in PsbU-APEX2 B	Identified in any sample	Identified in both GFP-APEX2 samples	Identified in both PsbU-APEX2 samples	Removed from Venn Diagram because of unclear localization	In PsbU-APEX2 only section of Venn Diagram?	In GFP-APEX2 only section of Venn Diagram?	In All samples section of Venn Diagram?	Mean Enrichment	Predicted transmembrane helices	Predicted topoology	Predicted Signal Sequence Gram negative	Predicted Signal sequence cleavage site Gram negative	Predicted Signal Sequence Gram positive	Predicted Signal sequence cleavage site Gram positive	6803 homolog	# Thylakoid Membrane/Lumen Studies
A1910	petA	P26293		0	48200000000	62100000000		0	120	127	34.874		0	15	16	plastoquinol—plastocyanin reductase cytochrome f subunit PetA	Energy metabolism	Photosynthesis	TP	0	48200000000	62100000000	3.54132	0	13.235	13.6005	8.94642	9.0209	TRUE	FALSE	FALSE	TRUE	TRUE	TRUE	FALSE	TRUE	FALSE	TRUE	FALSE	FALSE	11.2007	2	i13-35o290-309i	SP(Sec/SPI)	CS pos: 39-40. AAA-AY. Pr: 0.3074	SP(Sec/SPI)	CS pos: 39-40. AAA-AY. Pr: 0.5449	sll1317	7
A1605	psbQ	B1XNS0		0	24600000000	20400000000		0	189	195	16.938		0	9	9	photosystem II lipoprotein PsbQ	Energy metabolism	Photosynthesis	TP	0	24600000000	20400000000	11.3355	0	12.2647	11.9947	9.60968	9.64747	TRUE	FALSE	FALSE	TRUE	TRUE	TRUE	FALSE	TRUE	FALSE	TRUE	FALSE	FALSE	10.8791	1	i7-28o	LIPO(Sec/SPII)	CS pos: 22-23. LVS-CS. Pr: 0.9989	LIPO(Sec/SPII)	CS pos: 22-23. LVS-CS. Pr: 0.9970	sll1638	6
A2294	ppiB	B1XJA6		0	16600000000	15600000000		0	126	123	40.105		0	19	18	peptidyl-prolyl cis-trans isomerase PpiB	Intracellular trafficking_ assembly_ and processing	Chaperone and folding catalysis	TP	0	16600000000	15600000000	3.10435	0	11.6974	11.6078	9.0174	8.97434	TRUE	FALSE	FALSE	TRUE	TRUE	TRUE	FALSE	TRUE	FALSE	TRUE	FALSE	FALSE	10.3242	1	i5-27o	SP(Sec/SPI)	CS pos: 27-28. ASA-LP. Pr: 0.8051	SP(Sec/SPI)	CS pos: 27-28. ASA-LP. Pr: 0.8166	sll0408	6
A2695		B1XLZ7		0	10500000000	10000000000		0	165	156	21.4		0	18	19	thioredoxin-like protein	Unknown function	Enzymes of unknown specificity		0	10500000000	10000000000	7.5	0	11.0369	10.9665	9.41079	9.32078	TRUE	FALSE	FALSE	TRUE	TRUE	TRUE	FALSE	TRUE	FALSE	TRUE	FALSE	FALSE	10.1837	1	i13-35o	SP(Sec/SPI)	CS pos: 33-34. AWA-SL. Pr: 0.8085	SP(Sec/SPI)	CS pos: 33-34. AWA-SL. Pr: 0.9495	slr1796	3
A2730	rfrC	B1XMI6		0	11500000000	12700000000		0	119	112	18.23		0	10	10	pentapeptide repeat protein RfrC	Unknown function	General	TP	0	11500000000	12700000000	6.33571	0	11.168	11.3112	8.93425	8.83816	TRUE	FALSE	FALSE	TRUE	TRUE	TRUE	FALSE	TRUE	FALSE	TRUE	FALSE	FALSE	10.0629	0	o	SP(Sec/SPI)	CS pos: 23-24. AWG-NF. Pr: 0.4734	SP(Sec/SPI)	CS pos: 32-33. AWA-VD. Pr: 0.9483	sll0274	3
A0783		B1XI37		0	7540000000	6630000000		0	35	35	18.332		0	6	6	pentapeptide repeat-containing protein RfrN	Unknown function	General	TP	0	7540000000	6630000000	1.90923	0	10.5594	10.374	7.17094	7.16302	TRUE	FALSE	FALSE	TRUE	TRUE	TRUE	FALSE	TRUE	FALSE	TRUE	FALSE	FALSE	8.81682	1	i12-34o	SP(Sec/SPI)	CS pos: 32-33. AIA-AS. Pr: 0.7359	SP(Sec/SPI)	CS pos: 32-33. AIA-AS. Pr: 0.8636	sll0301	1
A2577	pqqE	B1XL67		0	3320000000	3370000000		0	77	70	56.011		0	22	22	periplasmic processing peptidase PqqE	Intracellular trafficking_ assembly_ and processing	Peptidases		0	3320000000	3370000000	1.31224	0	9.37721	9.39874	8.3034	8.15786	TRUE	FALSE	FALSE	TRUE	TRUE	TRUE	FALSE	TRUE	FALSE	TRUE	FALSE	FALSE	8.8093	0	o	OTHER		OTHER		sll0915	2
A0477	ymxG	B1XPC8		0	3200000000	2760000000		0	60	54	53.832		0	22	20	periplasmic processing metalloprotease YmxG	Intracellular trafficking_ assembly_ and processing	Peptidases		0	3200000000	2760000000	1.05885	0	9.32418	9.11114	7.94368	7.78419	TRUE	FALSE	FALSE	TRUE	TRUE	TRUE	FALSE	TRUE	FALSE	TRUE	FALSE	FALSE	8.54079	1	i13-35o	SP(Sec/SPI)	CS pos: 32-33. AIA-LT. Pr: 0.9350	SP(Sec/SPI)	CS pos: 32-33. AIA-LT. Pr: 0.9461	slr1331	1
A0322	psbU	P74765	333000	86000000	114000000000	109000000000	3	11	385	405	15.342	1	5	15	16	photosystem II protein PsbU	Energy metabolism	Photosynthesis	TP	86000000	114000000000	109000000000	25.7463	0.716986	10.2909	10.2262	6.13892	6.20666	TRUE	FALSE	TRUE	TRUE	TRUE	TRUE	FALSE	TRUE	TRUE	FALSE	FALSE	FALSE	8.21569	0	o	LIPO(Sec/SPII)	CS pos: 16-17. MFG-CA. Pr: 0.7294	SP(Sec/SPI)	CS pos: 28-29. AQA-LD. Pr: 0.6514	sll1194	7
A2619	psb32	B1XLA9		0	5330000000	4330000000		1	55	55	25.58		1	9	8	photosystem II repair protein Psb32	Defense and invasion systems	Protein_ prosthetic group_ membrane repair	TP	0	5330000000	4330000000	2.15012	0.039093	10.0593	9.75989	6.23347	6.22553	TRUE	FALSE	FALSE	TRUE	TRUE	TRUE	FALSE	TRUE	FALSE	TRUE	FALSE	FALSE	8.06956	2	o15-37i209-231o	SP(Sec/SPI)	CS pos: 34-35. AQA-TG. Pr: 0.4577	SP(Sec/SPI)	CS pos: 34-35. AQA-TG. Pr: 0.7722	sll1390	7
A0101		B1XLF6		0	1290000000	1240000000		0	40	36	72.51		0	17	17	cbMCalpha family metacaspase	Cell structure_ growth_ and death	General		0	1290000000	1240000000	0.524066	0	8.01681	7.96	7.36177	7.20324	TRUE	FALSE	FALSE	TRUE	TRUE	TRUE	FALSE	TRUE	FALSE	TRUE	FALSE	FALSE	7.63545	0	o	TAT(Tat/SPI)	CS pos: 36-37. VQA-LS. Pr: 0.8061	TAT(Tat/SPI)	CS pos: 36-37. VQA-LS. Pr: 0.8484	sll0148	2
A1952		B1XQP4		0	1290000000	1340000000		0	36	37	42.972		0	13	13	protein of unknown function COG4222 family	Unknown function	General		0	1290000000	1340000000	0.84939	0	8.01681	8.07146	7.21116	7.24237	TRUE	FALSE	FALSE	TRUE	TRUE	TRUE	FALSE	TRUE	FALSE	TRUE	FALSE	FALSE	7.63545	0	o	LIPO(Sec/SPII)	CS pos: 28-29. LIG-CA. Pr: 0.9956	LIPO(Sec/SPII)	CS pos: 28-29. LIG-CA. Pr: 0.9750	slr1087	1
A0229	ycf48	Q8RSW4		0	3030000000	3230000000		1	41	45	36.921		1	15	14	photosystem II stability/assembly factor Ycf48	Intracellular trafficking_ assembly_ and processing	Enzyme assembly	TP	0	3030000000	3230000000	1.16465	0.0270849	9.24555	9.33762	5.81207	5.93747	TRUE	FALSE	FALSE	TRUE	TRUE	TRUE	FALSE	TRUE	FALSE	TRUE	FALSE	FALSE	7.58318	0	o	LIPO(Sec/SPII)	CS pos: 26-27. CIG-CV. Pr: 0.8819	LIPO(Sec/SPII)	CS pos: 26-27. CIG-CV. Pr: 0.9146	slr2034	6
A1522		B1XN33		0	1060000000	1080000000		0	38	38	16.766		0	5	5	hypothetical protein	Unknown function	General		0	1060000000	1080000000	2.26649	0	7.73471	7.76155	7.28841	7.28049	TRUE	FALSE	FALSE	TRUE	TRUE	TRUE	FALSE	TRUE	FALSE	TRUE	FALSE	FALSE	7.51629	1	i7-29o	SP(Sec/SPI)	CS pos: 29-30. ALA-LT. Pr: 0.6528	SP(Sec/SPI)	CS pos: 29-30. ALA-LT. Pr: 0.8663	slr1273	1
A0604	ycf51	B1XPY3		0	2170000000	2100000000		0	19	17	19.034		0	6	6	protein of unknown function DUF2518 Ycf51	Unknown function	General		0	2170000000	2100000000	0.945676	0	8.76487	8.71768	6.30429	6.13997	TRUE	FALSE	FALSE	TRUE	TRUE	TRUE	FALSE	TRUE	FALSE	TRUE	FALSE	FALSE	7.4817	2	i12-34o38-60i	OTHER		OTHER		sll1702	2
A0167	petJ	O30881		0	1150000000	1130000000		0	31	32	11.915		0	5	4	cytochrome c6c (soluble cytochrome f) PetJ	Energy metabolism	Electron transport		0	1150000000	1130000000	2.64373	0	7.85175	7.82655	6.9979	7.03521	TRUE	FALSE	FALSE	TRUE	TRUE	TRUE	FALSE	TRUE	FALSE	TRUE	FALSE	FALSE	7.42785	1	i5-24o	SP(Sec/SPI)	CS pos: 24-25. AFA-AD. Pr: 0.9680	SP(Sec/SPI)	CS pos: 24-25. AFA-AD. Pr: 0.8866	sll1796	1
A0269	psbO	Q6Q300	981000	80500000	45200000000	45800000000	6	9	213	225	30.341	3	5	20	19	photosystem II oxygen-evolving enhancer protein 1 PsbO	Energy metabolism	Photosynthesis	TP	80500000	45200000000	45800000000	7.21796	0.296628	9.04634	9.06536	5.53667	5.60925	TRUE	TRUE	TRUE	TRUE	TRUE	TRUE	TRUE	TRUE	FALSE	FALSE	FALSE	TRUE	7.31441	0	o	LIPO(Sec/SPII)	CS pos: 20-21. LTA-CS. Pr: 0.9952	LIPO(Sec/SPII)	CS pos: 20-21. LTA-CS. Pr: 0.9950	sll0427	10
A0843	ctpA	P42784		0	2080000000	1750000000		1	45	43	45.575		1	14	14	periplasmic carboxyl-terminal processing serine protease CtpA	Intracellular trafficking_ assembly_ and processing	Peptidases		0	2080000000	1750000000	0.965442	0.0219419	8.7039	8.45533	5.9454	5.87233	TRUE	FALSE	FALSE	TRUE	TRUE	TRUE	FALSE	TRUE	FALSE	TRUE	FALSE	FALSE	7.24424	0	o	SP(Sec/SPI)	CS pos: 29-30. AIA-FT. Pr: 0.5611	SP(Sec/SPI)	CS pos: 29-30. AIA-FT. Pr: 0.8512	slr0008	1
A1303	psbP	B1XLK7	446000	6000000	4900000000	4740000000	1	2	61	64	20.563	1	2	11	10	photosystem II oxygen-evolving enhancer protein 2 PsbP	Energy metabolism	Photosynthesis	TP	6000000	4900000000	4740000000	3.03944	0.0972621	8.80061	8.75276	5.6454	5.7066	TRUE	FALSE	TRUE	TRUE	TRUE	TRUE	FALSE	TRUE	TRUE	FALSE	FALSE	FALSE	7.22634	1	i12-34o	LIPO(Sec/SPII)	CS pos: 23-24. LAA-CG. Pr: 0.8650	LIPO(Sec/SPII)	CS pos: 23-24. LAA-CG. Pr: 0.8741	sll1418	6
A1899		B1XQJ1		0	1220000000	1140000000		0	21	17	30.414		0	10	9	light-activated heterotrophic growth controlling protein	Regulatory functions	Protein interactions		0	1220000000	1140000000	0.624712	0	7.93664	7.8392	6.44544	6.13997	TRUE	FALSE	FALSE	TRUE	TRUE	TRUE	FALSE	TRUE	FALSE	TRUE	FALSE	FALSE	7.09031	0	o	SP(Sec/SPI)	CS pos: 28-29. SVA-LT. Pr: 0.2612	SP(Sec/SPI)	CS pos: 32-33. TNA-QI. Pr: 0.4655	sll0886	1
A2533	psb27	B1XKN5		0	1020000000	1010000000		0	24	20	14.926		0	6	6	photosystem II reaction center protein Psb27	Energy metabolism	Photosynthesis	TP	0	1020000000	1010000000	1.47394	0	7.67948	7.66534	6.63432	6.36867	TRUE	FALSE	FALSE	TRUE	TRUE	TRUE	FALSE	TRUE	FALSE	TRUE	FALSE	FALSE	7.08695	1	i9-31o	LIPO(Sec/SPII)	CS pos: 25-26. LTA-CS. Pr: 0.9866	LIPO(Sec/SPII)	CS pos: 25-26. LTA-CS. Pr: 0.9603	slr1645	7
A0806		B1XID9		3200000	2810000000	2890000000		2	49	47	61.19		2	18	18	protein of unknown function DUF3352	Unknown function	General		3200000	2810000000	2890000000	0.784442	0.0326851	8.4233	8.46372	5.33051	5.26278	TRUE	FALSE	TRUE	TRUE	TRUE	TRUE	FALSE	TRUE	TRUE	FALSE	FALSE	FALSE	6.87008	1	i7-29o	OTHER		OTHER		slr1579	1
A2166		B1XIP5		0	827000000	913000000		0	16	13	17.983		0	6	5	protein of unknown function DUF3122	Unknown function	General		0	827000000	913000000	0.806317	0	7.37851	7.52042	6.06285	5.765	TRUE	FALSE	FALSE	TRUE	TRUE	TRUE	FALSE	TRUE	FALSE	TRUE	FALSE	FALSE	6.68169	1	i7-25o	SP(Sec/SPI)	CS pos: 25-26. VWA-RP. Pr: 0.8833	SP(Sec/SPI)	CS pos: 25-26. VWA-RP. Pr: 0.5255	slr1260	0
A0275		B1XMU8	244000	0	875000000	950000000	2	0	12	14	55.866	1	1	8	7	M79 family C-terminal endopeptidase	Intracellular trafficking_ assembly_ and processing	Peptidases		0	875000000	950000000	0.2327	0	7.45943	7.57743	5.66173	5.86823	TRUE	FALSE	FALSE	TRUE	TRUE	TRUE	FALSE	TRUE	FALSE	TRUE	FALSE	FALSE	6.64171	8	i9-31o226-248i279-301o316-338i359-378o406-428i435-457o479-501i	OTHER		SP(Sec/SPI)	CS pos: 28-29. LWA-SF. Pr: 0.6112	slr0959	1
A2573		B1XL62		0	414000000	376000000		0	25	30	224.18		0	19	22	alpha-2-macroglobulin-like protein	Defense and invasion systems	Detoxification and inactivation		0	414000000	376000000	0.122669	0	6.38888	6.25172	6.69218	6.94329	TRUE	FALSE	FALSE	TRUE	TRUE	TRUE	FALSE	TRUE	FALSE	TRUE	FALSE	FALSE	6.56902	1	i124-143o	OTHER		OTHER		no homolog	0
A1950		B1XQP2		0	1350000000	1460000000		1	22	21	20.412		1	9	10	hypothetical lipoprotein	Unknown function	General		0	1350000000	1460000000	1.0533	0.0489908	8.08215	8.19476	4.92614	4.85249	TRUE	FALSE	FALSE	TRUE	TRUE	TRUE	FALSE	TRUE	FALSE	TRUE	FALSE	FALSE	6.51388	1	i21-43o	LIPO(Sec/SPII)	CS pos: 39-40. LTA-CG. Pr: 0.9844	LIPO(Sec/SPII)	CS pos: 39-40. LTA-CG. Pr: 0.9570	slr0695	2
A0948		B1XJ10		0	493000000	569000000		0	18	19	31.33		0	8	8	hypothetical protein	Unknown function	General		0	493000000	569000000	0.590488	0	6.63807	6.84298	6.22819	6.29637	TRUE	FALSE	FALSE	TRUE	TRUE	TRUE	FALSE	TRUE	FALSE	TRUE	FALSE	FALSE	6.5014	0	o	OTHER		OTHER		sll0066	1
A1092	ppib	O68612		0	567000000	542000000		0	14	19	27.395		0	11	11	periplasmic peptidyl-prolyl cis-trans isomerase B cyclophilin type PpiB	Intracellular trafficking_ assembly_ and processing	Chaperone and folding catalysis		0	567000000	542000000	0.6023	0	6.83794	6.77347	5.87614	6.29637	TRUE	FALSE	FALSE	TRUE	TRUE	TRUE	FALSE	TRUE	FALSE	TRUE	FALSE	FALSE	6.44598	0	o	LIPO(Sec/SPII)	CS pos: 21-22. LSG-CA. Pr: 0.9955	LIPO(Sec/SPII)	CS pos: 21-22. LSG-CA. Pr: 0.9973	sll0227	3
A1973	ndhD2	B1XHP2	447000	0	696000000	626000000	1	0	12	14	57.893	1	0	6	6	NADH-plastoquinone oxidoreductase subunit NdhD1	Energy metabolism	Oxidative phosphorylation		0	696000000	626000000	0.224552	0	7.13134	6.97957	5.66173	5.86823	TRUE	FALSE	FALSE	TRUE	TRUE	TRUE	FALSE	TRUE	FALSE	TRUE	FALSE	FALSE	6.41022	14	o4-26i33-55o86-108i115-132o136-158i170-192o212-234i246-265o275-297i306-328o332-354i375-397o417-436i464-481o	OTHER		OTHER		no homolog	0
A2547	ndhB	Q8KX56	167000	0	953000000	902000000	3	0	6	6	56.148	2	0	4	4	NADH-plastoquinone oxidoreductase subunit NdhB	Energy metabolism	Oxidative phosphorylation		0	953000000	902000000	0.10686	0	7.58195	7.50303	4.71745	4.70955	TRUE	TRUE	FALSE	TRUE	TRUE	TRUE	FALSE	TRUE	TRUE	FALSE	FALSE	FALSE	6.128	14	o15-37i42-61o81-103i110-127o132-154i167-189o212-234i247-269o279-301i308-330o334-356i376-398o408-430i467-489o	OTHER		OTHER		sll0223	4
A0109	bcp	B1XLG4		0	281000000	295000000		0	20	17	21.414		0	6	5	BCP-B family periplasmic peroxiredoxin PrxQ-B2	Defense and invasion systems	Detoxification and inactivation		0	281000000	295000000	0.863921	0	5.83794	5.90689	6.37658	6.13997	TRUE	FALSE	FALSE	TRUE	TRUE	TRUE	FALSE	TRUE	FALSE	TRUE	FALSE	FALSE	6.06535	1	i7-29o	SP(Sec/SPI)	CS pos: 24-25. GEA-AI. Pr: 0.4341	SP(Sec/SPI)	CS pos: 27-28. AIA-LG. Pr: 0.5246	sll0221	0
A2165		B1XIP4		0	384000000	400000000		0	11	15	24.335		0	6	8	protein of unknown function DUF3365	Unknown function	General		0	384000000	400000000	0.53421	0	6.2817	6.33985	5.54129	5.96459	TRUE	FALSE	FALSE	TRUE	TRUE	TRUE	FALSE	TRUE	FALSE	TRUE	FALSE	FALSE	6.03186	1	i23-45o	SP(Sec/SPI)	CS pos: 49-50. VQA-AP. Pr: 0.6584	SP(Sec/SPI)	CS pos: 49-50. VQA-AP. Pr: 0.8756	sll5034	1
A0238		B1XMR3		0	313000000	464000000		0	10	17	35.705		0	7	7	uncharacterized protein	Unknown function	General		0	313000000	464000000	0.378098	0	5.99095	6.55152	5.4099	6.13997	TRUE	FALSE	FALSE	TRUE	TRUE	TRUE	FALSE	TRUE	FALSE	TRUE	FALSE	FALSE	6.02309	1	i21-38o	OTHER		SP(Sec/SPI)	CS pos: 44-45. NQA-QT. Pr: 0.3296	no homolog	0
A1909	petC	P26292	814000	0	696000000	670000000	2	1	20	21	19.178	2	2	4	4	plastoquinol—plastocyanin reductase iron-sulfur subunit PetC	Energy metabolism	Photosynthesis	TP	0	696000000	670000000	1.06893	0.0521431	7.13134	7.07682	4.79155	4.85249	TRUE	TRUE	FALSE	TRUE	TRUE	TRUE	FALSE	TRUE	TRUE	FALSE	FALSE	FALSE	5.96305	1	i21-43o	TAT(Tat/SPI)	CS pos: 48-49. SSG-GA. Pr: 0.1403	TAT(Tat/SPI)	CS pos: 48-49. SSG-GA. Pr: 0.1366	sll1316	8
A0112	psbV	Q55210		20100000	2870000000	3730000000		3	47	54	18.777		2	10	13	photosystem II cytochrome c550 PsbV	Energy metabolism	Photosynthesis	TP	20100000	2870000000	3730000000	2.68946	0.15977	6.83973	7.21728	4.78522	4.97662	TRUE	FALSE	TRUE	TRUE	TRUE	TRUE	FALSE	TRUE	TRUE	FALSE	FALSE	FALSE	5.95471	1	i13-35o	SP(Sec/SPI)	CS pos: 34-35. ANA-TA. Pr: 0.3218	SP(Sec/SPI)	CS pos: 34-35. ANA-TA. Pr: 0.5656	sll0258	7
A0086		B1XLE2		0	393000000	346000000		0	12	12	37.547		0	7	7	putative sulfite oxidase subunit YedY	Unknown function	Enzymes of unknown specificity		0	393000000	346000000	0.319599	0	6.3147	6.1334	5.66173	5.65382	TRUE	FALSE	FALSE	TRUE	TRUE	TRUE	FALSE	TRUE	FALSE	TRUE	FALSE	FALSE	5.94091	0	o	TAT(Tat/SPI)	CS pos: 47-48. CQS-QD. Pr: 0.2118	TAT(Tat/SPI)	CS pos: 47-48. CQS-QD. Pr: 0.2145	no homolog	0
A0775		B1XI29		0	453000000	466000000		0	10	9	16.761		0	3	3	hypothetical protein	Unknown function	General		0	453000000	466000000	0.566792	0	6.51728	6.55766	5.4099	5.25746	TRUE	FALSE	FALSE	TRUE	TRUE	TRUE	FALSE	TRUE	FALSE	TRUE	FALSE	FALSE	5.93557	0	o	OTHER		OTHER		no homolog	0
A0189		B1XM55		0	303000000	370000000		0	13	13	53.842		0	9	8	hypothetical protein	Unknown function	General		0	303000000	370000000	0.241447	0	5.94486	6.22882	5.77291	5.765	TRUE	FALSE	FALSE	TRUE	TRUE	TRUE	FALSE	TRUE	FALSE	TRUE	FALSE	FALSE	5.9279	1	i17-36o	OTHER		OTHER		slr1721	0
A2605		B1XL95		0	318000000	383000000		0	11	14	44.857		0	7	9	putative outer membrane protein with SLH domain	Unknown function	General		0	318000000	383000000	0.278663	0	6.01346	6.27798	5.54129	5.86823	TRUE	FALSE	FALSE	TRUE	TRUE	TRUE	FALSE	TRUE	FALSE	TRUE	FALSE	FALSE	5.92524	0	o	SP(Sec/SPI)	CS pos: 39-40. VVA-QT. Pr: 0.1541	SP(Sec/SPI)	CS pos: 39-40. VVA-QT. Pr: 0.5014	slr1704	0
A1987	ytfC	B1XHQ5	2810000	87500000	9410000000	9490000000	8	2	47	39	18.429	3	2	9	9	periplasmic FKBP-type peptidyl-prolyl cis-trans isomerase YtfC	Intracellular trafficking_ assembly_ and processing	Chaperone and folding catalysis	TP	87500000	9410000000	9490000000	2.33328	0.108525	6.66936	6.68157	5.27071	4.99555	TRUE	TRUE	TRUE	TRUE	TRUE	TRUE	TRUE	TRUE	FALSE	FALSE	FALSE	TRUE	5.9043	1	o4-26i	SP(Sec/SPI)	CS pos: 33-34. AIA-AE. Pr: 0.3758	SP(Sec/SPI)	CS pos: 33-34. AIA-AE. Pr: 0.8658	slr1761	3
A1248	crtU	A5A547		0	683000000	631000000		1	17	21	71.953		1	12	14	bifunctional beta-carotene desaturase/methyltransferase CruE	Terpenoids and polyketides metabolism	Carotenoid metabolism		0	683000000	631000000	0.264061	0.013898	7.10434	6.99095	4.56285	4.85249	TRUE	FALSE	FALSE	TRUE	TRUE	TRUE	FALSE	TRUE	FALSE	TRUE	FALSE	FALSE	5.87766	0	o	TAT(Tat/SPI)	CS pos: 34-35. RFA-KP. Pr: 0.6287	TAT(Tat/SPI)	CS pos: 34-35. RFA-KP. Pr: 0.4841	sll0254	2
A0190		B1XM56		0	237000000	292000000		0	14	17	54.105		0	8	10	hypothetical protein	Unknown function	General		0	237000000	292000000	0.28648	0	5.59694	5.89239	5.87614	6.13997	TRUE	FALSE	FALSE	TRUE	TRUE	TRUE	FALSE	TRUE	FALSE	TRUE	FALSE	FALSE	5.87636	1	i7-24o	SP(Sec/SPI)	CS pos: 25-26. VGG-EQ. Pr: 0.4270	SP(Sec/SPI)	CS pos: 25-26. VGG-EQ. Pr: 0.4037	sll0325	0
A1431		B1XMD6		0	368000000	384000000		0	10	11	51.365		0	8	8	protein of unknown function DUF2330	Unknown function	General		0	368000000	384000000	0.204419	0	6.2211	6.2817	5.4099	5.53339	TRUE	FALSE	FALSE	TRUE	TRUE	TRUE	FALSE	TRUE	FALSE	TRUE	FALSE	FALSE	5.86152	1	i13-35o	SP(Sec/SPI)	CS pos: 28-29. AWA-FC. Pr: 0.9357	SP(Sec/SPI)	CS pos: 28-29. AWA-FC. Pr: 0.8773	slr1173	1
A2116		B1XIB3		0	252000000	270000000		0	15	13	103.21		0	9	8	protein of unknown function DUF3131	Unknown function	General		0	252000000	270000000	0.135646	0	5.6837	5.78136	5.9725	5.765	TRUE	FALSE	FALSE	TRUE	TRUE	TRUE	FALSE	TRUE	FALSE	TRUE	FALSE	FALSE	5.80064	1	i13-35o	OTHER		SP(Sec/SPI)	CS pos: 37-38. VKA-QS. Pr: 0.7747	no homolog	0
A1008	psaF	B1XJF1	0	6790000	2140000000	1850000000	1	3	26	29	18.322	1	3	10	11	photosystem I subunit III plastocyanin (cyt c553) docking protein PsaF	Energy metabolism	Photosynthesis	TP	6790000	2140000000	1850000000	1.50093	0.163738	7.50727	7.29771	3.94025	4.08748	TRUE	FALSE	TRUE	TRUE	TRUE	TRUE	FALSE	TRUE	TRUE	FALSE	FALSE	FALSE	5.70818	3	i5-22o92-114i127-149o	SP(Sec/SPI)	CS pos: 27-28. VKA-DS. Pr: 0.8795	SP(Sec/SPI)	CS pos: 27-28. VKA-DS. Pr: 0.9599	sll0819	8
A1961	psaA	P17154	21100000	328000000	34200000000	31800000000	13	33	397	381	81.388	6	8	15	14	photosystem I P700 chlorophyll a apoprotein A1 PsaA	Energy metabolism	Photosynthesis	TP	328000000	34200000000	31800000000	4.77957	0.405465	6.68254	6.57759	4.64085	4.57097	TRUE	TRUE	TRUE	TRUE	TRUE	TRUE	TRUE	TRUE	FALSE	FALSE	FALSE	TRUE	5.61799	11	i61-83o147-169i190-212o281-303i340-359o379-401i423-445o521-543i580-599o653-675i714-736o	OTHER		OTHER		slr1834	7
A0728		Q8KX04		0	396000000	332000000		0	7	8	22.445		0	2	2	membrane protein of unknown function DUF2231	Unknown function	General		0	396000000	332000000	0.33415	0	6.32553	6.07468	4.92404	5.09686	TRUE	FALSE	FALSE	TRUE	TRUE	TRUE	FALSE	TRUE	FALSE	TRUE	FALSE	FALSE	5.60528	4	o27-49i69-91o114-136i149-171o	OTHER		OTHER		sll1486	0
A2202	rfrO	B1XIT1		0	280000000	313000000		0	10	8	17.072		0	5	4	pentapeptide repeat protein RfrO	Unknown function	General		0	280000000	313000000	0.527179	0	5.83289	5.99095	5.4099	5.09686	TRUE	FALSE	FALSE	TRUE	TRUE	TRUE	FALSE	TRUE	FALSE	TRUE	FALSE	FALSE	5.58265	1	i7-26o	SP(Sec/SPI)	CS pos: 25-26. AYG-AS. Pr: 0.6769	SP(Sec/SPI)	CS pos: 25-26. AYG-AS. Pr: 0.5374	sll0577	0
A2372	napA	Q8KX48	1680000	0	509000000	470000000	1	1	17	16	48.61	1	1	5	5	Na+/H+ antiporter NapA	Transport and binding proteins	Cations and iron carrying compounds		0	509000000	470000000	0.339436	0.0205719	6.6837	6.56986	4.56285	4.4699	TRUE	FALSE	FALSE	TRUE	TRUE	TRUE	FALSE	TRUE	FALSE	TRUE	FALSE	FALSE	5.57157	9	o31-50i155-177o181-203i216-238o248-270i283-305o369-391i398-420o430-452i	OTHER		OTHER		no homolog	0
A0425	pratA	P19737		0	202000000	216000000		0	11	12	43.184		0	8	9	periplasmic tetratricopeptide repeat protein involved in photosystem II biogenesis PratA	Intracellular trafficking_ assembly_ and processing	Enzyme assembly		0	202000000	216000000	0.266302	0	5.37156	5.46597	5.54129	5.65382	TRUE	FALSE	FALSE	TRUE	TRUE	TRUE	FALSE	TRUE	FALSE	TRUE	FALSE	FALSE	5.50816	1	i36-58o	OTHER		SP(Sec/SPI)	CS pos: 59-60. TWA-NP. Pr: 0.5018	slr2048	0
A1962	psaB	P17155	34100000	241000000	42500000000	44100000000	15	46	252	264	81.636	7	6	10	11	photosystem I P700 chlorophyll a apoprotein A2 PsaB	Energy metabolism	Photosynthesis	TP	241000000	42500000000	44100000000	3.16037	0.563477	7.43283	7.48614	3.4906	3.55125	TRUE	TRUE	TRUE	TRUE	TRUE	TRUE	TRUE	TRUE	FALSE	FALSE	FALSE	TRUE	5.4902	11	i47-69o135-157i178-200o273-291i332-354o374-396i417-439o516-538i574-593o644-666i706-728o	OTHER		OTHER		slr1835	7
A0776		B1XI30		0	203000000	248000000		0	9	11	14.959		0	4	4	hypothetical protein	Unknown function	General		0	203000000	248000000	0.668494	0	5.37851	5.66107	5.26537	5.53339	TRUE	FALSE	FALSE	TRUE	TRUE	TRUE	FALSE	TRUE	FALSE	TRUE	FALSE	FALSE	5.45958	1	i13-35o	OTHER		OTHER		no homolog	0
A0842	petB	P28056	12500000	72200000	8300000000	8190000000	15	4	35	41	25.178	4	2	8	7	plastoquinol—plastocyanin reductase cytochrome cn subunit PetB	Energy metabolism	Photosynthesis	TP	72200000	8300000000	8190000000	1.50925	0.158869	6.74924	6.73	4.00073	4.21896	TRUE	TRUE	TRUE	TRUE	TRUE	TRUE	TRUE	TRUE	FALSE	FALSE	FALSE	TRUE	5.42473	4	i37-59o91-113i125-147o191-213i	OTHER		OTHER		slr0342	6
A1093	ycf4	O68611	1260000	0	668000000	738000000	3	1	9	6	20.766	2	1	7	5	photosystem I assembly protein Ycf4	Intracellular trafficking_ assembly_ and processing	Enzyme assembly		0	668000000	738000000	0.361167	0.0481556	7.07253	7.21529	3.68034	3.12451	TRUE	TRUE	FALSE	TRUE	TRUE	TRUE	FALSE	TRUE	TRUE	FALSE	FALSE	FALSE	5.27317	2	i26-48o68-90i	OTHER		OTHER		sll0226	3
A1433		B1XMD8		0	132000000	171000000		0	9	11	23.228		0	8	8	protein of unknown function DUF541	Unknown function	General	FP	0	132000000	171000000	0.430515	0	4.7761	5.1375	5.26537	5.53339	TRUE	FALSE	FALSE	TRUE	TRUE	TRUE	FALSE	TRUE	FALSE	TRUE	FALSE	FALSE	5.17809	0	o	OTHER		OTHER		slr0431	1
A2606		B1XL96	1090000	30500000	2120000000	2510000000	3	6	57	53	30.863	1	6	19	19	prohibitin family protein	Unknown function	General	TP	30500000	2120000000	2510000000	1.78207	0.194408	5.9035	6.1466	4.169	4.05646	TRUE	FALSE	TRUE	TRUE	TRUE	TRUE	FALSE	TRUE	TRUE	FALSE	FALSE	FALSE	5.06889	1	i12-34o	OTHER		OTHER		slr1106	5
A0339	pbpB	B1XNH1		0	129000000	143000000		0	9	7	90.098		0	10	7	penicillin-binding protein PbpC	Glycan biosynthesis and metabolism	Peptidoglycan metabolism		0	129000000	143000000	0.0887922	0	4.74416	4.88753	5.26537	4.91614	TRUE	FALSE	FALSE	TRUE	TRUE	TRUE	FALSE	TRUE	FALSE	TRUE	FALSE	FALSE	4.9533	0	o	OTHER		OTHER		no homolog	0
A1956		B1XQP7		0	130000000	129000000		0	7	7	22.153		0	5	5	protein of unknown function DUF3529	Unknown function	General		0	130000000	129000000	0.315984	0	4.75489	4.74416	4.92404	4.91614	TRUE	FALSE	FALSE	TRUE	TRUE	TRUE	FALSE	TRUE	FALSE	TRUE	FALSE	FALSE	4.83481	3	o24-43i101-123o128-147i	OTHER		OTHER		slr0589	0
A0578	amiC	B1XPV7		0	99700000	114000000		0	8	9	66.887		0	7	9	N-acetylmuramoyl-L-alanine amidase AmiA	Glycan biosynthesis and metabolism	Peptidoglycan metabolism		0	99700000	114000000	0.12708	0	4.38819	4.57289	5.10476	5.25746	TRUE	FALSE	FALSE	TRUE	TRUE	TRUE	FALSE	TRUE	FALSE	TRUE	FALSE	FALSE	4.83083	0	o	SP(Sec/SPI)	CS pos: 22-23. AWA-GQ. Pr: 0.9012	SP(Sec/SPI)	CS pos: 22-23. AWA-GQ. Pr: 0.8377	slr1744	0
A1330		B1XLN4	16400000	206000000	7790000000	7220000000	13	15	147	140	33.116	8	9	18	18	membrane protein of unknown function DUF1517	Unknown function	General		206000000	7790000000	7220000000	4.33325	0.452953	5.20723	5.09768	4.28678	4.2076	TRUE	TRUE	TRUE	TRUE	TRUE	TRUE	TRUE	TRUE	FALSE	FALSE	FALSE	TRUE	4.69982	2	i5-23o79-101i	SP(Sec/SPI)	CS pos: 28-29. AWA-AR. Pr: 0.8262	SP(Sec/SPI)	CS pos: 28-29. AWA-AR. Pr: 0.8959	slr0404	1
A1557		B1XNM3		0	107000000	92000000		0	8	7	52.341		0	4	3	hypothetical lipoprotein	Unknown function	General		0	107000000	92000000	0.143291	0	4.48543	4.27798	5.10476	4.91614	TRUE	FALSE	FALSE	TRUE	TRUE	TRUE	FALSE	TRUE	FALSE	TRUE	FALSE	FALSE	4.69608	0	o	LIPO(Sec/SPII)	CS pos: 17-18. LWS-CG. Pr: 0.9624	LIPO(Sec/SPII)	CS pos: 17-18. LWS-CG. Pr: 0.9277	slr1624	4
A0737	atpG	B1XHZ1		0	158000000	189000000		1	13	14	17.818		1	7	7	F0 ATP synthase complex B' subunit AtpG	Energy metabolism	Oxidative phosphorylation	TP	0	158000000	189000000	0.757661	0.056123	5.0268	5.27798	4.18787	4.2832	TRUE	FALSE	FALSE	TRUE	TRUE	TRUE	FALSE	TRUE	FALSE	TRUE	FALSE	FALSE	4.69396	1	o30-47i	OTHER		OTHER		sll1323	6
A0213	prc	B1XM79		0	63800000	91300000		0	9	10	48.261		0	7	7	periplasmic carboxyl-terminal serine protease CtpC	Intracellular trafficking_ assembly_ and processing	Peptidases		0	63800000	91300000	0.196846	0	3.78241	4.26754	5.26537	5.402	TRUE	FALSE	FALSE	TRUE	TRUE	TRUE	FALSE	TRUE	FALSE	TRUE	FALSE	FALSE	4.67933	1	i7-29o	SP(Sec/SPI)	CS pos: 23-24. VTG-AG. Pr: 0.3105	SP(Sec/SPI)	CS pos: 33-34. SQA-YL. Pr: 0.6363	slr1751	2
A1244	trxA	B1XKY7		0	157000000	123000000		0	5	5	20.213		0	4	3	periplasmic thioredoxin TrxA	Regulatory functions	Protein interactions	TP	0	157000000	123000000	0.247366	0	5.01792	4.67807	4.4763	4.4684	TRUE	FALSE	FALSE	TRUE	TRUE	TRUE	FALSE	TRUE	FALSE	TRUE	FALSE	FALSE	4.66017	1	i13-31o	OTHER		SP(Sec/SPI)	CS pos: 44-45. AQA-AE. Pr: 0.4573	sll1980	4
A1127		B1XJZ9		0	181000000	87400000		0	4	7	17.46		0	3	4	hypothetical protein	Unknown function	General		0	181000000	87400000	0.315006	0	5.21723	4.20789	4.18665	4.91614	TRUE	FALSE	FALSE	TRUE	TRUE	TRUE	FALSE	TRUE	FALSE	TRUE	FALSE	FALSE	4.63198	1	i7-29o	SP(Sec/SPI)	CS pos: 26-27. AIA-TP. Pr: 0.9317	SP(Sec/SPI)	CS pos: 26-27. AIA-TP. Pr: 0.9369	no homolog	0
A0854	ndhF	P31971	2540000	27200000	1490000000	2020000000	2	3	14	21	72.877	2	2	5	7	NADH-plastoquinone oxidoreductase subunit NdhF1	Energy metabolism	Oxidative phosphorylation		27200000	1490000000	2020000000	0.240131	0.0411653	5.53694	5.97472	3.06858	3.62995	TRUE	TRUE	TRUE	TRUE	TRUE	TRUE	TRUE	TRUE	FALSE	FALSE	FALSE	TRUE	4.55255	16	o5-27i39-61o87-109i121-140o144-166i179-201o216-238i259-278o293-311i318-340o350-372i393-415o430-452i493-515o542-564i645-663o	OTHER		OTHER		slr0844	2
A2620	psaL	Q54753	43300000	99000000	6730000000	7140000000	8	11	43	38	15.618	3	3	5	4	photosystem I reaction center subunit XI PsaL	Energy metabolism	Photosynthesis	TP	99000000	6730000000	7140000000	2.59316	0.704316	6.01702	6.10228	2.94095	2.75614	TRUE	TRUE	TRUE	TRUE	TRUE	TRUE	TRUE	TRUE	FALSE	FALSE	FALSE	TRUE	4.4541	3	o48-66i73-95o124-146i	OTHER		OTHER		slr1655	6
A1363	manS	B1XLR6		0	161000000	143000000		1	10	11	49.377		1	7	7	Mn-responsive two component signal transduction system histidine kinase ManS	Signal transduction	Two-component systems		0	161000000	143000000	0.21265	0.0202523	5.05311	4.88753	3.82487	3.94835	TRUE	FALSE	FALSE	TRUE	TRUE	TRUE	FALSE	TRUE	FALSE	TRUE	FALSE	FALSE	4.42846	2	o10-32i159-181o	OTHER		OTHER		slr0640	0
A0656	secD	B1XQB9	4030000	15600000	643000000	677000000	8	2	15	19	49.376	4	2	7	8	preprotein translocase subunit SecD	Intracellular trafficking_ assembly_ and processing	Protein export_ secretion_ and sorting		15600000	643000000	677000000	0.344297	0.0405055	4.97528	5.04906	3.65043	3.9743	TRUE	TRUE	TRUE	TRUE	TRUE	TRUE	TRUE	TRUE	FALSE	FALSE	FALSE	TRUE	4.41227	6	i7-29o296-318i325-347o351-368i389-413o423-445i	OTHER		OTHER		slr0774	1
A0064	ushA	B1XLC1		0	101000000	141000000		0	3	5	52.897		0	2	3	5'-nucleotidase UshA	Nucleic acid metabolism	Purine metabolism		0	101000000	141000000	0.0756187	0	4.40599	4.8679	3.82393	4.4684	TRUE	FALSE	FALSE	TRUE	TRUE	TRUE	FALSE	TRUE	FALSE	TRUE	FALSE	FALSE	4.39155	0	o	OTHER		OTHER		slr0306	0
A2019	oppA	B1XHT7		0	74600000	118000000		0	4	6	61.007		0	4	6	ABC-type oligopeptide uptake system substrate-binding component OppA	Transport and binding proteins	Amino acids_ peptides and amines		0	74600000	118000000	0.0819578	0	3.99277	4.62059	4.18665	4.70955	TRUE	FALSE	FALSE	TRUE	TRUE	TRUE	FALSE	TRUE	FALSE	TRUE	FALSE	FALSE	4.37739	0	o	OTHER		OTHER		sll1699	0
A1574		B1XNP0		0	70600000	71400000		0	8	5	44.734		0	7	5	RND type export system MFP component	Transport and binding proteins	Unknown substrate		0	70600000	71400000	0.145303	0	3.91839	3.93357	5.10476	4.4684	TRUE	FALSE	FALSE	TRUE	TRUE	TRUE	FALSE	TRUE	FALSE	TRUE	FALSE	FALSE	4.35628	0	o	LIPO(Sec/SPII)	CS pos: 26-27. LSG-CG. Pr: 0.8876	LIPO(Sec/SPII)	CS pos: 26-27. LSG-CG. Pr: 0.8516	sll0180	1
A1231		B1XKX4		0	68900000	78000000		0	6	6	42.38		0	4	4	hypothetical protein	Unknown function	General		0	68900000	78000000	0.141576	0	3.88557	4.05311	4.71745	4.70955	TRUE	FALSE	FALSE	TRUE	TRUE	TRUE	FALSE	TRUE	FALSE	TRUE	FALSE	FALSE	4.34142	0	o	OTHER		OTHER		no homolog	0
A0794	sac1	B1XI47		0	53700000	75800000		0	6	7	65.382		0	5	5	Na:sulfate symporter Sac1	Transport and binding proteins	Anions		0	53700000	75800000	0.0994157	0	3.55336	4.01436	4.71745	4.91614	TRUE	FALSE	FALSE	TRUE	TRUE	TRUE	FALSE	TRUE	FALSE	TRUE	FALSE	FALSE	4.30033	11	i13-35o45-67i74-96o116-138i159-181o196-218i415-437o470-492i505-527o542-564i585-607o	OTHER		OTHER		sll0640	0
A1405	nblS	B1XMB0	1760000	57300000	1830000000	1920000000	8	17	94	91	75.212	6	12	26	27	low temperature/osmotic stress-responsive two component signal transduction system histidine kinase with PAS domain NblS	Signal transduction	Two-component systems		57300000	1830000000	1920000000	1.22986	0.226028	4.8804	4.94948	3.46149	3.40655	TRUE	TRUE	TRUE	TRUE	TRUE	TRUE	TRUE	TRUE	FALSE	FALSE	FALSE	TRUE	4.17448	2	o26-48i194-216o	OTHER		OTHER		sll0698	4
A1088	ccs1	O68616	301000	5650000	297000000	293000000	2	2	11	14	51.395	1	2	5	6	c-type cytochrome biogenesis protein CcsB	Intracellular trafficking_ assembly_ and processing	Enzyme assembly		5650000	297000000	293000000	0.243214	0.0389143	4.82562	4.80639	3.21922	3.54616	TRUE	FALSE	TRUE	TRUE	TRUE	TRUE	FALSE	TRUE	TRUE	FALSE	FALSE	FALSE	4.09935	4	i27-49o86-108i175-197o387-409i	OTHER		OTHER		slr2087	1
A0504	gspD	B1XPF4		0	81600000	105000000		1	8	14	84.064		1	7	11	type IV pilus secretin PilQ	Transport and binding proteins	Porins and secretins		0	81600000	105000000	0.130853	0.0118957	4.11437	4.45943	3.51973	4.2832	TRUE	FALSE	FALSE	TRUE	TRUE	TRUE	FALSE	TRUE	FALSE	TRUE	FALSE	FALSE	4.09418	0	o	SP(Sec/SPI)	CS pos: 26-27. AQA-AN. Pr: 0.9891	SP(Sec/SPI)	CS pos: 26-27. AQA-AN. Pr: 0.9670	slr1277	1
A0465		B1XPB6		0	66200000	92100000		0	4	3	35.142		0	4	2	bestrophin family anion channel-forming protein	Transport and binding proteins	Anions		0	66200000	92100000	0.0995959	0	3.83188	4.27947	4.18665	3.81603	TRUE	FALSE	FALSE	TRUE	TRUE	TRUE	FALSE	TRUE	FALSE	TRUE	FALSE	FALSE	4.02851	3	i21-43o58-75i227-249o	OTHER		OTHER		sll1024	0
A0398	livK	B1XNW5		15800000	372000000	521000000		2	12	16	47.767		2	9	8	ABC-type high affinity urea uptake system substrate-binding component UrtA	Transport and binding proteins	Amino acids_ peptides and amines		15800000	372000000	521000000	0.293089	0.0418699	4.17991	4.66041	3.33966	3.73286	TRUE	FALSE	TRUE	TRUE	TRUE	TRUE	FALSE	TRUE	TRUE	FALSE	FALSE	FALSE	3.97821	0	o	TAT(Tat/SPI)	CS pos: 27-28. ACG-QP. Pr: 0.1237	LIPO(Sec/SPII)	CS pos: 25-26. LKA-CG. Pr: 0.7596	slr0447	2
A0230	psbE	Q8RSW3		0	178000000	191000000		1	6	3	9.3214		1	4	2	photosystem II cytochrome b559 alpha subunit PsbE	Energy metabolism	Photosynthesis	TP	0	178000000	191000000	0.48276	0.10728	5.19377	5.29278	3.13242	2.231	TRUE	FALSE	FALSE	TRUE	TRUE	TRUE	FALSE	TRUE	FALSE	TRUE	FALSE	FALSE	3.96249	1	i21-43o	OTHER		OTHER		ssr3451	7
A0381		B1XNU8	860000	29100000	709000000	648000000	2	5	33	30	30.037	1	4	8	8	hypothetical thylakoid membrane protein	Unknown function	General	TP	29100000	709000000	648000000	1.04871	0.166461	4.38808	4.25924	3.62721	3.4835	TRUE	FALSE	TRUE	TRUE	TRUE	TRUE	FALSE	TRUE	TRUE	FALSE	FALSE	FALSE	3.93951	4	o10-32i179-199o209-231i238-260o	SP(Sec/SPI)	CS pos: 31-32. AFA-VN. Pr: 0.9233	SP(Sec/SPI)	CS pos: 31-32. AFA-VN. Pr: 0.9675	sll1071	2
A0727	ctaCII	Q8KX03	635000	24500000	769000000	808000000	3	3	16	13	33.753	1	3	8	7	heme-copper quinol oxidase subunit II CtaCII	Energy metabolism	Electron transport		24500000	769000000	808000000	0.429591	0.088881	4.71355	4.78447	3.25528	2.95743	TRUE	FALSE	TRUE	TRUE	TRUE	TRUE	FALSE	TRUE	TRUE	FALSE	FALSE	FALSE	3.92768	3	i7-26o48-70i90-112o	OTHER		OTHER		sll0813	0
A1897		B1XQI9		0	47200000	38100000		0	6	5	28.754		0	4	5	protein of unknown function DUF1980	Unknown function	General		0	47200000	38100000	0.191278	0	3.38405	3.10769	4.71745	4.4684	TRUE	FALSE	FALSE	TRUE	TRUE	TRUE	FALSE	TRUE	FALSE	TRUE	FALSE	FALSE	3.9194	3	o10-32i39-61o81-103i	OTHER		OTHER		slr1177	0
A0445		B1XP10		0	62600000	53400000		0	4	4	63.035		0	4	3	oligopeptide ABC transport system substrate-binding component	Transport and binding proteins	Amino acids_ peptides and amines		0	62600000	53400000	0.0634568	0	3.75702	3.54597	4.18665	4.17875	TRUE	FALSE	FALSE	TRUE	TRUE	TRUE	FALSE	TRUE	FALSE	TRUE	FALSE	FALSE	3.9171	0	o	LIPO(Sec/SPII)	CS pos: 22-23. LVG-CG. Pr: 0.9753	LIPO(Sec/SPII)	CS pos: 22-23. LVG-CG. Pr: 0.9750	slr1740	1
A2847		B1XNA5		0	43300000	60300000		0	3	6	62.053		0	3	6	PLAT repeat-containing protein	Unknown function	General		0	43300000	60300000	0.0725187	0	3.27202	3.70708	3.82393	4.70955	TRUE	FALSE	FALSE	TRUE	TRUE	TRUE	FALSE	TRUE	FALSE	TRUE	FALSE	FALSE	3.87815	0	o	SP(Sec/SPI)	CS pos: 32-33. AQA-QS. Pr: 0.9665	SP(Sec/SPI)	CS pos: 32-33. AQA-QS. Pr: 0.9561	no homolog	0
A2578		B1XL68		0	113000000	101000000		2	11	10	95.226		2	10	10	putative outer membrane or lipoprotein	Unknown function	General		0	113000000	101000000	0.110264	0.0210027	4.56071	4.40599	3.21922	3.07993	TRUE	FALSE	TRUE	TRUE	TRUE	TRUE	FALSE	TRUE	TRUE	FALSE	FALSE	FALSE	3.81646	0	o	SP(Sec/SPI)	CS pos: 29-30. IFA-AS. Pr: 0.3779	SP(Sec/SPI)	CS pos: 32-33. ASA-NP. Pr: 0.3354	no homolog	0
A1589	psaC	P31087	9340000	292000000	5110000000	6870000000	13	7	38	32	8.8142	4	4	8	7	photosystem I iron-sulfur center subunit VII PsaC	Energy metabolism	Photosynthesis		292000000	5110000000	6870000000	3.97087	0.794173	4.1062	4.53282	3.38103	3.12782	TRUE	TRUE	TRUE	TRUE	TRUE	TRUE	TRUE	TRUE	FALSE	FALSE	FALSE	TRUE	3.78697	0	i	OTHER		OTHER		ssl0563	6
A0767	lepB	B1XI21		0	99800000	104000000		1	6	6	21.367		1	4	4	thylakoid signal peptidase I LepB1	Intracellular trafficking_ assembly_ and processing	Protein modification and repair		0	99800000	104000000	0.280807	0.0468011	4.38957	4.44626	3.13242	3.12451	TRUE	FALSE	FALSE	TRUE	TRUE	TRUE	FALSE	TRUE	FALSE	TRUE	FALSE	FALSE	3.77319	1	i20-42o	OTHER		OTHER		sll0716	2
A1638		B1XP35		0	30200000	34200000		0	5	5	58.953		0	5	5	SpoIID/LytB domain protein	Unknown function	General		0	30200000	34200000	0.0848133	0	2.81558	2.97085	4.4763	4.4684	TRUE	FALSE	FALSE	TRUE	TRUE	TRUE	FALSE	TRUE	FALSE	TRUE	FALSE	FALSE	3.68278	0	o	SP(Sec/SPI)	CS pos: 32-33. GNA-VE. Pr: 0.4771	SP(Sec/SPI)	CS pos: 32-33. GNA-VE. Pr: 0.7665	slr0191	1
A0349	ftsH2	B1XNI1	14300000	197000000	4040000000	4020000000	23	21	84	86	68.57	13	12	29	27	ATP-dependent metalloprotease involved in photosystem II repair FtsH2	Intracellular trafficking_ assembly_ and processing	Protein modification and repair	TP	197000000	4040000000	4020000000	1.23961	0.306256	4.32371	4.31656	3.00141	3.02748	TRUE	TRUE	TRUE	TRUE	TRUE	TRUE	TRUE	TRUE	FALSE	FALSE	FALSE	TRUE	3.66729	2	i7-29o117-139i	SP(Sec/SPI)	CS pos: 28-29. AFS-AN. Pr: 0.4650	SP(Sec/SPI)	CS pos: 28-29. AFS-AN. Pr: 0.7646	slr0228	7
A2000	ndhD1	Q8KX53		92300000	190000000	181000000		2	5	4	57.649		1	3	3	NADH-plastoquinone oxidoreductase subunit NdhD2	Energy metabolism	Oxidative phosphorylation		0	190000000	181000000	0.0780586	0.0346927	5.2854	5.21723	2.15423	1.85667	TRUE	FALSE	FALSE	TRUE	TRUE	TRUE	FALSE	TRUE	FALSE	TRUE	FALSE	FALSE	3.62838	12	o4-26i33-55o87-109i116-138o169-191i212-234o244-263i276-298o332-354i375-397o412-434i464-481o	OTHER		OTHER		slr0331	2
A1654	hhoA/degQ	B1XP51		0	67600000	72000000		1	5	8	42.231		1	5	8	periplasmic stress-inducible serine protease HhoA	Intracellular trafficking_ assembly_ and processing	Peptidases		0	67600000	72000000	0.153915	0.0236793	3.85997	3.94486	2.89126	3.51182	TRUE	FALSE	FALSE	TRUE	TRUE	TRUE	FALSE	TRUE	FALSE	TRUE	FALSE	FALSE	3.55198	0	o	LIPO(Sec/SPII)	CS pos: 20-21. CVG-CA. Pr: 0.7716	LIPO(Sec/SPII)	CS pos: 20-21. CVG-CA. Pr: 0.6464	sll1679	1
G0157		B1XRL2		0	36600000	46700000		0	3	3	33.252		0	3	3	hypothetical lipoprotein	Unknown function	General		0	36600000	46700000	0.0902201	0	3.05658	3.37016	3.82393	3.81603	TRUE	FALSE	FALSE	TRUE	TRUE	TRUE	FALSE	TRUE	FALSE	TRUE	FALSE	FALSE	3.51668	0	o	LIPO(Sec/SPII)	CS pos: 22-23. LSS-CG. Pr: 0.9982	LIPO(Sec/SPII)	CS pos: 22-23. LSS-CG. Pr: 0.9988	no homolog	0
A2556		B1XL46		0	38200000	33600000		0	4	3	21.498		0	3	2	M23 peptidase domain-containing protein	Intracellular trafficking_ assembly_ and processing	Peptidases		0	38200000	33600000	0.162806	0	3.11103	2.9486	4.18665	3.81603	TRUE	FALSE	FALSE	TRUE	TRUE	TRUE	FALSE	TRUE	FALSE	TRUE	FALSE	FALSE	3.51558	0	o	SP(Sec/SPI)	CS pos: 25-26. AQA-QT. Pr: 0.3140	SP(Sec/SPI)	CS pos: 25-26. AQA-QT. Pr: 0.3334	sll1488	0
A1020		B1XJG3		0	30600000	39600000		0	4	3	54.221		0	4	3	protein of unknown function DUF3370	Unknown function	General		0	30600000	39600000	0.0645506	0	2.83188	3.15704	4.18665	3.81603	TRUE	FALSE	FALSE	TRUE	TRUE	TRUE	FALSE	TRUE	FALSE	TRUE	FALSE	FALSE	3.4979	0	o	OTHER		OTHER		slr1431	0
A0736	atpF	B1XHZ0		7900000	152000000	225000000		2	6	15	18.991		2	3	8	F0 ATP synthase complex B subunit AtpF	Energy metabolism	Oxidative phosphorylation	TP	7900000	152000000	225000000	0.552893	0.105313	3.60532	4.15619	2.39538	3.64252	TRUE	FALSE	TRUE	TRUE	TRUE	TRUE	FALSE	TRUE	TRUE	FALSE	FALSE	FALSE	3.44985	1	o26-48i	OTHER		OTHER		sll1324	7
A1076		B1XJV0		0	70000000	55500000		1	5	7	46.532		1	5	7	uncharacterized protein	Unknown function	General		0	70000000	55500000	0.128944	0.0214906	3.90689	3.59694	2.89126	3.33111	TRUE	FALSE	FALSE	TRUE	TRUE	TRUE	FALSE	TRUE	FALSE	TRUE	FALSE	FALSE	3.43155	0	o	OTHER		OTHER		slr0971	0
A1207		B1XKG0		0	29000000	38300000		0	3	3	17.456		0	2	2	uncharacterized protein	Unknown function	General		0	29000000	38300000	0.171861	0	2.76553	3.11437	3.82393	3.81603	TRUE	FALSE	FALSE	TRUE	TRUE	TRUE	FALSE	TRUE	FALSE	TRUE	FALSE	FALSE	3.37997	0	o	OTHER		SP(Sec/SPI)	CS pos: 45-46. AIA-QT. Pr: 0.5502	no homolog	0
A2507	sufA	B1XKL0		0	27900000	30400000		0	3	3	39.213		0	3	2	ABC-type FeII uptake system substrate-binding component FutA1	Transport and binding proteins	Cations and iron carrying compounds		0	27900000	30400000	0.0765052	0	2.71809	2.82375	3.82393	3.81603	TRUE	FALSE	FALSE	TRUE	TRUE	TRUE	FALSE	TRUE	FALSE	TRUE	FALSE	FALSE	3.29545	0	o	LIPO(Sec/SPII)	CS pos: 20-21. ATG-CT. Pr: 0.9976	LIPO(Sec/SPII)	CS pos: 20-21. ATG-CT. Pr: 0.9979	slr1295	3
A2551		B1XL41		0	20800000	26200000		0	3	4	47.557		0	3	5	hypothetical protein	Unknown function	General		0	20800000	26200000	0.0735959	0	2.36737	2.64155	3.82393	4.17875	TRUE	FALSE	FALSE	TRUE	TRUE	TRUE	FALSE	TRUE	FALSE	TRUE	FALSE	FALSE	3.2529	4	i24-46o242-259i272-294o309-331i	OTHER		OTHER		sll0283	0
A1379	spr	B1XM89		0	29600000	21400000		0	4	2	62.792		0	4	2	serine proteinase Spr	Intracellular trafficking_ assembly_ and processing	Peptidases		0	29600000	21400000	0.0477768	0	2.79077	2.40054	4.18665	3.33046	TRUE	FALSE	FALSE	TRUE	TRUE	TRUE	FALSE	TRUE	FALSE	TRUE	FALSE	FALSE	3.1771	5	o426-448i460-482o505-527i534-556o561-583i	SP(Sec/SPI)	CS pos: 25-26. SLA-TQ. Pr: 0.7340	SP(Sec/SPI)	CS pos: 25-26. SLA-TQ. Pr: 0.8728	slr0535	0
A1964		B1XQQ6		0	24100000	22100000		0	3	3	40.11		0	3	2	AI-2E family autoinducer-2 exporter	Transport and binding proteins	Unknown substrate		0	24100000	22100000	0.0747943	0	2.54102	2.43829	3.82393	3.81603	TRUE	FALSE	FALSE	TRUE	TRUE	TRUE	FALSE	TRUE	FALSE	TRUE	FALSE	FALSE	3.15482	8	i7-29o34-56i61-83o153-175i216-235o240-262i264-286o318-340i	OTHER		OTHER		no homolog	0
A0682	psaD	B1XQE5	98900000	744000000	9070000000	13800000000	29	31	67	85	15.595	11	9	10	12	photosystem I subunit II PsaD	Energy metabolism	Photosynthesis		744000000	9070000000	13800000000	4.87336	1.98782	3.59886	4.20408	2.12315	2.45884	TRUE	TRUE	TRUE	TRUE	TRUE	TRUE	TRUE	TRUE	FALSE	FALSE	FALSE	TRUE	3.09623	0	o	OTHER		OTHER		slr0737	10
A1844	ctpB	B1XQ50		0	17600000	19300000		0	3	3	50.35		0	3	3	periplasmic carboxyl-terminal processing serine protease CtpB	Defense and invasion systems	Protein_ prosthetic group_ membrane repair		0	17600000	19300000	0.0595829	0	2.17632	2.28096	3.82393	3.81603	TRUE	FALSE	FALSE	TRUE	TRUE	TRUE	FALSE	TRUE	FALSE	TRUE	FALSE	FALSE	3.02431	0	o	SP(Sec/SPI)	CS pos: 56-57. AIA-AM. Pr: 0.4647	SP(Sec/SPI)	CS pos: 56-57. AIA-AM. Pr: 0.5014	slr0257	0
A2435	csgG	B1XK58		0	17500000	23200000		0	2	3	27.857		0	2	2	CsgG family secretin	Transport and binding proteins	Porins and secretins		0	17500000	23200000	0.0897441	0	2.16993	2.4957	3.33836	3.81603	TRUE	FALSE	FALSE	TRUE	TRUE	TRUE	FALSE	TRUE	FALSE	TRUE	FALSE	FALSE	2.955	0	o	SP(Sec/SPI)	CS pos: 32-33. ALA-QW. Pr: 0.8887	SP(Sec/SPI)	CS pos: 32-33. ALA-QW. Pr: 0.9504	sll1835	2
A2439		B1XK62		0	13700000	16000000		0	2	3	25.389		0	2	2	hypothetical protein	Unknown function	General		0	13700000	16000000	0.0984678	0	1.90304	2.07039	3.33836	3.81603	TRUE	FALSE	FALSE	TRUE	TRUE	TRUE	FALSE	TRUE	FALSE	TRUE	FALSE	FALSE	2.78196	0	o	SP(Sec/SPI)	CS pos: 28-29. AQA-QQ. Pr: 0.9284	SP(Sec/SPI)	CS pos: 28-29. AQA-QQ. Pr: 0.9597	no homolog	0
A2176	ycf37	B1XIQ5		0	29700000	34500000		1	3	5	20.236		1	2	3	photosystem I assembly related protein Ycf37	Intracellular trafficking_ assembly_ and processing	Enzyme assembly	TP	0	29700000	34500000	0.197668	0.0494169	2.79494	2.98185	2.2389	2.88336	TRUE	FALSE	FALSE	TRUE	TRUE	TRUE	FALSE	TRUE	FALSE	TRUE	FALSE	FALSE	2.72476	1	o5-27i	OTHER		OTHER		slr0171	3
A1600	Rho	B1XNR5		0	15700000	15800000		0	2	2	58.288		0	2	2	uncharacterized protein	Unknown function	General		0	15700000	15800000	0.0343124	0	2.04963	2.05658	3.33836	3.33046	TRUE	FALSE	FALSE	TRUE	TRUE	TRUE	FALSE	TRUE	FALSE	TRUE	FALSE	FALSE	2.69376	1	i25-47o	OTHER		OTHER		slr0226	0
A1371	mlaE	B1XLS4		0	14700000	16400000		0	2	2	28.016		0	2	2	ABC-type phospholipid uptake system permease component MlaE	Transport and binding proteins	Carbohydrates_ organic alcohols_ and acids		0	14700000	16400000	0.0713878	0	1.9782	2.09761	3.33836	3.33046	TRUE	FALSE	FALSE	TRUE	TRUE	TRUE	FALSE	TRUE	FALSE	TRUE	FALSE	FALSE	2.68616	6	o15-33i53-72o76-93i155-177o197-219i232-254o	OTHER		OTHER		slr1045	0
A2400		B1XK23		23500000	222000000	188000000		4	11	12	19.993		3	7	7	conserved hypothetical thylakoid membrane protein	Unknown function	General	TP	23500000	222000000	188000000	0.575201	0.20007	2.99366	2.75957	2.37108	2.48361	TRUE	FALSE	TRUE	TRUE	TRUE	TRUE	FALSE	TRUE	TRUE	FALSE	FALSE	FALSE	2.65198	2	i5-27o31-53i	OTHER		OTHER		slr0575	6
A1418;A0157;A2164	psbA;psbA-II;psbA	B1XMC3;B1XM24;B1XIP3	60000000	323000000	3210000000	3320000000	15	23	48	43	39.697	5	5	8	9	photosystem II P680 reaction center D1 protein PsbA3	Energy metabolism;Energy metabolism;Energy metabolism	Photosynthesis;Photosynthesis;Photosynthesis	TP	323000000	3210000000	3320000000	1.14618	0.579389	3.29305	3.34159	2.06676	1.90113	TRUE	TRUE	TRUE	TRUE	TRUE	TRUE	TRUE	TRUE	FALSE	FALSE	FALSE	TRUE	2.65063	5;5;6	i32-54o109-128i141-163o197-219i271-293o; i32-54o109-128i141-163o197-219i271-293o; o30-52i72-94o109-128i141-163o197-219i271-293o	OTHER; OTHER; OTHER		OTHER; OTHER; OTHER		sll1867 slr1311	8
A1047	secY	B1XJI9	5110000	105000000	931000000	1060000000	10	9	20	19	47.124	5	4	6	6	preprotein translocase subunit SecY	Intracellular trafficking_ assembly_ and processing	Protein export_ secretion_ and sorting		105000000	931000000	1060000000	0.413802	0.190985	3.08901	3.27528	2.12801	2.0478	TRUE	TRUE	TRUE	TRUE	TRUE	TRUE	TRUE	TRUE	FALSE	FALSE	FALSE	TRUE	2.63502	10	i27-49o69-91i126-148o152-174i181-200o215-237i264-286o317-339i371-393o399-418i	OTHER		OTHER		sll1814	1
A1759	psbB	B1XPN4	62300000	637000000	6040000000	5830000000	43	28	56	60	55.799	13	12	13	14	photosystem II CP47 chlorophyll apoprotein PsbB	Energy metabolism	Photosynthesis	TP	637000000	6040000000	5830000000	1.03945	0.501801	3.2351	3.18409	2.00953	2.10084	TRUE	TRUE	TRUE	TRUE	TRUE	TRUE	TRUE	TRUE	FALSE	FALSE	FALSE	TRUE	2.63239	6	i20-42o96-118i139-161o198-217i237-259o449-468i	OTHER		OTHER		slr0906	8
A0991	yidC	B1XJD4	11900000	234000000	2850000000	2570000000	11	12	19	19	42.619	5	8	11	11	membrane protein insertase yidC	Intracellular trafficking_ assembly_ and processing	Protein export_ secretion_ and sorting	TP	234000000	2850000000	2570000000	0.445811	0.281565	3.57841	3.42949	1.65958	1.65166	TRUE	TRUE	TRUE	TRUE	TRUE	TRUE	TRUE	TRUE	FALSE	FALSE	FALSE	TRUE	2.57978	2	o20-42i314-336o	OTHER		OTHER		slr1471	5
A2056		B1XI58	2440000	0	46200000	32300000	9	1	3	2	35.386	6	1	2	2	hypothetical protein	Unknown function	General	FP	0	46200000	32300000	0.0706494	0.0282598	3.35614	2.89918	2.2389	1.74543	TRUE	TRUE	FALSE	TRUE	TRUE	TRUE	FALSE	TRUE	TRUE	FALSE	FALSE	FALSE	2.55991	0	o	OTHER		OTHER		sll0854	0
A1559	psbC	B1XNM5	104000000	564000000	4220000000	3760000000	46	15	32	34	51.549	11	7	11	11	photosystem II CP43 chlorophyll apoprotein PsbC	Energy metabolism	Photosynthesis	TP	564000000	4220000000	3760000000	0.640168	0.290985	2.89245	2.72615	2.08786	2.16638	TRUE	TRUE	TRUE	TRUE	TRUE	TRUE	TRUE	TRUE	FALSE	FALSE	FALSE	TRUE	2.46821	7	i45-67o105-127i157-179o194-216i229-251o266-288i422-441o	OTHER		OTHER		sll0851	16
A2441		B1XK64	940000	0	26200000	18200000	4	1	3	3	21.916	1	1	2	2	TetR family transcriptional regulator	Regulatory functions	DNA interactions		0	26200000	18200000	0.136886	0.0456288	2.64155	2.21412	2.2389	2.231	TRUE	FALSE	FALSE	TRUE	TRUE	TRUE	FALSE	TRUE	FALSE	TRUE	FALSE	FALSE	2.33139	0	o	OTHER		OTHER		sll1392	0
A2554		B1XL44		0	25900000	24600000		1	3	2	45.564		1	3	2	ABC-type multiple sugar uptake system ATPase component	Transport and binding proteins	Carbohydrates_ organic alcohols_ and acids		0	25900000	24600000	0.0548679	0.0219472	2.62761	2.5656	2.2389	1.74543	TRUE	FALSE	FALSE	TRUE	TRUE	TRUE	FALSE	TRUE	FALSE	TRUE	FALSE	FALSE	2.29438	0	o	OTHER		OTHER		slr1224	0
A1664		B1XP60		0	26000000	24300000		1	2	2	17.12		1	2	2	hypothetical protein	Unknown function	General		0	26000000	24300000	0.116822	0.0584112	2.63227	2.5509	1.75333	1.74543	TRUE	FALSE	FALSE	TRUE	TRUE	TRUE	FALSE	TRUE	FALSE	TRUE	FALSE	FALSE	2.17048	0	o	OTHER		OTHER		sll1573	0
A2324	bvdR	B1XJL6	906000	0	19300000	24900000	3	1	2	2	34.542	1	1	2	2	biliverdin reductase BvdR	Energy metabolism	Photosynthesis - antenna proteins		0	19300000	24900000	0.0579005	0.0289503	2.28096	2.58015	1.75333	1.74543	TRUE	FALSE	FALSE	TRUE	TRUE	TRUE	FALSE	TRUE	FALSE	TRUE	FALSE	FALSE	2.08996	0	o	OTHER		OTHER		slr1784	0
A0926	ndhA	Q8KX60	26600000	493000000	2730000000	2560000000	9	10	15	16	40.517	4	3	3	3	NADH-plastoquinone oxidoreductase subunit NdhA	Energy metabolism	Oxidative phosphorylation	TP	493000000	2730000000	2560000000	0.382555	0.24681	2.45732	2.36474	1.57947	1.6619	TRUE	TRUE	TRUE	TRUE	TRUE	TRUE	TRUE	TRUE	FALSE	FALSE	FALSE	TRUE	2.01586	8	o28-50i98-120o130-152i165-187o202-224i255-277o304-326i347-369o	OTHER		OTHER		sll0519	5
A0091	thrB	B1XLE7		0	15900000	14100000		1	2	3	32.297		1	2	3	homoserine kinase ThrB1	Amino acid metabolism	Glycine_ serine and threonine metabolism		0	15900000	14100000	0.0774066	0.0309626	2.0635	1.93357	1.75333	2.231	TRUE	FALSE	FALSE	TRUE	TRUE	TRUE	FALSE	TRUE	FALSE	TRUE	FALSE	FALSE	1.99535	0	o	OTHER		OTHER		sll1760	0
G0011		A1XQW6	406000	14300000	77800000	69800000	3	5	10	9	61.894	1	5	7	8	low-CO2 inducible bicarbonate porin PorB	Transport and binding proteins	Porins and secretins		14300000	77800000	69800000	0.153488	0.0807833	2.10103	1.95444	1.95012	1.79768	TRUE	FALSE	TRUE	TRUE	TRUE	TRUE	FALSE	TRUE	TRUE	FALSE	FALSE	FALSE	1.95082	1	i5-27o	SP(Sec/SPI)	CS pos: 27-28. LQA-QE. Pr: 0.6930	SP(Sec/SPI)	CS pos: 27-28. LQA-QE. Pr: 0.8687	slr0042	0
[truncated: 25 more columns]

## Sheet: Column Label Key
Column name	Description
gene locus	The locus of the gene in PCC 7002
gene name	The name of the gene (if there is one)
unitprot identifier	The identifier of the protein in uniprot
intensity GFP-APEX2 A	The label-free quantification intensity of GFP-APEX2 sample B
LFQ intensity GFP-APEX2 B	The label-free quantification intensity of GFP-APEX2 sample A
LFQ intensity PsbU-APEX2 A	The label-free quantification intensity of PsbU-APEX2 sample A
LFQ intensity PsbU-APEX2 B	The label-free quantification intensity of PsbU-APEX2 sample B
MS/MS GFP-APEX2 A	The number spectral counts identified in GFP-APEX2 sample A
MS/MS GFP-APEX2 B	The number spectral counts identified in GFP-APEX2 sample B
MS/MS PsbU-APEX2 A	The number spectral counts identified in PsbU-APEX2 sample A
MS/MS PsbU-APEX2 B	The number spectral counts identified in PsbU-APEX2 sample B
molecular weight	The molecular weight of the protein (kDa)
peptides (GFP-APEX2 A)	The number of peptides identified in GFP-APEX2 sample A
peptides (GFP-APEX2 B)	The number of peptides identified in GFP-APEX2 sample B
peptides (PsbU-APEX2 A)	The number of peptides identified in PsbU-APEX2 sample A
peptides (PsbU-APEX2 B)	The number of peptides identified in PsbU-APEX2 sample B
gene product	The protein product of the gene
main role	The main role of the protein as annotated by McClure et al. (2016)
subrole	The subrole of the protein as annotated by McClure et al. (2016)
Localization from annotated list	Proteins with thylakoid membrane or thylakoid lumen control localizations are true positives (TP), proteins with cytoplasmic control localizations are false positives (FP)
GFP-APEX2 B modified LFQ intensity	The label-free quantification intensity of GFP-APEX2 sample B if the peptide count is greater than or equal to 2, zero if the peptide count is less than 2
PsbU-APEX2 A modified LFQ intensity	The label-free quantification intensity of PsbU-APEX2 sample A if the peptide count is greater than or equal to 2, zero if the peptide count is less than 2
PsbU-APEX2 B modified LFQ intensity	The label-free quantification intensity of PsbU-APEX2 sample B if the peptide count is greater than or equal to 2, zero if the peptide count is less than 2
PsbU-APEX2 abundance by spectral counts	The average abundance of the protein in the PsbU-APEX2 A and B samples calculated from spectral counts, normalized by molecular weight
GFP-APEX2 abundance by spectral counts	The abundance of the protein in the GFP-APEX2 sample B calculated from spectral counts, normalized by molecular weight
log2 of LFQ intensity ratios (PsbU-APEX2 A/GFP-APEX2 B) (enrichment)	Log2 value of the modified LFQ intensity ratio PsbU-APEX2 A/GFP-APEX2 B. 5*10^6 was added to each modified LFQ intensity value in the ratio to avoid dividing by zero
log2 of LFQ intensity ratios (PsbU-APEX2 B/GFP-APEX2 B) (enrichment)	Log2 value of the modified LFQ intensity ratio PsbU-APEX2 B/GFP-APEX2 B. 5*10^6 was added to each modified LFQ intensity value in the ratio to avoid dividing by zero
log2 ratio spectral count PsbU-APEX A/GFP-APEX B (enrichment)	Log2 value of the spectral count ratio PsbU-APEX2 A/GFP-APEX2 B. These values were normalized using the equation from Old et al. (2005)
log2 ratio spectral count PsbU-APEX B/GFP-APEX B (enrichment)	Log2 value of the spectral count ratio PsbU-APEX2 B/GFP-APEX2 B. These values were normalized using the equation from Old et al. (2005)
Retained for further analysis	Whether the protein was retained for analysis
Identified in GFP-APEX2 A	Whether the protein identified in GFP-APEX2 A sample (at least 2 peptide counts and at least 2 spectral counts)
Identified in GFP-APEX2 B	Whether the protein identified in GFP-APEX2 B sample (at least 2 peptide counts and at least 2 spectral counts)
Identified in PsbU-APEX2 A	Whether the protein identified in PsbU-APEX2 A sample (at least 2 peptide counts and at least 2 spectral counts)
Identified in PsbU-APEX2 B	Whether the protein identified in PsbU-APEX2 B sample (at least 2 peptide counts and at least 2 spectral counts)
Identified in any sample	Whether the protein was identified in any sample
Identified in both GFP-APEX2 samples	Whether the protein was identified in both GFP-APEX2 samples
Identified in both PsbU-APEX2 samples	Whether the protein was identified in both PsbU-APEX2 samples
Removed from Venn Diagram because of unclear localization	Whether the protein was identified in 3 samples and therefore not placed on the venn diagram
In PsbU-APEX2 only section of Venn Diagram?	Whether the protein was placed in the PsbU-APEX2 only section of the Venn diagram
In GFP-APEX2 only section of Venn Diagram?	Whether the protein was identified in only the GFP-APEX2 samples
In All samples section of Venn Diagram?	Whether the protein was placed in the intersect of the venn diagram between PsbU-APEX2 and GFP-APEX2
Mean Enrichment	The mean of the enrichment scores from all 4 analyses
# of predicted transmembrane helices	The number of predicted transmembrane helices by TMHMM Server v. 2.0
predicted topology	The topology of the protein predicted by TMHMM Server v. 2.0.
gram- signal sequence prediction	The signal sequence prediction of the protein by SignalP-5.0 for gram negative bacteria (LIPO(Sec/SPII)=lipoprotein signal sequence predicted, OTHER=no signal sequence predicted, SP(Sec/SPI)=Sec secretory pathway signal sequence predicted, TAT(Tat/SPI)=Tat secretory pathway signal sequence predicted)
Predicted Signal sequence cleavage site Gram negative	The signal sequence cut site prediction of the protein by SignalP-5.0 for gram negative bacteria
gram+ signal sequence prediction	The signal sequence prediction of the protein by SignalP-5.0 for gram positive bacteria (LIPO(Sec/SPII)=lipoprotein signal sequence predicted, OTHER=no signal sequence predicted, SP(Sec/SPI)=Sec secretory pathway signal sequence predicted, TAT(Tat/SPI)=Tat secretory pathway signal sequence predicted)
Predicted Signal sequence cleavage site Gram positive	The signal sequence cut site prediction of the protein by SignalP-5.0 for gram positive bacteria
6803 homolog	The best reciprocal blast hit of the PCC 7002 protein in PCC 6803, no homolog is listed if there is not a best reciprocal blast hit
# Thylakoid Membrane/Lumen Studies	The number of studies that have localized the protein to the thylakoid membrane
# Plasma Membrane Studies	The number of studies that have localized the protein to the inner plasma membrane
# Periplasm Studies	The number of studies that have localized the protein to the periplasm
# Outer Membrane Studies	The number of studies that have localized the protein to the outer plasma membrane
# Secreted Proteome Studies	The number of studies that have localized the protein to the extracellular space
# Soluble Studies	The number of studies that have localized the protein to the soluble fraction
# Membrane Studies	The number of studies that have localized the protein to the membrane fraction
# Peripheral Membrane Studies	The number of studies that have localized the protein as a peripheral membrane protein
# Large Ribosomal Subunit Studies	The number of studies that have localized the protein to the large ribosomal subunit
# Small Ribosomal Subunit Studies	The number of studies that have localized the protein to the small ribosomal subunit
# Cytoplasm Studies	The number of studies that have localized the protein to the cytoplasm
# PratA-Defined Membranes Studies	The number of studies that have localized the protein to the PratA-Defined Membrane
Thylakoid Membrane Studies	List of studies that localized the protein to the thylakoid membrane/thylakoid lumen, key is on the localization reference key sheet
Plasma Membrane Studies	List of studies that localized the protein to the plasma membrane, key is on the localization reference key sheet
Periplasm Studies	List of studies that localized the protein to the periplasm, key is on the localization reference key sheet
Outer Membrane Studies	List of studies that localized the protein to the outer membrane, key is on the localization reference key sheet
Secreted Proteome Studies	List of studies that localized the protein to the extracellular space, key is on the localization reference key sheet
Soluble Studies	List of studies that localized the protein to the soluble fraction, key is on the localization reference key sheet
Membrane Studies	List of studies that localized the protein to the membrane fraction, key is on the localization reference key sheet
Peripheral Membrane Studies	List of studies that localized the protein to the peripheral membrane fraction, key is on the localization reference key sheet
Large Ribosomal Subunit Studies	List of studies that localized the protein to the large ribosomal subunit, key is on the localization reference key sheet
Small Ribosomal Subunit Studies	List of studies that localized the protein to the small ribosomal subunit, key is on the localization reference key sheet
Cytoplasm Studies	List of studies that localized the protein to the cytoplasm, key is on the localization reference key sheet
PratA-Defined Membrane Studies	List of studies that localized the protein to the PratA-Defined Membrane, key is on the localization reference key sheet
Protein Role	The role of the protein for the purposes of Fig 3D in the manuscript
Specific Function	The function of the protein listed in T1 of the manuscript

## Sheet: localization reference key
reference identifier	Reference and localization	localization abbreviation	doi of reference
1	Baers Soluble	sol	10.1104/pp.19.00897
1	Baers Thylakoid Membrane	TM	10.1104/pp.19.00897
1	Baers Plasma Membrane	PM	10.1104/pp.19.00897
1	Baers Large Ribosomal Unit	LargeRibo	10.1104/pp.19.00897
1	Baers Small Ribosomal Subunit	SmallRibo	10.1104/pp.19.00897
32	Fulda Periplasmic Proteins	periplasm	10.1046/j.1432-1327.2000.01642.x
15	Huang 2002 Plasma Membrane	PM	10.1074/mcp.M200043-MCP200
16	Huang 2004 Outer Membrane	OM	10.1074/mcp.M300137-MCP200
17	Huang 2006 Plasma Membrane	PM	10.1002/pmic.200500114
2	Kwon Membrane Proteins	mem	10.1016/j.chroma.2009.11.045
37	Li Plasma Membrane Proteins	PM	10.1021/pr200811s
3	Liberton Thylakoid Membrane	TM	10.1074/mcp.M115.057240
3	Liberton Plasma Membrane	PM	10.1074/mcp.M115.057240
44	Pisareva 2007 Plasma Membrane Proteins (enriched for integral membrane proteins)	PM	10.1111/j.1742-4658.2006.05624.x
4	Pisareva 2011 Thylakoid Membrane (separated by two-phase partitioning)	TM	10.1021/pr200268r
22	Rajalahti Periplasmic Proteins	periplasm	10.1021/pr0605973
22	Rajalahti Plasma Membrane Proteins	PM	10.1021/pr0605973
22	Rajalahti Outer Membrane Proteins	OM	10.1021/pr0605973
22	Rajalahti Thylakoid Membrane Proteins (mostly homologs to plant thylkoid lumen proteins)	TM	10.1021/pr0605973
49	Sacharz Periplasm (Fluorescence)	periplasm	10.1111/mmi.12940
49	Sacharz Thylakoid Associated (Fluorescence)	TM	10.1111/mmi.12940
18	Srivastava Thylakoid Membrane Associated	TM	10.1002/pmic.200500111
34	Wang 2000 Enriched for Thylakoid Membrane Peripheral Proteins	TM	10.1002/(SICI)1522-2683(20000501)21:9<1746::AID-ELPS1746>3.0.CO;2-O
19	Wang 2009 Membrane Proteins	mem	10.1186/1477-5956-7-11
19	Wang 2009 Peripheral Membrane Proteins	pmem	10.1186/1477-5956-7-11
38	Zak Thylakoid Membrane	TM	10.1073/pnas.241503898
38	Zak Plasma Membrane	PM	10.1073/pnas.241503898
45	Zhang Plasma Membrane Proteins	PM	10.1021/pr900024w
23	Fulda 2006 Soluble Proteins	sol	10.1002/pmic.200500538
5	Herranen thylakoid membrane enriched (just all membranes)	TM	10.1104/pp.103.032326
33	Kurian 2006a periplasmic proteins	periplasm	10.1002/pmic.200600033
33	Kurian 2006a cytoplasmic proteins	cytoplasm	10.1002/pmic.200600033
24	Kurian 2006b soluble proteins	sol	10.1002/pmic.200500413
36	Rengstl PratA-Defined Membrane (contaminated with PM)	PDM	10.1074/jbc.M111.237867
36	Rengstl Thylakoid Membrane (contaminated with PM)	TM	10.1074/jbc.M111.237867
25	Simon Soluble Proteins	sol	10.1002/1615-9861(200212)2:12<1735::AID-PROT1735>3.0.CO;2-K
26	Slabas Soluble Proteins	sol	10.1002/pmic.200500196
20	Kashino PSII Proteins	TM	10.1021/bi026012+
27	Gan 2004 Soluble Proteins (not insoluble)	sol	10.1002/pmic.200401266
48	Gao 2009 Soluble Proteins	sol	10.1093/jxb/ern356
51	Mata-Cabana thioredoxin targets-Soluble Proteins	sol	10.1002/pmic.200700410
51	Mata-Cabana thioredoxin targets-Peripheral Proteins	pmem	10.1002/pmic.200700410
51	Mata-Cabana thioredoxin targets-Membrane Proteins	mem	10.1002/pmic.200700410
6	Pandhal 2009 soluble proteins (not insoluble)	sol	10.1186/1746-1448-5-8
28	Mehta all identified proteins, soluble (not insoluble/membrane)	sol	10.1016/j.jprot.2014.03.002
31	Gao exoproteome	secreted	10.13188/2329-1583.1000004
	Sergeyenko exoproteome	secreted	10.1016/S0378-1097(00)00482-1
	Mikkat soluble proteins, phosphorylated	sol	10.1099/mic.0.074443-0
29	Fuszard soluble proteins	sol	10.1186/2046-9063-9-5
7	Gao 2014 Soluble Proteins	sol	10.1074/mcp.M113.033803
7	Gao 2014 Membrane-Associated Proteins	mem	10.1074/mcp.M113.033803
8	Gao 2015 Soluble Proteins	sol	10.1074/mcp.M114.044800
8	Gao 2015 Membrane-Associated Proteins	mem	10.1074/mcp.M114.044800
35	Choi soluble proteins that increase expression in light over dark	sol	10.1007/s10059-000-0705-1
	Perez-Perez soluble thioredoxin targets	sol	10.1002/pmic.200500215
	Lindhal 2003 cytosolic TrxA targets	cytoplasm	10.1073/pnas.2534397100
	Lindhal 2003 peripheral membrane TrxA targets	pmem	10.1073/pnas.2534397100
39	Rowland 2011 soluble proteins	sol	10.1021/pr200299t
52	Zhang 2004 thylakoid membrane	TM	10.1105/tpc.104.026526
52	Zhang 2004 plasma membrane	PM	10.1105/tpc.104.026526
40	Zak 2001 Thylakoid Membrane	TM	10.1046/j.1432-1327.1999.00281.x
40	Zak 2001 Peripheral Thylakoid Membrane	TM	10.1046/j.1432-1327.1999.00281.x
9	Choi Membrane-Associated Proteins	mem	10.1007/s10811-019-01986-4
42	Ohkawa Thylakoid Membrane	TM	10.1071/pp01180
46	Cheregi secreted proteins	secreted	10.1016/j.jphotobiol.2015.05.007
47	Oliveira extracellular proteins	secreted	10.1111/1462-2920.13172
	Trautner extracellular proteins	secreted	10.1128/JB.00615-13
10	Schultze thylakoid membrane	TM	10.1016/j.bbabio.2009.06.010
10	Schultze plasma membrane	PM	10.1016/j.bbabio.2009.06.010
53	Xu thylakoid membrane	TM	10.1093/pcp/pcn074
53	Xu plasma membrane	PM	10.1093/pcp/pcn074
50	Komenda thylakoid membrane	TM	10.1074/jbc.M503852200
41	Fulda 2002 thylakoid lumen	TM	10.1023/A:1014472322835
43	Aldridge periplasmic	periplasm	10.1111/j.1365-2958.2008.06401.x
43	Aldridge thylakoid lumen	TM	10.1111/j.1365-2958.2008.06401.x
	Dong periplasmic	periplasm	10.1016/j.gene.2015.09.015
21	Kashino 2006 thylakoid lumen	TM	10.1074/jbc.M603188200
30	Heinz 2016 thylakoid lumen	TM	10.1016/j.bbabio.2015.11.007
11	Agarwal	TM	10.1016/j.jprot.2009.12.011
12	Rowland TM	TM	10.1002/pmic.200900337
4	Pisareva 2011 PM	PM	10.1021/pr200268r
13	Zhang 2013 membrane proteins	mem	10.1074/mcp.M112.022145
14	Plohnke membrane	mem	10.1074/mcp.M114.042382
14	Plohnke soluble	sol	10.1074/mcp.M114.042382
54	Zhu thylakoid membrane	TM	10.1074/jbc.M116.721175
54	Zhu plasma membrane	PM	10.1074/jbc.M116.721175
55	Roberts thylakoid membrane	TM	10.1371/journal.pone.0045713
55	Roberts plasma membrane	PM	10.1371/journal.pone.0045713
55	Roberts soluble	sol	10.1371/journal.pone.0045713
56	Wegener thylakoid membrane	TM	10.1093/mp/ssr044
56	Wegener plasma membrane	PM	10.1093/mp/ssr044
57	Ishikawa thylakoid membrane	TM	10.1007/s11120-005-0477-8
58	Selao plasma membrane	PM	10.1093/pcp/pcv178
58	Selao thylakoid membrane	TM	10.1093/pcp/pcv178
59	Boehm plasma membrane	PM	10.1128/JB.00644-09
59	Boehm thylakoid membrane	TM	10.1128/JB.00644-09
60	Klinkert periplasm	periplasm	10.1074/jbc.M405393200

## Sheet: Enriched in Individual Analyses
LFQ A	LFQ B	SC A	SC B	found in all analyses
	A0014		A0014	FALSE
	A0031			FALSE
A0037				FALSE
A0052	A0052			FALSE
A0058	A0058			FALSE
A0064	A0064	A0064	A0064	TRUE
	A0081	A0081	A0081	FALSE
	A0085	A0085	A0085	FALSE
A0086	A0086	A0086	A0086	TRUE
A0091	A0091	A0091	A0091	TRUE
A0101	A0101	A0101	A0101	TRUE
A0109	A0109	A0109	A0109	TRUE
A0112	A0112	A0112	A0112	TRUE
	A0138	A0138	A0138	FALSE
A0167	A0167	A0167	A0167	TRUE
	A0172	A0172		FALSE
	A0173			FALSE
A0189	A0189	A0189	A0189	TRUE
A0190	A0190	A0190	A0190	TRUE
A0213	A0213	A0213	A0213	TRUE
	A0228			FALSE
A0229	A0229	A0229	A0229	TRUE
A0230	A0230	A0230	A0230	TRUE
A0238	A0238	A0238	A0238	TRUE
A0269	A0269	A0269	A0269	TRUE
A0275	A0275	A0275	A0275	TRUE
A0282	A0282	A0282		FALSE
A0322	A0322	A0322	A0322	TRUE
A0327	A0327			FALSE
A0339	A0339	A0339	A0339	TRUE
A0349	A0349	A0349	A0349	TRUE
		A0362	A0362	FALSE
	A0373			FALSE
A0381	A0381	A0381	A0381	TRUE
	A0385			FALSE
A0398	A0398	A0398	A0398	TRUE
A0425	A0425	A0425	A0425	TRUE
A0445	A0445	A0445	A0445	TRUE
A0465	A0465	A0465	A0465	TRUE
A0477	A0477	A0477	A0477	TRUE
A0504	A0504	A0504	A0504	TRUE
A0578	A0578	A0578	A0578	TRUE
	A0579			FALSE
	A0592	A0592	A0592	FALSE
A0604	A0604	A0604	A0604	TRUE
A0656	A0656	A0656	A0656	TRUE
A0682	A0682	A0682	A0682	TRUE
		A0699		FALSE
A0727	A0727	A0727	A0727	TRUE
A0728	A0728	A0728	A0728	TRUE
A0736	A0736	A0736	A0736	TRUE
A0737	A0737	A0737	A0737	TRUE
	A0755			FALSE
A0767	A0767	A0767	A0767	TRUE
A0775	A0775	A0775	A0775	TRUE
A0776	A0776	A0776	A0776	TRUE
A0783	A0783	A0783	A0783	TRUE
A0794	A0794	A0794	A0794	TRUE
A0806	A0806	A0806	A0806	TRUE
A0842	A0842	A0842	A0842	TRUE
A0843	A0843	A0843	A0843	TRUE
	A0846			FALSE
A0854	A0854	A0854	A0854	TRUE
	A0902			FALSE
A0906	A0906			FALSE
A0926	A0926	A0926	A0926	TRUE
A0948	A0948	A0948	A0948	TRUE
A0991	A0991	A0991	A0991	TRUE
A1008	A1008	A1008	A1008	TRUE
A1020	A1020	A1020	A1020	TRUE
	A1029			FALSE
	A1033			FALSE
A1031		A1031	A1031	FALSE
A1034	A1034			FALSE
A1043	A1043			FALSE
A1047	A1047	A1047	A1047	TRUE
	A1048			FALSE
A1052	A1052			FALSE
	A1056			FALSE
	A1062			FALSE
A1063	A1063		A1063	FALSE
	A1064			FALSE
A1071	A1071			FALSE
A1076	A1076	A1076	A1076	TRUE
A1088	A1088	A1088	A1088	TRUE
A1092	A1092	A1092	A1092	TRUE
A1093	A1093	A1093	A1093	TRUE
		A1124	A1124	FALSE
A1127	A1127	A1127	A1127	TRUE
A1197	A1197			FALSE
A1207	A1207	A1207	A1207	TRUE
A1231	A1231	A1231	A1231	TRUE
A1244	A1244	A1244	A1244	TRUE
A1248	A1248	A1248	A1248	TRUE
A1303	A1303	A1303	A1303	TRUE
A1309	A1309			FALSE
A1330	A1330	A1330	A1330	TRUE
	A1334			FALSE
		A1341	A1341	FALSE
A1363	A1363	A1363	A1363	TRUE
A1371	A1371	A1371	A1371	TRUE
A1379	A1379	A1379	A1379	TRUE
	A1385			FALSE
A1405	A1405	A1405	A1405	TRUE
A1413	A1413			FALSE
A1418;A0157;A2164	A1418;A0157;A2164	A1418;A0157;A2164	A1418;A0157;A2164	TRUE
A1431	A1431	A1431	A1431	TRUE
A1433	A1433	A1433	A1433	TRUE
A1467	A1467			FALSE
A1522	A1522	A1522	A1522	TRUE
A1557	A1557	A1557	A1557	TRUE
A1559	A1559	A1559	A1559	TRUE
A1560; A2199	A1560; A2199			FALSE
A1574	A1574	A1574	A1574	TRUE
	A1585			FALSE
A1589	A1589	A1589	A1589	TRUE
A1600	A1600	A1600	A1600	TRUE
	A1603	A1603	A1603	FALSE
A1605	A1605	A1605	A1605	TRUE
A1632	A1632			FALSE
A1638	A1638	A1638	A1638	TRUE
	A1644	A1644	A1644	FALSE
A1654	A1654	A1654	A1654	TRUE
A1656	A1656			FALSE
A1664	A1664	A1664	A1664	TRUE
A1682	A1682			FALSE
A1729		A1729	A1729	FALSE
A1759	A1759	A1759	A1759	TRUE
	A1767			FALSE
A1844	A1844	A1844	A1844	TRUE
	A1894		A1894	FALSE
A1897	A1897	A1897	A1897	TRUE
A1899	A1899	A1899	A1899	TRUE
A1909	A1909	A1909	A1909	TRUE
A1910	A1910	A1910	A1910	TRUE
	A1926			FALSE
	A1928			FALSE
	A1938			FALSE
A1950	A1950	A1950	A1950	TRUE
	A1951			FALSE
A1952	A1952	A1952	A1952	TRUE
A1956	A1956	A1956	A1956	TRUE
A1961	A1961	A1961	A1961	TRUE
A1962	A1962	A1962	A1962	TRUE
A1964	A1964	A1964	A1964	TRUE
A1973	A1973	A1973	A1973	TRUE
A1987	A1987	A1987	A1987	TRUE
A2000	A2000	A2000	A2000	TRUE
	A2009			FALSE
A2019	A2019	A2019	A2019	TRUE
A2056	A2056	A2056	A2056	TRUE
	A2071			FALSE
	A2083			FALSE
	A2108			FALSE
A2116	A2116	A2116	A2116	TRUE
A2165	A2165	A2165	A2165	TRUE
A2166	A2166	A2166	A2166	TRUE
A2176	A2176	A2176	A2176	TRUE
	A2180	A2180	A2180	FALSE
A2202	A2202	A2202	A2202	TRUE
	A2211			FALSE
A2294	A2294	A2294	A2294	TRUE
A2324	A2324	A2324	A2324	TRUE
	A2336			FALSE
	A2370	A2370	A2370	FALSE
A2372	A2372	A2372	A2372	TRUE
A2398	A2398			FALSE
A2400	A2400	A2400	A2400	TRUE
	A2412			FALSE
A2435	A2435	A2435	A2435	TRUE
A2439	A2439	A2439	A2439	TRUE
A2441	A2441	A2441	A2441	TRUE
A2443	A2443			FALSE
A2507	A2507	A2507	A2507	TRUE
A2533	A2533	A2533	A2533	TRUE
A2538				FALSE
A2547	A2547	A2547	A2547	TRUE
A2551	A2551	A2551	A2551	TRUE
A2554	A2554	A2554	A2554	TRUE
A2556	A2556	A2556	A2556	TRUE
A2573	A2573	A2573	A2573	TRUE
A2577	A2577	A2577	A2577	TRUE
A2578	A2578	A2578	A2578	TRUE
	A2581			FALSE
A2605	A2605	A2605	A2605	TRUE
A2606	A2606	A2606	A2606	TRUE
A2610		A2610	A2610	FALSE
A2615		A2615	A2615	FALSE
A2619	A2619	A2619	A2619	TRUE
A2620	A2620	A2620	A2620	TRUE
	A2645			FALSE
A2695	A2695	A2695	A2695	TRUE
A2722	A2722			FALSE
A2730	A2730	A2730	A2730	TRUE
	A2813			FALSE
A2847	A2847	A2847	A2847	TRUE
F0017	F0017			FALSE
F0035	F0035			FALSE
G0011	G0011	G0011	G0011	TRUE
G0153	G0153	G0153		FALSE
G0157	G0157	G0157	G0157	TRUE
