# Supplementary material for: Proximity-based proteomics reveals the thylakoid lumen proteome in the cyanobacterium Synechococcus sp. PCC 7002
Source: Photosynth Res. 2020 Dec 6;147(2):177–95. doi: 10.1007/s11120-020-00806-y (PMC7880944; doi:10.1007/s11120-020-00806-y)
Supplement: Supplementary file 3 — Supplementary file3 (XLSX 14 KB) [file 11120_2020_806_MOESM3_ESM.xlsx]

## Sheet: Sheet1
False Positive loci list (expected to be localized to the cytoplasm)	True Positive loci list (expected to be localized to the thylakoid membrane or thylakoid lumen)
A2206	A0112
A0818	A2730
A2073	A0783
A0694	A2294
A2704	A2751
A2778	A0381
G0008	A0322
A0464	A2619
A0628	A1303
A2102	A2303
A2186	A0902
A1222	A1244
A2388	A0349
A2761	A2400
A0108	A2646
A0352	A2533
A0953	A0229
A0952	A1909
A1865	A0716
A1703	G0076
A1394	A0269
A1112	A1987
A1150	A1605
A1715	A1292
A1728	A0112
A1291	A2294
A0931	A0926
A2425	A1008
A2054	A1560; A2199
A0469	A1559
A1095	A1909
A1672	A1910
A2614	A0737
A2769	A0736
A1153	A2619
A2622	A1303
A2623	A0902
A2653	A0639
A1902	A1605
A0493	A0929
A2131	A1418;A0157;A2164
A2255	A1244
A0583	A2176
A1203	A0349
A2468	A0842
A2351	A0841
A0599	A2448
A0097	A2400
A1183	A1759
A1276	A2606
A1535	A0991
A1838	A0040
A1321	A2533
A1851	A2620
A0426	A1961
A0279	A1962
G0067	A0808
A1072	A0230
A2416
A0976
A2819
A1443
A0889
A0395
A0864
A0324
A2079
A0547
A2056
A1422
A1416
A2093
A2633
A0620
A0674
A1414
A1714
A2140
A1825
A1113
A1532
A1915
A0891
A1800
A2701
A1689
A1066
A1667
A0881
A1023
A1694
A1751
A2452
A2063
A2062
A2060
A1717
A1036
A2103
A0531
A1402
A1828
A0162
A2565
A2832
A0196
A0200
A2069
A1310
A1958
A1658
A0136
A0574
A2598
A2763
A0706
A0271
A2664
A0435
A1756
A1554
A2125
A0215
A1656
A0648
A2536
A2591
A1353
A0928
A2505
A2393
A0654
A1743
A0363
A0075
A0118
A0447
A1132
A1332
A1071
A2851
A1501
A0024
A2404
A0348
A0330
A2774
A0286
A1965
A0655
A1033
A1030
A1028
A2147
A0193
A2862
A0756
A2047
A2045
A2043
A1065
A1064
A1063
A1062
A1059
A1055
A1052
A1051
A1050
A1046
A1044
A1043
A1042
A1040
A1039
A1038
A0882
A0110
A0814
A0304
A1130
A1636
A1246
A0361
A2430
A2160
A1172
A0511
A0791
A2770
A2422
A1753
A2460
A1343
A0850
A0566
A1732
A1105
A2041
A1862
A1863
A0744
A0914
A1814
A1811
A0831
A2674
A2671
A2675
A0431
A1193
A1194
A1206
A1356
A1268
A1269
A0835
A2773
G0068
A2466
A1362
A2456
A2150
A0246
A1549
A0250
A0973
A2438
A0517
A2771
A1181
A0337
A0787
A0826
A2444
A1433
A0053
A0052
A0169
A0652
A2083
A2254
A0007
A0994
A1545
A0121
A0823
A1847
A0296
A1348
A1216
A2197
A1691
A0792
A2413
A0580
A0391
A0387
A1890
A1267
A0434
A1683
A1934
A1494
A2513
A0773
A2780
A0448
A1011
A0681
A0753
A0755
A2841
A2345
A0289
A0287
A0941
A0595
A2339
A0285
A2736
A0345
A0315
A2030
A2811
A1025
A0351
A0146
A2697
A2367
A1827
A0863
A0751
A0119
A0979
A1905
A0329
A1263
A0847
A0326
A2256
A1609
A1169
A1676
A1018
A0708
A0523
A1846
A2560
A0788
A2487
A1406
A1350
A1344
A0117
A0095
A2790
A0320
A2590
A1572
A0317
A2569
A1147
A1626
A2044
A1376
A1492
A0747
A0964
A2693
A0481
A0104
A1201
A1631
A0341
A0528
A0884
G0074
A0525
A0242
A2354
A0594
A0922
A1766
A0035
A1951
A1228
A0307
A2095
A1642
A1966
A0490
A2328
A1835
A0422
A0266
A2777
A1458
A0094
A0093
A0608
A0998
A2613
A0247
A1459
A0103
A2049
A1584
A1610
A2663
A0031
A2516
A1858
A2609
A0353
A2308
A2233
F0065
A1969
A2363
A0970
A2406
A2405
A1576
A2521
A2546
A1616
A2797
A1301
A2793
A1146
A0743
A2332
A2326
A2411
A1024
A1264
A1061
A2511
A1629
A0383
A0489
A0081
A2261
A2188
